# Supplementary material for: Tau Accumulation Induces Microglial State Alterations in Alzheimer's Disease Model Mice
Source: eNeuro. 2024 Dec 4;11(12):ENEURO.0260-24.2024. doi: 10.1523/ENEURO.0260-24.2024 (PMC11628182; doi:10.1523/ENEURO.0260-24.2024)
Supplement: Table 3-1 — Identified cell cluster markers. Download Table 3-1, XLS file. [file eneuro-11-ENEURO.0260-24.2024-s008.xls]

## Sheet: Cluster 0
p_val	avg_log2FC	pct.1	pct.2	p_val_adj	gene	cluster
0	2.10343	0.946	0.244	0	Fa2h	0
0	2.10458	0.942	0.24	0	Plekhh1	0
0	1.80524	0.957	0.258	0	Bcas1	0
0	2.07903	0.959	0.261	0	Aspa	0
0	2.13199	0.977	0.28	0	Mog	0
0	2.12437	0.934	0.254	0	Tspan2	0
0	2.07571	0.971	0.293	0	Sec14l5	0
0	2.03433	0.9	0.229	0	Daam2	0
0	1.96465	0.915	0.247	0	Gjc3	0
0	2.04035	0.945	0.279	0	Plekhg1	0
0	2.10862	0.985	0.325	0	Mobp	0
0	2.09073	0.948	0.289	0	Ugt8a	0
0	2.08491	0.943	0.287	0	Cldn11	0
0	2.12157	0.902	0.252	0	Il33	0
0	2.06254	0.874	0.226	0	A330049N07Rik	0
0	2.07764	0.839	0.199	0	Gm19500	0
0	1.99026	0.877	0.245	0	1700047M11Rik	0
0	1.93318	0.946	0.314	0	Cdh20	0
0	2.10388	0.99	0.359	0	Mag	0
0	2.03901	0.972	0.342	0	Car2	0
0	2.07468	0.853	0.23	0	Csrp1	0
0	1.98928	0.84	0.217	0	A230001M10Rik	0
0	1.61377	0.992	0.37	0	Sox2ot	0
0	1.96433	0.923	0.304	0	Sept4	0
0	1.96263	0.954	0.339	0	Pde8a	0
0	2.02829	0.818	0.204	0	Dock5	0
0	1.47898	0.957	0.344	0	Adamtsl1	0
0	1.90438	0.968	0.355	0	D7Ertd443e	0
0	1.94792	0.959	0.348	0	Phldb1	0
0	1.88569	0.929	0.32	0	Arhgef10	0
0	2.01173	0.946	0.337	0	C4b	0
0	1.92373	0.88	0.274	0	Cntn2	0
0	2.13207	0.815	0.216	0	Gm10863	0
0	2.13868	0.826	0.229	0	Mal	0
0	2.1266	0.868	0.271	0	Sytl2	0
0	1.95785	0.842	0.246	0	Nkain1	0
0	2.01492	0.993	0.397	0	Enpp2	0
0	1.90555	0.95	0.356	0	Gatm	0
0	2.00857	0.793	0.201	0	C030029H02Rik	0
0	2.06699	0.81	0.22	0	Ninj2	0
0	1.83866	0.83	0.24	0	Cobll1	0
0	1.85541	0.865	0.277	0	Creb5	0
0	2.11493	0.786	0.2	0	Ermn	0
0	1.59603	0.967	0.384	0	Sorcs1	0
0	1.90201	0.906	0.324	0	Gm16168	0
0	1.98498	0.807	0.227	0	Elovl7	0
0	2.05742	0.796	0.216	0	Opalin	0
0	1.97839	0.796	0.227	0	Abca8a	0
0	1.99505	0.755	0.194	0	Megf10	0
0	1.88759	0.868	0.308	0	Ppfibp2	0
0	1.80015	0.921	0.362	0	Tubb4a	0
0	1.87915	0.758	0.199	0	Sox10	0
0	2.11086	0.997	0.446	0	Prr5l	0
0	2.11212	0.721	0.17	0	Insc	0
0	1.56141	0.983	0.435	0	Mir100hg	0
0	2.04046	0.738	0.192	0	Galnt6	0
0	2.13196	0.735	0.195	0	Hapln2	0
0	1.94488	0.747	0.208	0	Hepacam	0
0	1.63282	0.987	0.448	0	Ano4	0
0	1.7791	0.832	0.293	0	Ttyh2	0
0	1.80593	0.925	0.387	0	Gab1	0
0	1.94612	0.74	0.203	0	Cdh19	0
0	1.76693	0.887	0.352	0	Pstpip2	0
0	2.00751	0.71	0.175	0	Gm42756	0
0	1.71835	0.972	0.438	0	Grm3	0
0	1.90253	0.733	0.201	0	4930420G21Rik	0
0	1.99245	0.729	0.198	0	Myrf	0
0	1.31182	0.861	0.337	0	Spock1	0
0	1.98497	0.762	0.241	0	Anln	0
0	1.7872	0.8	0.293	0	Ccp110	0
0	1.98765	0.685	0.181	0	Fign	0
0	1.71777	0.836	0.332	0	Ddr1	0
0	1.82326	0.729	0.225	0	Sema6a	0
0	1.79422	0.992	0.491	0	Arhgap23	0
0	1.64069	0.786	0.286	0	Kazn	0
0	2.01493	0.687	0.187	0	Pllp	0
0	2.06722	0.688	0.188	0	Nfe2l3	0
0	1.92355	0.7	0.201	0	Plaat3	0
0	1.58092	0.848	0.352	0	Nrbp2	0
0	1.61721	0.77	0.277	0	Clic4	0
0	1.98129	0.676	0.187	0	Plekhg3	0
0	1.6141	0.915	0.427	0	Usp54	0
0	2.06787	0.637	0.149	0	Prima1	0
0	1.46257	0.938	0.456	0	Erbb4	0
0	1.6003	0.833	0.352	0	Stmn4	0
0	1.70379	0.812	0.332	0	Kndc1	0
0	1.6235	0.949	0.469	0	Myo1d	0
0	2.04357	0.63	0.151	0	Olfml1	0
0	1.19133	0.864	0.386	0	Npas3	0
0	1.75955	0.981	0.504	0	Ypel2	0
0	2.14413	0.932	0.457	0	Apod	0
0	2.16789	0.617	0.144	0	Tnni1	0
0	1.63603	0.839	0.368	0	Pik3c2b	0
0	1.47087	0.774	0.306	0	Tmtc2	0
0	1.60869	0.787	0.32	0	Rhou	0
0	1.33497	0.766	0.299	0	Srgap1	0
0	1.794	0.725	0.261	0	Kcna6	0
0	2.03329	0.981	0.524	0	Rnf220	0
0	2.06014	0.609	0.153	0	Gal3st1	0
0	1.56523	0.906	0.451	0	Dip2a	0
0	1.98416	0.623	0.168	0	Ndrg1	0
0	1.59472	0.733	0.279	0	Pls1	0
0	1.75613	0.725	0.272	0	Slc25a13	0
0	1.49096	0.944	0.491	0	Aatk	0
0	1.42668	0.912	0.46	0	Slain1	0
0	1.67594	0.734	0.284	0	Pde1c	0
0	1.27412	0.94	0.491	0	Sh3d19	0
0	1.98325	0.595	0.149	0	Cyp2j12	0
0	1.46161	0.764	0.319	0	Wscd1	0
0	1.69254	0.703	0.26	0	Tmem63a	0
0	2.04959	0.604	0.161	0	Ppp1r14a	0
0	1.63999	0.998	0.555	0	Zfp536	0
0	1.83855	0.692	0.249	0	Cnp	0
0	1.82249	0.72	0.277	0	Arrdc3	0
0	1.56341	0.78	0.338	0	Dbndd2	0
0	1.97368	0.613	0.173	0	Mboat1	0
0	1.75237	0.675	0.236	0	Qdpr	0
0	1.21232	0.893	0.454	0	Ephb1	0
0	2.11688	0.581	0.142	0	Tnfaip6	0
0	1.4848	0.658	0.221	0	Rcan2	0
0	2.3958	0.581	0.144	0	Piezo2	0
0	1.23889	0.728	0.293	0	Bicc1	0
0	1.46447	0.851	0.416	0	Synj2	0
0	1.29379	0.965	0.532	0	Ttll7	0
0	1.79407	0.892	0.462	0	Adipor2	0
0	1.50158	0.972	0.542	0	Dock1	0
0	1.48417	0.852	0.423	0	Rcbtb1	0
0	1.51847	0.98	0.551	0	Ppp1r16b	0
0	1.98614	0.58	0.152	0	Rtkn2	0
0	2.01604	0.592	0.165	0	Rhoj	0
0	1.29884	0.833	0.408	0	Clmn	0
0	1.13524	0.83	0.405	0	Grb14	0
0	2.05393	0.994	0.57	0	Trf	0
0	2.03182	0.57	0.147	0	Trim59	0
0	1.31613	0.782	0.36	0	Ptn	0
0	1.85723	0.581	0.159	0	Pcsk6	0
0	2.00053	0.567	0.145	0	Plxnb3	0
0	1.71797	0.67	0.25	0	Endod1	0
0	1.26903	0.934	0.517	0	Myo6	0
0	2.06189	0.564	0.147	0	Adamtsl4	0
0	1.61506	0.675	0.259	0	Tmbim1	0
0	1.51877	0.728	0.312	0	Micall1	0
0	1.45793	0.726	0.317	0	Tmem151a	0
0	1.54139	0.684	0.278	0	Heg1	0
0	1.52599	0.692	0.286	0	Fam102a	0
0	1.33759	0.761	0.357	0	Samd4	0
0	1.57544	0.717	0.313	0	Glul	0
0	1.31073	0.802	0.401	0	Litaf	0
0	1.71002	0.593	0.194	0	Atp8b1	0
0	1.43842	0.996	0.598	0	Dnm3	0
0	1.46838	0.889	0.491	0	Pacs2	0
0	1.19112	0.853	0.455	0	Mapt	0
0	1.82253	0.58	0.182	0	Kif6	0
0	1.64801	0.635	0.238	0	Dnajb2	0
0	1.04925	0.849	0.455	0	Stard13	0
0	2.10208	0.999	0.606	0	Plp1	0
0	1.08048	0.682	0.29	0	Sulf2	0
0	1.46944	0.686	0.296	0	Kctd13	0
0	2.12032	0.507	0.117	0	Sh3tc2	0
0	1.64604	0.562	0.175	0	Prkcq	0
0	1.29884	0.76	0.374	0	Abca2	0
0	1.34941	0.748	0.364	0	Arsg	0
0	1.91099	0.999	0.616	0	St18	0
0	2.17422	0.499	0.117	0	Lpar1	0
0	1.66694	0.595	0.214	0	Gpr37	0
0	1.49345	0.827	0.448	0	Scd2	0
0	1.45104	0.655	0.278	0	Tjp2	0
0	1.17707	0.834	0.457	0	Kcna1	0
0	1.23326	0.666	0.291	0	Cobl	0
0	1.20617	0.992	0.618	0	Gnao1	0
0	1.04651	0.917	0.543	0	Tmod2	0
0	1.03413	0.98	0.607	0	Hecw2	0
0	1.53879	0.962	0.589	0	Pak1	0
0	1.54659	0.955	0.582	0	Kif13a	0
0	2.04059	0.501	0.13	0	Tmem88b	0
0	1.79873	0.542	0.174	0	Gm42413	0
0	1.95544	0.498	0.13	0	Gm5535	0
0	1.37544	0.653	0.287	0	Tppp	0
0	1.77234	0.998	0.634	0	Edil3	0
0	1.34793	0.974	0.61	0	Ankrd28	0
0	2.05931	0.477	0.113	0	9330117O12Rik	0
0	1.97131	0.493	0.13	0	Fam222a	0
0	1.19662	0.754	0.391	0	Jam3	0
0	1.33701	0.647	0.285	0	Efnb3	0
0	1.28977	0.902	0.541	0	Rffl	0
0	1.06248	0.991	0.631	0	Limch1	0
0	1.80155	0.503	0.145	0	Rgma	0
0	2.15686	0.475	0.119	0	Nkx2-2os	0
0	1.87912	0.503	0.147	0	Pigz	0
0	1.23925	0.886	0.532	0	Naaladl2	0
0	1.85973	0.49	0.136	0	Cpm	0
0	1.38174	0.61	0.256	0	Pcdh11x	0
0	1.01765	0.891	0.538	0	St6gal1	0
0	1.60852	0.566	0.215	0	Frmd8	0
0	2.06934	0.46	0.11	0	Bfsp2	0
0	1.71965	0.518	0.168	0	4930511M06Rik	0
0	1.22203	0.997	0.649	0	St6galnac3	0
0	1.51631	0.997	0.649	0	Map7	0
0	2.09967	0.452	0.105	0	Fbxw15	0
0	2.00632	0.467	0.121	0	Cmtm5	0
0	2.06846	0.456	0.112	0	Gm48508	0
0	1.27669	0.651	0.309	0	Lgi3	0
0	1.80447	0.495	0.153	0	Lzts2	0
0	1.80122	0.478	0.137	0	Folh1	0
0	1.06051	0.917	0.577	0	Ppp2r3a	0
0	1.85079	0.464	0.124	0	Unc5b	0
0	1.53606	0.567	0.227	0	Mob3b	0
0	1.03597	0.949	0.609	0	Ctnna3	0
0	2.42351	0.426	0.086	0	Cldn14	0
0	1.07936	0.84	0.5	0	Osbpl1a	0
0	1.2352	0.927	0.588	0	Rab31	0
0	1.80558	0.509	0.17	0	Gsn	0
0	1.14701	0.741	0.403	0	Rassf2	0
0	1.4733	0.997	0.663	0	Frmd5	0
0	1.89776	0.474	0.14	0	Rnf43	0
0	1.13325	0.918	0.586	0	Arap2	0
0	2.30357	0.554	0.223	0	Ptgds	0
0	1.40807	0.938	0.608	0	Slc12a2	0
0	2.07093	0.441	0.112	0	7630403G23Rik	0
0	1.114	0.837	0.509	0	Itpk1	0
0	1.92502	0.451	0.126	0	Kcnj10	0
0	1.16781	0.731	0.406	0	Kat2b	0
0	1.21883	0.638	0.315	0	Dusp16	0
0	1.30067	0.651	0.33	0	Sec11c	0
0	1.24771	0.632	0.312	0	Cep97	0
0	1.15233	0.851	0.531	0	Smad7	0
0	1.8541	0.454	0.135	0	Tsc22d3	0
0	1.92785	0.452	0.134	0	Enpp6	0
0	1.02808	0.748	0.431	0	Tmeff1	0
0	1.23255	0.685	0.369	0	Dpy19l1	0
0	1.58156	0.582	0.266	0	St3gal4	0
0	1.29483	0.583	0.268	0	Josd2	0
0	1.84366	0.463	0.149	0	Aldh1l2	0
0	1.96431	0.416	0.102	0	Gm48371	0
0	1.04921	0.625	0.313	0	Cuedc1	0
0	2.14043	0.404	0.093	0	Tmem98	0
0	1.04271	0.895	0.587	0	5031439G07Rik	0
0	1.87332	0.418	0.11	0	Ankub1	0
0	1.79056	0.453	0.146	0	Lbh	0
0	1.16696	0.953	0.647	0	Gm4258	0
0	2.01957	0.404	0.1	0	Gm36855	0
0	2.03458	0.412	0.109	0	Carns1	0
0	1.40688	0.514	0.216	0	Syne2	0
0	1.97374	0.999	0.701	0	Mbp	0
0	1.30413	0.57	0.273	0	Tesk2	0
0	1.02433	0.817	0.52	0	Ywhaq	0
0	1.83058	0.417	0.122	0	Sorbs3	0
0	1.58942	0.456	0.162	0	Sned1	0
0	1.47469	0.494	0.201	0	Rtkn	0
0	1.29587	0.482	0.19	0	Zcchc24	0
0	2.08044	0.38	0.09	0	Adamts4	0
0	2.04428	0.383	0.093	0	B230206H07Rik	0
0	1.29346	0.52	0.231	0	Lrrc1	0
0	1.78014	0.434	0.147	0	Prrg1	0
0	1.03859	0.725	0.438	0	Atp11a	0
0	2.01566	0.999	0.713	0	Pde4b	0
0	1.22125	0.509	0.224	0	Rnf144a	0
0	1.03936	0.745	0.46	0	Stxbp3	0
0	2.11602	0.368	0.085	0	Nipal4	0
0	2.0265	0.384	0.102	0	9330199G10Rik	0
0	1.19127	0.949	0.668	0	Otud7b	0
0	1.10355	0.576	0.297	0	9330182L06Rik	0
0	1.08797	0.574	0.295	0	Prkd3	0
0	2.03301	0.37	0.092	0	Gm29455	0
0	1.60223	0.456	0.178	0	Sccpdh	0
0	1.36933	0.483	0.205	0	Larp6	0
0	1.30366	0.502	0.226	0	Slc48a1	0
0	2.00897	0.371	0.096	0	Nkx6-2	0
0	1.01982	0.691	0.416	0	Eya4	0
0	1.56453	0.99	0.716	0	Erbin	0
0	1.41899	0.471	0.197	0	Hs3st1	0
0	1.81636	0.389	0.116	0	Plekhb1	0
0	1.5409	0.977	0.705	0	Sept7	0
0	1.74156	0.44	0.168	0	Serpina3n	0
0	1.22843	0.999	0.728	0	Tmeff2	0
0	1.33911	0.49	0.22	0	Fbxo32	0
0	1.35227	0.529	0.26	0	Lama2	0
0	1.18655	0.528	0.259	0	Wipi1	0
0	1.20648	0.554	0.286	0	Prag1	0
0	1.44218	0.444	0.176	0	Zfhx2os	0
0	2.18299	0.35	0.083	0	Hhip	0
0	2.07084	0.352	0.086	0	Erbb3	0
0	1.1143	0.701	0.435	0	Kctd3	0
0	1.75858	0.391	0.127	0	Gm48742	0
0	1.88539	0.378	0.115	0	Klhl4	0
0	1.2868	0.55	0.288	0	Cpox	0
0	1.92116	0.369	0.107	0	Cryab	0
0	1.99282	0.348	0.086	0	Gm12324	0
0	1.15628	0.999	0.738	0	Slc24a2	0
0	1.04107	0.553	0.294	0	Tmcc2	0
0	1.51754	0.419	0.16	0	Adam19	0
0	1.32846	0.449	0.193	0	Pcbp4	0
0	1.13108	0.939	0.683	0	Lpgat1	0
0	1.25719	0.475	0.22	0	Cers2	0
0	1.40108	0.448	0.193	0	Meis1	0
0	1.33358	0.622	0.367	0	Eml1	0
0	1.85572	0.997	0.742	0	Neat1	0
0	1.19283	0.495	0.241	0	Phactr4	0
0	1.83806	0.362	0.108	0	Gm45356	0
0	1.39701	0.465	0.211	0	Trim36	0
0	2.21796	0.352	0.102	0	Klk6	0
0	1.53071	0.396	0.147	0	Rgs3	0
0	1.30401	0.511	0.262	0	Hcn2	0
0	1.93188	0.344	0.095	0	Dusp10	0
0	1.25104	0.469	0.22	0	Stmn1	0
0	1.49148	0.394	0.146	0	Tspan15	0
0	1.00259	0.954	0.706	0	Nbas	0
0	1.40361	0.421	0.174	0	Lap3	0
0	1.11435	0.522	0.276	0	Trp53bp2	0
0	1.15032	0.962	0.718	0	Hipk2	0
0	1.32915	0.425	0.181	0	Psat1	0
0	1.24593	0.461	0.218	0	Tmc7	0
0	1.83728	0.337	0.094	0	1500015L24Rik	0
0	1.08008	0.511	0.27	0	Fbxo7	0
0	1.00467	0.584	0.343	0	D1Ertd622e	0
0	1.64443	0.347	0.107	0	Olig1	0
0	1.27512	0.428	0.193	0	Bpgm	0
0	1.5416	0.367	0.132	0	Map6d1	0
0	1.16071	0.979	0.744	0	Cdc37l1	0
0	2.20146	0.306	0.071	0	Gm9895	0
0	1.3723	0.98	0.75	0	Cdk19	0
0	1.5957	0.344	0.114	0	Sox8	0
0	1.51741	0.362	0.134	0	Adssl1	0
0	1.25507	0.46	0.233	0	Osbpl7	0
0	2.13261	0.295	0.069	0	Gm13905	0
0	2.17652	0.289	0.064	0	Galnt5	0
0	1.64365	0.346	0.121	0	Dusp15	0
0	1.31324	0.984	0.759	0	Tulp4	0
0	1.42761	0.354	0.13	0	Gramd3	0
0	1.35758	0.387	0.165	0	2900052L18Rik	0
0	1.66831	0.292	0.071	0	Bcas1os2	0
0	2.05222	0.292	0.071	0	Car14	0
0	1.98195	0.303	0.082	0	Lgi4	0
0	1.23351	0.407	0.186	0	D16Ertd472e	0
0	1.26205	0.393	0.173	0	Afap1l1	0
0	1.35069	0.368	0.148	0	Htra1	0
0	1.57257	0.999	0.78	0	Phlpp1	0
0	1.96711	0.292	0.075	0	Itgb4	0
0	1.41802	0.36	0.144	0	Cd82	0
0	1.06032	0.375	0.159	0	Tyro3	0
0	1.05613	0.48	0.265	0	Mettl7a1	0
0	1.17278	0.97	0.756	0	Kif13b	0
0	1.55747	0.324	0.111	0	Adamts2	0
0	1.52012	0.34	0.128	0	A230009B12Rik	0
0	1.4717	0.34	0.129	0	Slc6a9	0
0	1.63142	0.318	0.107	0	2810468N07Rik	0
0	2.00628	0.281	0.071	0	Gm50323	0
0	2.09497	0.276	0.067	0	Gjc2	0
0	1.05162	0.456	0.248	0	Ak3	0
0	1.2252	0.42	0.213	0	Sass6	0
0	1.99022	0.28	0.074	0	Mcam	0
0	1.8874	0.284	0.078	0	Slc13a1	0
0	1.41838	0.348	0.143	0	Piga	0
0	2.04932	0.271	0.067	0	Cdc42ep1	0
0	1.4554	0.311	0.109	0	Gnb4	0
0	1.21678	0.378	0.177	0	Dbi	0
0	2.0465	0.265	0.064	0	BC051408	0
0	2.13554	0.258	0.058	0	Sgk2	0
0	1.01223	0.621	0.421	0	Usp31	0
0	1.47912	0.313	0.115	0	Cdk18	0
0	2.02691	0.265	0.067	0	Tex52	0
0	1.5642	0.301	0.103	0	Lrig3	0
0	1.85684	0.276	0.078	0	Sox2	0
0	1.2074	0.39	0.193	0	Padi2	0
0	1.67794	0.293	0.096	0	2810410L24Rik	0
0	1.87819	0.269	0.073	0	Gm44866	0
0	1.03298	0.438	0.243	0	Taldo1	0
0	1.79399	0.29	0.095	0	Gm816	0
0	1.5765	0.295	0.102	0	Myh14	0
0	1.93405	0.266	0.074	0	Gm10701	0
0	1.36559	0.325	0.133	0	Cldn34c1	0
0	1.22232	0.339	0.149	0	Cadm4	0
0	1.99678	0.257	0.067	0	Rhpn2	0
0	1.08054	0.412	0.222	0	Pcyt1b	0
0	1.64319	0.28	0.091	0	Adamtsl3	0
0	1.14283	0.387	0.199	0	Gm35438.1	0
0	1.94468	0.25	0.064	0	Efhd1	0
0	1.02059	0.358	0.176	0	Ptprf	0
0	1.19386	0.335	0.154	0	4930488L21Rik	0
0	1.58316	0.287	0.107	0	Chdh	0
0	1.19926	0.305	0.126	0	Fat1	0
0	1.43244	0.334	0.157	0	Masp1	0
0	1.14546	0.996	0.82	0	Mast4	0
0	1.02337	0.373	0.197	0	Fam234a	0
0	1.43044	0.284	0.108	0	Srpk3	0
0	1.00383	0.401	0.226	0	Tubb3	0
0	1.77029	0.256	0.081	0	Bcl3	0
0	1.70821	0.252	0.077	0	Efemp1	0
0	1.14702	0.471	0.296	0	Ermard	0
0	1.03827	0.996	0.824	0	Agap1	0
0	1.3965	0.277	0.107	0	1190005I06Rik	0
0	1.55367	0.259	0.092	0	Rrs1	0
0	1.18471	0.335	0.168	0	Gm13483	0
0	1.32647	0.254	0.088	0	Epb41l4a	0
0	1.34665	0.283	0.117	0	Fah	0
0	1.4222	0.262	0.098	0	Lypd6	0
0	1.5613	0.254	0.09	0	T2	0
0	1.47701	0.264	0.103	0	S100b	0
0	1.09739	0.263	0.104	0	Matn4	0
0	1.05944	0.325	0.166	0	Plod1	0
0	1.36438	0.272	0.114	0	Gm11437	0
0	1.23125	0.268	0.111	0	Alk	0
0	1.30609	0.266	0.115	0	Nde1	0
0	1.11212	0.286	0.135	0	Xaf1	0
0	1.34654	0.255	0.105	0	Mindy1	0
0	1.23153	0.994	0.844	0	Sik3	0
0	1.2095	0.306	0.158	0	Cyp27a1	0
0	1.19702	0.413	0.265	0	Tspan9	0
0	1.27839	0.271	0.126	0	Ldb3	0
0	1.13876	0.269	0.128	0	Nod1	0
0	1.2173	0.992	0.855	0	Rtn4	0
0	1.31119	0.997	0.861	0	Fnbp1	0
0	1.07847	0.267	0.134	0	Zfp579	0
0	1.16559	0.252	0.121	0	Cavin4	0
0	1.00902	1	0.916	0	Pcdh9	0
0	1.18439	0.999	0.94	0	Plcl1	0
0	1.2778	0.999	0.954	0	Qk	0

## Sheet: Cluster 1
p_val	avg_log2FC	pct.1	pct.2	p_val_adj	gene	cluster
0	6.19781	0.991	0.052	0	Inpp5d	1
0	6.01293	0.956	0.031	0	Ikzf1	1
0	5.96119	0.964	0.041	0	Dock8	1
0	5.96193	0.951	0.036	0	Fli1	1
0	5.63494	0.956	0.042	0	Ptprc	1
0	5.87978	0.956	0.046	0	Fyb	1
0	5.55446	0.986	0.078	0	Dock2	1
0	5.71783	0.977	0.073	0	Mertk	1
0	5.71607	0.957	0.057	0	Runx1	1
0	5.97617	0.924	0.034	0	Myo1f	1
0	6.2146	0.934	0.045	0	Ly86	1
0	5.81281	0.924	0.04	0	Lair1	1
0	5.98993	0.912	0.029	0	Csf3r	1
0	6.27957	0.898	0.026	0	Cd84	1
0	5.70693	0.91	0.038	0	AU020206	1
0	5.96705	0.888	0.034	0	Anxa3	1
0	5.71792	0.893	0.039	0	Csf1r	1
0	6.20621	0.876	0.023	0	Gm2629	1
0	5.36606	0.913	0.061	0	Tbxas1	1
0	5.84362	0.876	0.026	0	Arhgap45	1
0	4.73713	0.954	0.115	0	Hpgds	1
0	6.00442	0.847	0.026	0	Cfh	1
0	5.31137	0.871	0.053	0	Ctss	1
0	4.83372	0.872	0.056	0	Blnk	1
0	6.17332	0.827	0.02	0	Rbm47	1
0	4.61739	0.972	0.168	0	Lyn	1
0	5.95977	0.821	0.021	0	Adap2	1
0	4.54502	0.98	0.19	0	Apbb1ip	1
0	5.88781	0.814	0.025	0	Gm26740	1
0	6.15246	0.806	0.019	0	Pik3ap1	1
0	5.94515	0.808	0.022	0	Irf8	1
0	4.78935	0.892	0.106	0	Cx3cr1	1
0	4.66862	0.837	0.054	0	Gsap	1
0	5.44274	0.812	0.037	0	Entpd1	1
0	5.77237	0.803	0.034	0	Slco2b1	1
0	5.49231	0.797	0.034	0	Arhgap25	1
0	4.88101	0.812	0.054	0	Cyth4	1
0	5.91989	0.775	0.021	0	Nckap1l	1
0	4.54253	0.85	0.099	0	Cd180	1
0	5.86302	0.766	0.026	0	Gm5086	1
0	5.73927	0.756	0.022	0	Lrrk1	1
0	5.2675	0.759	0.027	0	Tec	1
0	3.98015	0.855	0.124	0	Irak2	1
0	4.56255	0.791	0.072	0	C1qb	1
0	3.27602	0.965	0.246	0	Rreb1	1
0	2.94566	0.968	0.262	0	Zfhx3	1
0	3.46612	0.955	0.253	0	Sirpa	1
0	4.31284	0.778	0.078	0	Unc93b1	1
0	3.70231	0.915	0.216	0	Itgb5	1
0	4.7435	0.744	0.047	0	Arhgap22	1
0	5.69693	0.716	0.02	0	Wdfy4	1
0	3.9728	0.777	0.084	0	Plcg2	1
0	6.03886	0.706	0.016	0	Cd86	1
0	3.45842	0.907	0.218	0	Arhgap24	1
0	5.61546	0.713	0.024	0	Vsir	1
0	5.23685	0.707	0.021	0	Prkch	1
0	5.87995	0.701	0.019	0	Hk2	1
0	5.92575	0.702	0.02	0	Tlr7	1
0	4.28956	0.764	0.083	0	St3gal6	1
0	5.76879	0.697	0.017	0	Lcp2	1
0	2.5243	0.849	0.172	0	Itpr2	1
0	4.28882	0.989	0.314	0	Tgfbr1	1
0	5.3278	0.706	0.033	0	Gpr34	1
0	3.74645	0.779	0.11	0	Elk3	1
0	4.75348	0.711	0.042	0	Frrs1	1
0	3.23028	0.932	0.264	0	Pde3b	1
0	4.78817	0.709	0.042	0	Rgs10	1
0	3.86258	0.79	0.125	0	Plek	1
0	5.96956	0.682	0.017	0	Abi3	1
0	4.71373	0.712	0.051	0	C1qc	1
0	3.71766	0.811	0.151	0	Lpcat2	1
0	3.75319	0.82	0.16	0	Lhfpl2	1
0	5.78533	0.68	0.021	0	Samsn1	1
0	4.39507	0.731	0.078	0	C1qa	1
0	3.95756	0.807	0.155	0	P2ry12	1
0	6.14996	0.669	0.017	0	Gm10790	1
0	6.02036	0.674	0.023	0	Apobec1	1
0	5.38916	0.668	0.018	0	Mir142hg	1
0	6.02745	0.67	0.021	0	Siglech	1
0	2.92994	0.813	0.166	0	Rnf180	1
0	4.29492	0.71	0.064	0	Rassf3	1
0	5.89648	0.664	0.019	0	Itgam	1
0	4.69582	0.689	0.044	0	Trem2	1
0	5.82446	0.656	0.017	0	Abca9	1
0	1.96728	0.916	0.284	0	Plcl2	1
0	4.18964	0.693	0.063	0	Itga6	1
0	5.55701	0.65	0.021	0	Mafb	1
0	4.38197	0.684	0.055	0	0610040J01Rik	1
0	4.49295	0.676	0.047	0	Fmnl3	1
0	2.18141	0.987	0.359	0	Mef2c	1
0	3.876	0.69	0.063	0	Serpine2	1
0	4.29975	0.679	0.057	0	Nrros	1
0	5.77381	0.637	0.016	0	A630001G21Rik	1
0	5.7628	0.638	0.017	0	Havcr2	1
0	3.73216	0.714	0.093	0	Abcd2	1
0	5.55002	0.638	0.021	0	Ctsh	1
0	2.93068	0.748	0.131	0	Tmem164	1
0	5.31707	0.641	0.025	0	Tnfrsf11a	1
0	3.12554	0.851	0.235	0	Pnpla7	1
0	3.33846	0.891	0.277	0	Ctsd	1
0	5.5581	0.628	0.018	0	Cd37	1
0	2.21158	0.892	0.284	0	4933406I18Rik	1
0	5.7341	0.627	0.019	0	Selplg	1
0	4.34733	0.674	0.067	0	Ifitm10	1
0	1.41046	0.952	0.346	0	Inpp4b	1
0	5.22492	0.631	0.027	0	Ncf2	1
0	5.92917	0.619	0.015	0	Klhl6	1
0	2.98969	0.807	0.204	0	Sat1	1
0	5.59443	0.624	0.021	0	Fcrls	1
0	4.71247	0.659	0.056	0	Anapc15	1
0	3.49123	0.651	0.049	0	Prkcd	1
0	5.33539	0.627	0.026	0	Trim30a	1
0	3.18197	0.98	0.381	0	Pag1	1
0	1.91249	0.894	0.298	0	Akap13	1
0	3.12447	0.891	0.295	0	Lgmn	1
0	3.02277	0.843	0.248	0	Zfp710	1
0	5.90312	0.608	0.013	0	Vav1	1
0	2.39782	0.916	0.321	0	Ophn1	1
0	3.85236	0.99	0.397	0	Hexb	1
0	2.50213	0.802	0.214	0	Pou2f2	1
0	3.05961	0.882	0.296	0	E230029C05Rik	1
0	2.89598	0.75	0.164	0	Mylip	1
0	4.6207	0.626	0.045	0	2610203C22Rik	1
0	5.91385	0.595	0.016	0	Fgd2	1
0	3.06679	0.733	0.159	0	Cflar	1
0	2.58483	0.952	0.378	0	Etv6	1
0	3.45454	0.7	0.127	0	Fam102b	1
0	5.61929	0.589	0.017	0	P2ry6	1
0	3.33223	0.989	0.42	0	Epb41l2	1
0	2.08724	0.76	0.191	0	Dock11	1
0	3.75328	0.632	0.065	0	Il6ra	1
0	6.01133	0.577	0.011	0	Il10ra	1
0	4.01127	0.619	0.054	0	Lmo2	1
0	5.65239	0.576	0.014	0	Rcsd1	1
0	5.32376	0.579	0.017	0	Epsti1	1
0	2.76907	0.826	0.265	0	Ivns1abp	1
0	3.11922	0.668	0.108	0	Plekho1	1
0	2.35387	0.785	0.225	0	Man1c1	1
0	2.98605	0.693	0.133	0	Otulinl	1
0	5.95624	0.57	0.012	0	Spi1	1
0	3.33714	0.644	0.087	0	Suclg2	1
0	4.38302	0.588	0.031	0	Maf	1
0	6.00301	0.567	0.011	0	Pik3cg	1
0	5.93837	0.567	0.013	0	Nlrp1b	1
0	3.18983	0.668	0.116	0	Marcks	1
0	5.23099	0.57	0.018	0	Nfatc1	1
0	5.37594	0.57	0.018	0	Btk	1
0	5.82821	0.564	0.014	0	Bin2	1
0	3.40552	0.64	0.092	0	Msn	1
0	5.26879	0.569	0.021	0	Fermt3	1
0	4.93766	0.571	0.026	0	Laptm5	1
0	4.38133	0.59	0.046	0	Capn3	1
0	3.8583	0.608	0.067	0	Ehd4	1
0	5.84532	0.553	0.013	0	Naip2	1
0	2.88958	0.637	0.097	0	P3h2	1
0	2.53503	0.926	0.388	0	Tgfbr2	1
0	5.98739	0.548	0.011	0	Rhoh	1
0	3.16401	0.651	0.115	0	Pmepa1	1
0	1.47954	0.823	0.287	0	Pitpnc1	1
0	5.09573	0.558	0.023	0	Adcy7	1
0	3.91982	0.594	0.059	0	Pik3cd	1
0	5.83433	0.546	0.013	0	Slc7a7	1
0	2.04702	0.892	0.361	0	Asph	1
0	2.44297	0.815	0.284	0	Ccnd3	1
0	3.78504	0.869	0.339	0	Fgf13	1
0	2.40673	0.746	0.217	0	Rin2	1
0	2.19687	0.769	0.241	0	Mgat4a	1
0	5.52995	0.545	0.017	0	F11r	1
0	2.74291	0.664	0.137	0	Itpkb	1
0	3.38527	0.577	0.05	0	St8sia6	1
0	2.89114	0.639	0.113	0	Lcp1	1
0	4.9624	0.548	0.024	0	Hck	1
0	5.4865	0.541	0.017	0	Mlxipl	1
0	4.19474	0.564	0.04	0	Plxdc1	1
0	4.84592	0.546	0.025	0	Ctsc	1
0	5.05195	0.544	0.025	0	Dapp1	1
0	2.08655	0.683	0.165	0	B4galt1	1
0	1.16048	0.881	0.364	0	Klf12	1
0	3.23394	0.625	0.11	0	Ctsz	1
0	2.41669	0.921	0.408	0	Rrbp1	1
0	5.60196	0.525	0.013	0	Arhgap30	1
0	5.79044	0.53	0.02	0	Lilrb4a	1
0	2.24018	0.951	0.442	0	Ankrd44	1
0	1.68979	0.691	0.183	0	Pid1	1
0	3.43707	0.592	0.085	0	Cdk6	1
0	1.87118	0.873	0.366	0	Sipa1l2	1
0	2.92019	0.653	0.151	0	Nfe2l2	1
0	6.03664	0.512	0.01	0	Gna15	1
0	5.5287	0.515	0.015	0	Syk	1
0	3.20923	0.586	0.091	0	Cables1	1
0	3.45254	0.998	0.504	0	Lrmda	1
0	5.42151	0.509	0.017	0	Cd33	1
0	5.26436	0.507	0.016	0	Casp8	1
0	5.77861	0.502	0.011	0	Rin3	1
0	5.06043	0.511	0.02	0	Apobec3	1
0	5.59212	0.498	0.013	0	Cd48	1
0	1.84406	0.864	0.379	0	Acer3	1
0	5.63436	0.497	0.012	0	Adap2os	1
0	5.63154	0.497	0.013	0	Cd300c2	1
0	2.66516	0.609	0.126	0	Ifngr2	1
0	2.1018	0.744	0.262	0	Znrf2	1
0	2.40175	0.644	0.163	0	Vrk2	1
0	1.46404	0.822	0.342	0	Atp8a2	1
0	5.46319	0.494	0.015	0	Ncf1	1
0	2.7768	0.596	0.117	0	Camk1	1
0	2.09252	0.664	0.186	0	Agmo	1
0	4.8796	0.5	0.023	0	Rai14	1
0	4.0003	0.507	0.033	0	Lrmp	1
0	3.44198	0.529	0.056	0	Elf4	1
0	4.26881	0.501	0.029	0	Cdh23	1
0	1.97377	0.902	0.433	0	Nek7	1
0	2.71165	0.577	0.108	0	Map3k1	1
0	2.39804	0.639	0.171	0	Snx18	1
0	1.68342	0.719	0.252	0	Lrp1	1
0	5.92605	0.481	0.015	0	Flt1	1
0	6.05378	0.475	0.01	0	Olfr111	1
0	1.47176	0.954	0.49	0	Lrch1	1
0	5.85429	0.473	0.012	0	Adgre1	1
0	2.33015	0.68	0.22	0	Rcbtb2	1
0	1.75152	0.645	0.185	0	Golm1	1
0	5.33	0.477	0.017	0	Ptgs1	1
0	1.90439	0.795	0.336	0	Gns	1
0	2.41725	0.604	0.146	0	Pfkfb3	1
0	1.89059	0.706	0.248	0	Pros1	1
0	5.29513	0.472	0.016	0	Slc11a1	1
0	5.52511	0.473	0.017	0	Igf1	1
0	2.36371	0.659	0.205	0	Phyhd1	1
0	5.56719	0.466	0.013	0	Trim30d	1
0	5.94522	0.462	0.01	0	Tnfsf8	1
0	5.85064	0.461	0.009	0	Tmem273	1
0	4.84506	0.475	0.023	0	Dhrs3	1
0	5.36547	0.463	0.012	0	Trim12a	1
0	1.09547	0.806	0.356	0	Basp1	1
0	5.033	0.466	0.016	0	Tnfaip8	1
0	4.76316	0.468	0.021	0	Rasa4	1
0	2.15732	0.625	0.178	0	Syngr1	1
0	2.6152	0.575	0.129	0	B2m	1
0	3.15474	0.545	0.1	0	Sall1	1
0	2.93672	0.546	0.102	0	Tbc1d8	1
0	3.10298	0.521	0.078	0	Bcl2	1
0	2.0899	0.901	0.458	0	Rasgrp3	1
0	4.11648	0.48	0.038	0	Tyrobp	1
0	2.07145	0.658	0.218	0	Plgrkt	1
0	1.2786	0.839	0.399	0	Camk2d	1
0	5.76866	0.45	0.011	0	Tent5c	1
0	2.04502	0.823	0.384	0	Serinc3	1
0	2.91675	0.526	0.089	0	Lacc1	1
0	5.24931	0.454	0.017	0	Cmtm7	1
0	2.87798	0.542	0.106	0	Ptchd1	1
0	5.35161	0.449	0.016	0	Axl	1
0	5.50383	0.445	0.012	0	Il15	1
0	2.44849	0.524	0.092	0	Acss1	1
0	5.67277	0.443	0.011	0	Gcnt1	1
0	1.18383	0.707	0.276	0	Chst11	1
0	1.39031	0.722	0.292	0	Evl	1
0	4.45617	0.456	0.028	0	Fcer1g	1
0	4.59154	0.457	0.029	0	Naalad2	1
0	5.69103	0.438	0.01	0	Gm26510	1
0	2.53752	0.583	0.155	0	Sh3bp2	1
0	1.89753	0.747	0.32	0	Prex1	1
0	5.49164	0.439	0.012	0	Irf5	1
0	2.14194	0.618	0.191	0	Ifnar2	1
0	5.10455	0.441	0.016	0	Trim14	1
0	5.17409	0.44	0.015	0	Rubcnl	1
0	2.07904	0.983	0.558	0	Gab2	1
0	1.88617	0.631	0.207	0	Notch2	1
0	6.22188	0.431	0.007	0	Gm26714	1
0	4.42475	0.451	0.027	0	Pik3r5	1
0	4.3718	0.452	0.028	0	Lpxn	1
0	1.93002	0.612	0.19	0	Pla2g4a	1
0	1.18457	0.965	0.543	0	Ppm1h	1
0	5.24169	0.434	0.013	0	Sp100	1
0	1.94119	0.641	0.221	0	Mknk1	1
0	5.86975	0.434	0.015	0	A830008E24Rik	1
0	6.17452	0.426	0.007	0	Gm40645	1
0	1.61516	0.768	0.35	0	Fchsd2	1
0	4.25792	0.443	0.026	0	Baz1a	1
0	2.70978	0.514	0.098	0	Zc3hav1	1
0	1.90274	0.647	0.232	0	Skil	1
0	5.11476	0.429	0.014	0	Sall3	1
0	1.53874	0.729	0.316	0	Rab8b	1
0	2.24902	0.932	0.52	0	Chn2	1
0	1.85236	0.945	0.533	0	Tns3	1
0	2.8964	0.431	0.02	0	Ebf3	1
0	2.66539	0.457	0.047	0	Whrn	1
0	1.87457	0.767	0.358	0	Usp12	1
0	2.57843	0.559	0.15	0	Gm26542	1
0	1.74645	0.877	0.468	0	Smap2	1
0	2.13579	0.566	0.157	0	Tbc1d9	1
0	5.61598	0.416	0.01	0	Naip5	1
0	1.5456	0.636	0.231	0	Slc7a8	1
0	5.17477	0.419	0.014	0	Fam129a	1
0	1.62157	0.817	0.412	0	Ttc28	1
0	4.77189	0.423	0.018	0	Rbpms	1
0	3.31402	0.466	0.062	0	Vav2	1
0	3.55043	0.454	0.05	0	Gmip	1
0	2.48376	0.863	0.459	0	Cst3	1
0	1.29857	0.746	0.344	0	Aim2	1
0	1.65655	0.655	0.254	0	Pard3b	1
0	4.2328	0.425	0.024	0	Zfp36l1	1
0	2.68917	0.546	0.148	0	Rad51b	1
0	2.65321	0.473	0.075	0	Arhgef6	1
0	4.6753	0.416	0.019	0	Lrp5	1
0	1.87243	0.653	0.258	0	P2rx7	1
0	1.46242	0.822	0.427	0	Ptprm	1
0	1.92881	0.66	0.266	0	Il6st	1
0	5.65564	0.403	0.01	0	Gm2245	1
0	5.67359	0.402	0.01	0	Tgfb1	1
0	4.41006	0.417	0.025	0	Il10rb	1
0	2.40526	0.986	0.596	0	Srgap2	1
0	1.77316	0.789	0.399	0	Cttnbp2nl	1
0	1.72186	0.768	0.378	0	Dpy19l4	1
0	4.87324	0.404	0.015	0	Hpgd	1
0	3.20816	0.456	0.067	0	Tcirg1	1
0	2.86141	0.472	0.084	0	Gusb	1
0	5.44507	0.399	0.013	0	Mdfic	1
0	2.10908	0.523	0.138	0	Nek6	1
0	5.37613	0.396	0.011	0	Sla	1
0	4.85621	0.402	0.017	0	Parp14	1
0	2.67569	0.483	0.099	0	Pald1	1
0	2.37041	0.516	0.133	0	Soat1	1
0	1.94491	0.929	0.546	0	Cux1	1
0	2.14654	0.522	0.139	0	Cotl1	1
0	1.68079	0.81	0.428	0	Wasf2	1
0	2.24499	0.519	0.137	0	Abcb1b	1
0	4.27882	0.413	0.031	0	Gpr183	1
0	1.79847	0.62	0.24	0	Heatr5a	1
0	5.97631	0.387	0.009	0	Fgr	1
0	5.7295	0.386	0.008	0	9930111J21Rik2	1
0	6.07411	0.384	0.007	0	Glrp1	1
0	6.09518	0.383	0.006	0	Gm50035	1
0	1.29422	0.854	0.479	0	Clint1	1
0	5.84845	0.382	0.008	0	Il21r	1
0	4.95082	0.39	0.017	0	Lgals9	1
0	5.19009	0.385	0.013	0	Pld4	1
0	1.71377	0.975	0.603	0	Asap1	1
0	1.42449	0.836	0.465	0	Zmiz1	1
0	1.58677	0.635	0.265	0	Rap1b	1
0	1.78004	0.541	0.171	0	Cryl1	1
0	2.20502	0.504	0.134	0	4930517O19Rik	1
0	1.4011	0.627	0.257	0	Pacsin2	1
0	2.17397	0.713	0.343	0	Hif1a	1
0	4.46453	0.411	0.042	0	8030442B05Rik	1
0	2.37869	0.467	0.098	0	Sncaip	1
0	5.20134	0.383	0.014	0	Mpeg1	1
0	4.54719	0.384	0.016	0	Ets1	1
0	1.99098	0.943	0.576	0	Abhd12	1
0	5.78265	0.375	0.008	0	Gm12185	1
0	1.73339	0.621	0.254	0	Rhoq	1
0	4.42025	0.396	0.03	0	Cd83	1
0	2.37923	0.489	0.123	0	Cpq	1
0	1.97453	0.538	0.173	0	Man2b1	1
0	5.66283	0.374	0.009	0	Hvcn1	1
0	5.87787	0.373	0.008	0	Gm35154	1
0	1.27968	0.841	0.477	0	Ski	1
0	4.96342	0.379	0.015	0	Slc37a2	1
0	3.54252	0.415	0.051	0	Dglucy	1
0	5.34817	0.373	0.011	0	Fcgr3	1
0	5.57427	0.373	0.011	0	Cmklr1	1
0	5.92231	0.37	0.008	0	Abcc3	1
0	5.56665	0.373	0.011	0	Slc15a3	1
0	2.9255	0.428	0.067	0	Map3k14	1
0	1.60352	0.601	0.241	0	Hps4	1
0	2.99788	0.436	0.076	0	Trpm2	1
0	1.85725	0.574	0.214	0	Slc16a6	1
0	1.81358	0.752	0.392	0	Ctsb	1
0	1.22181	0.798	0.439	0	Ptbp3	1
0	3.13041	0.415	0.057	0	Pycard	1
0	1.49326	0.597	0.239	0	Dtnbp1	1
0	1.51304	0.555	0.198	0	Arhgap31	1
0	4.9607	0.372	0.015	0	Clic1	1
0	3.32127	0.406	0.05	0	Rhobtb1	1
0	2.53044	0.449	0.093	0	Efhd2	1
0	2.49436	0.465	0.11	0	Rp2	1
0	2.22804	0.483	0.128	0	H2-K1	1
0	1.0595	0.555	0.201	0	Epb41	1
0	1.61084	0.939	0.587	0	Skap2	1
0	2.05822	0.487	0.136	0	Stk10	1
0	1.50566	0.868	0.517	0	Tbc1d22a	1
0	1.70658	0.592	0.242	0	Hps3	1
0	1.04065	0.932	0.584	0	Cyfip1	1
0	5.48141	0.357	0.009	0	Slfn8	1
0	3.01547	0.413	0.065	0	Pdgfb	1
0	5.27557	0.357	0.011	0	Cd53	1
0	1.17207	0.602	0.257	0	Mfhas1	1
0	3.7293	0.38	0.036	0	Traf5	1
0	4.8637	0.359	0.015	0	Tnfrsf1b	1
0	1.59683	0.624	0.281	0	Snx5	1
0	1.02716	0.591	0.249	0	Sh3pxd2a	1
0	5.10898	0.354	0.013	0	Fblim1	1
0	5.37332	0.351	0.01	0	Rasal3	1
0	1.38687	0.645	0.305	0	Ppcdc	1
0	1.50254	0.643	0.303	0	Crlf3	1
0	3.64676	0.378	0.038	0	Sipa1	1
0	2.35794	0.426	0.086	0	Nfatc2	1
0	2.42249	0.45	0.111	0	Rps6ka1	1
0	3.1038	0.397	0.058	0	Ifngr1	1
0	4.65272	0.356	0.017	0	Cyba	1
0	1.46211	0.532	0.194	0	Svil	1
0	5.49649	0.349	0.011	0	Gm37168	1
0	2.33169	0.464	0.127	0	Scoc	1
0	2.31778	0.453	0.117	0	Acox3	1
0	4.55504	0.353	0.018	0	Arl4c	1
0	5.62594	0.344	0.009	0	Bcl2a1b	1
0	1.40097	0.75	0.416	0	Stard9	1
0	1.20322	0.757	0.423	0	Grb2	1
0	2.72631	0.416	0.082	0	Grn	1
0	5.93055	0.34	0.007	0	Il1rl2	1
0	5.38979	0.344	0.011	0	Pon3	1
0	5.52451	0.34	0.008	0	Ctse	1
0	5.01575	0.347	0.016	0	F630206G17Rik	1
0	4.61021	0.365	0.036	0	Colec12	1
0	1.64697	0.499	0.17	0	Pdk1	1
0	3.75416	0.368	0.04	0	Ntpcr	1
0	1.52576	0.629	0.301	0	Sft2d1	1
0	4.60311	0.351	0.023	0	Bcar3	1
0	1.36535	0.854	0.526	0	Lims1	1
0	5.38303	0.336	0.009	0	Fcgr2b	1
0	5.63333	0.335	0.008	0	Nfam1	1
0	1.50487	0.595	0.268	0	Cradd	1
0	1.55469	0.59	0.263	0	Adam17	1
0	3.61373	0.366	0.04	0	Sh2b2	1
0	1.67847	0.601	0.275	0	P2rx4	1
0	1.72629	0.535	0.211	0	Gna13	1
0	2.43008	0.408	0.085	0	Col27a1	1
0	3.03686	0.369	0.047	0	Alpk1	1
0	1.1846	0.651	0.329	0	Gtf2h2	1
0	1.01439	0.692	0.37	0	Elf1	1
0	2.20057	0.414	0.093	0	Gcnt2	1
0	2.60216	0.404	0.084	0	Kctd12	1
0	1.32697	0.663	0.344	0	Osbpl11	1
0	3.32469	0.375	0.057	0	Lrguk	1
0	1.23695	0.773	0.456	0	Cd9	1
0	2.22011	0.442	0.125	0	March3	1
0	2.20639	0.438	0.122	0	Tns1	1
0	2.65691	0.391	0.076	0	Rel	1
0	5.68033	0.321	0.007	0	Gm46224	1
0	2.3848	0.434	0.12	0	Rnf213	1
0	5.41748	0.323	0.01	0	C3ar1	1
0	1.4082	0.753	0.441	0	Tpd52	1
0	4.72249	0.328	0.016	0	Snx20	1
0	3.85358	0.341	0.03	0	Esr1	1
0	6.10248	0.316	0.005	0	Naip6	1
0	1.07197	0.87	0.559	0	Arhgap17	1
0	5.03999	0.322	0.012	0	Ptpn6	1
0	5.62899	0.317	0.007	0	Pik3r6	1
0	1.17296	0.565	0.255	0	3110082I17Rik	1
0	2.48911	0.411	0.101	0	Gpr137b	1
0	2.45863	0.339	0.03	0	Itga9	1
0	2.20841	0.407	0.098	0	Hpcal1	1
0	2.72604	0.386	0.078	0	Gm15155	1
0	1.29812	0.549	0.242	0	Daglb	1
0	1.71242	0.462	0.155	0	Ostf1	1
0	5.62589	0.315	0.008	0	Gm13391	1
0	2.758	0.374	0.067	0	Rab11fip5	1
0	1.80253	0.444	0.137	0	Ipcef1	1
0	4.63193	0.322	0.015	0	Dennd1c	1
0	1.36971	0.726	0.42	0	Extl3	1
0	4.43119	0.325	0.019	0	Rab3il1	1
0	3.11568	0.352	0.047	0	Parp9	1
0	2.86303	0.365	0.06	0	Eif2ak2	1
0	1.03377	0.814	0.509	0	Zfp652	1
0	4.84596	0.316	0.012	0	Traf3ip3	1
0	5.51353	0.316	0.012	0	Kynu	1
0	5.17964	0.331	0.027	0	Mamdc2	1
0	1.77832	0.437	0.133	0	Stambpl1	1
0	1.39472	0.532	0.232	0	Ccdc93	1
0	1.36037	0.511	0.211	0	Spata13	1
0	2.82062	0.353	0.053	0	Amz1	1
0	1.49574	0.5	0.2	0	Disc1	1
0	1.41853	0.565	0.265	0	Erp29	1
0	2.42511	0.876	0.577	0	Apoe	1
0	2.22857	0.393	0.095	0	Slc36a1	1
0	1.91013	0.478	0.18	0	Ddx31	1
0	2.65407	0.348	0.05	0	Ddx60	1
0	1.16456	0.732	0.434	0	Gdi2	1
0	5.65473	0.304	0.007	0	Neurl3	1
0	1.75284	0.959	0.662	0	Mitf	1
0	1.24352	0.78	0.484	0	Ints6l	1
0	5.27489	0.305	0.009	0	Fes	1
0	1.33814	0.575	0.279	0	Krcc1	1
0	1.21269	0.676	0.381	0	Lysmd4	1
0	1.5737	0.406	0.111	0	Etv5	1
0	1.32913	0.522	0.228	0	Kif21b	1
0	5.7646	0.3	0.006	0	Susd3	1
0	1.0962	0.707	0.413	0	Nrip1	1
0	4.80848	0.306	0.013	0	Adamts16	1
0	1.5736	0.49	0.198	0	Sgpl1	1
0	4.83133	0.305	0.015	0	Rxrg	1
0	5.56811	0.297	0.007	0	Fcgr1	1
0	2.11621	0.413	0.123	0	Slc29a3	1
0	1.37087	0.547	0.258	0	Cebpg	1
0	2.00698	0.419	0.13	0	Tmem104	1
0	1.44621	0.515	0.227	0	Atp7a	1
0	1.50374	0.542	0.255	0	Aff1	1
0	2.06739	0.406	0.119	0	Chsy1	1
0	5.24428	0.298	0.011	0	Rab7b	1
0	1.72298	0.717	0.43	0	Abca1	1
0	3.98358	0.311	0.024	0	Tnfsf13b	1
0	1.89075	0.415	0.128	0	Lpcat1	1
0	1.59377	0.467	0.181	0	Csf2ra	1
0	2.72505	0.347	0.061	0	Gm16337	1
0	1.68154	0.419	0.133	0	Dtx4	1
0	3.57648	0.328	0.043	0	Mrc2	1
0	1.60734	0.509	0.225	0	Mapkapk2	1
0	1.01231	0.902	0.618	0	Bmp2k	1
0	1.65289	0.466	0.182	0	Prcp	1
0	2.31107	0.392	0.108	0	Sparc	1
0	5.4179	0.292	0.008	0	Hk3	1
0	1.34685	0.684	0.401	0	Mthfs	1
0	1.96269	0.413	0.13	0	Ttc7	1
0	1.09718	0.652	0.37	0	Clta	1
0	3.74315	0.31	0.029	0	Lat2	1
0	1.53475	0.483	0.202	0	Bri3	1
0	2.11101	0.786	0.506	0	Myo1e	1
0	1.2051	0.519	0.24	0	Galk2	1
0	1.96834	0.403	0.124	0	Snx8	1
0	1.01758	0.482	0.204	0	Cds1	1
0	4.85372	0.307	0.029	0	Dkk2	1
0	5.08202	0.29	0.013	0	Ccr5	1
0	4.74726	0.288	0.012	0	Rab39	1
0	5.77415	0.282	0.006	0	Csf2rb	1
0	2.02873	0.4	0.125	0	4930599N23Rik	1
0	1.26527	0.622	0.347	0	Nuak1	1
0	3.95349	0.296	0.021	0	Swap70	1
0	1.25226	0.41	0.135	0	Tcf7l2	1
0	1.63264	0.65	0.376	0	Rbpj	1
0	5.81011	0.279	0.006	0	Mlph	1
0	3.01765	0.317	0.044	0	Rgs2	1
0	2.92718	0.317	0.044	0	Fam114a1	1
0	1.48017	0.461	0.188	0	Arpc1b	1
0	4.81688	0.285	0.012	0	Renbp	1
0	4.28841	0.291	0.019	0	Mgmt	1
0	1.27329	0.59	0.319	0	Morc3	1
0	1.18653	0.579	0.309	0	Pkn1	1
0	5.78044	0.276	0.007	0	Ifi204	1
0	5.0992	0.278	0.009	0	Gm4951	1
0	2.42795	0.327	0.059	0	Rnf144b	1
0	1.52049	0.416	0.148	0	Gab3	1
0	4.19346	0.292	0.024	0	Gas2l3	1
0	2.99386	0.313	0.046	0	Pbxip1	1
0	3.09467	0.308	0.041	0	1700017B05Rik	1
0	1.90935	0.356	0.089	0	Lyzl4	1
0	5.25011	0.275	0.008	0	Hcls1	1
0	4.11649	0.294	0.027	0	Lyz2	1
0	2.99554	0.32	0.054	0	Sh3pxd2b	1
0	2.63645	0.324	0.059	0	Coro2a	1
0	1.46021	0.47	0.205	0	Oma1	1
0	1.25077	0.975	0.71	0	Nav2	1
0	1.50938	0.485	0.22	0	Scamp2	1
0	3.49617	0.288	0.023	0	Myo1b	1
0	3.865	0.29	0.026	0	Zfp992	1
0	2.96431	0.315	0.052	0	2900089D17Rik	1
0	4.53133	0.278	0.015	0	Mapkapk3	1
0	1.73126	0.392	0.129	0	Ly6e	1
0	1.33683	0.48	0.218	0	Gm16599	1
0	3.01277	0.298	0.036	0	Akr1b10	1
0	4.6514	0.275	0.013	0	Itgb3	1
0	1.13308	0.739	0.478	0	Soga1	1
0	4.57471	0.275	0.014	0	5430427O19Rik	1
0	1.81747	0.421	0.161	0	Gm15283	1
0	1.99337	0.38	0.12	0	Ctsl	1
0	6.13813	0.263	0.004	0	Nlrp3	1
0	1.19853	0.607	0.348	0	Ppard	1
0	1.06477	0.666	0.408	0	Stx7	1
0	5.09821	0.267	0.009	0	Birc3	1
0	5.69871	0.264	0.006	0	Gm34589	1
0	4.32029	0.275	0.018	0	Cst7	1
0	1.71957	0.318	0.063	0	Insyn2b	1
0	1.38241	0.486	0.231	0	Timp2	1
0	1.13821	0.555	0.301	0	Hexa	1
0	4.48359	0.267	0.013	0	Il13ra1	1
0	4.63832	0.266	0.013	0	Morrbid	1
0	2.47048	0.388	0.135	0	Fam20c	1
0	5.69047	0.259	0.006	0	Casp4	1
0	1.58583	0.314	0.061	0	Utrn	1
0	3.58328	0.276	0.024	0	Asap3	1
0	1.196	0.478	0.226	0	Stat5b	1
0	5.42228	0.26	0.009	0	Itgax	1
0	4.6829	0.263	0.012	0	Cyp4v3	1
0	1.01981	0.796	0.545	0	Osbpl8	1
0	1.82342	0.369	0.118	0	Arrb2	1
0	1.34466	0.961	0.712	0	Fam49b	1
0	1.15689	0.569	0.32	0	Fhit	1
0	1.90504	0.366	0.118	0	Nlrc5	1
0	4.59992	0.262	0.014	0	Arap3	1
0	1.17137	0.535	0.288	0	Fam91a1	1
0	1.64498	0.376	0.129	0	Lonrf3	1
0	1.78899	0.375	0.129	0	Bach1	1
0	5.45548	0.252	0.007	0	Liph	1
0	4.10164	0.263	0.019	0	Cd68	1
0	5.18809	0.252	0.008	0	Raet1e	1
0	2.90301	0.285	0.041	0	Zfp385a	1
0	4.18079	0.26	0.017	0	Sp140	1
0	2.31101	0.316	0.073	0	Pla2g15	1
0	4.97413	0.252	0.009	0	Itgb2	1
0	1.45245	0.436	0.193	0	Npc2	1
0	1.00164	0.507	0.265	0	Dcakd	1
0	5.42253	0.25	0.008	0	Stab1	1
0	2.9612	0.287	0.045	0	Lpar6	1
0	4.79022	0.251	0.01	0	Akna	1
0	1.07443	0.622	0.381	0	Tubgcp5	1
0	5.21333	0.251	0.01	0	A430093F15Rik	1
0	3.45029	0.266	0.026	0	Ifih1	1
0	3.6434	0.279	0.04	0	Lpl	1
0	3.58963	0.263	0.024	0	Fam111a	1
0	1.51544	0.368	0.129	0	Tmem163	1
0	1.9105	0.358	0.119	0	Samhd1	1
0	1.69275	0.369	0.13	0	Rassf4	1
0	1.27564	0.385	0.148	0	Galnt10	1
0	1.43318	0.407	0.17	0	Rgl2	1
0	3.32471	0.265	0.029	0	Arhgdib	1
0	1.93408	0.333	0.097	0	Tep1	1
0	4.1474	0.254	0.018	0	Gm6277	1
0	1.34382	0.437	0.201	0	Csnk1e	1
0	1.5909	0.377	0.142	0	Smox	1
0	2.10348	0.994	0.759	0	Mef2a	1
0	2.31915	0.295	0.061	0	Cd34	1
0	2.90398	0.272	0.041	0	Accs	1
0	1.37655	0.426	0.196	0	Ctsa	1
0	3.3167	0.257	0.029	0	Plekhf2	1
0	3.10751	0.263	0.035	0	Smim3	1
0	1.46217	0.404	0.177	0	Plpp1	1
0	1.50711	0.393	0.166	0	Eepd1	1
0	1.61706	0.379	0.153	0	Herc6	1
0	2.13997	0.297	0.071	0	Lasp1	1
0	1.04221	0.551	0.326	0	Creb3l2	1
0	2.0984	0.307	0.082	0	Tm6sf1	1
0	1.0522	0.438	0.214	0	Mtr	1
0	2.33326	0.285	0.062	0	Plxnb2	1
0	2.09947	0.316	0.094	0	Kcnj2	1
0	1.67717	0.348	0.126	0	Pts	1
0	2.64223	0.274	0.053	0	Slc46a3	1
0	1.18377	0.541	0.32	0	Tbc1d16	1
0	2.3973	0.277	0.057	0	Orai1	1
0	2.45076	0.277	0.057	0	Arl10	1
0	1.23085	0.413	0.193	0	H2-D1	1
0	1.50491	0.452	0.234	0	Tbc1d4	1
0	1.34087	0.944	0.727	0	Dennd4a	1
0	1.48074	0.366	0.15	0	Ubtd1	1
0	1.33003	0.408	0.192	0	Tln1	1
0	1.17305	0.907	0.692	0	Snx24	1
0	2.57555	0.266	0.051	0	Zfp991	1
0	1.02171	0.449	0.236	0	Smad2	1
0	1.31515	0.396	0.184	0	Zfp90	1
0	1.86677	0.314	0.103	0	Nfya	1
0	1.46825	0.346	0.135	0	Tpst2	1
0	1.35739	0.898	0.687	0	Numb	1
0	2.28122	0.279	0.069	0	Il17ra	1
0	1.04938	0.422	0.212	0	Pbx3	1
0	1.63834	0.322	0.114	0	Pon2	1
0	1.26437	0.37	0.162	0	Glb1	1
0	1.90238	0.289	0.081	0	4930444A19Rik	1
0	1.84353	0.308	0.102	0	Usp35	1
0	1.33492	0.339	0.133	0	Zfp516	1
0	2.09865	0.285	0.079	0	Pacc1	1
0	2.19571	0.284	0.079	0	Zeb2os	1
0	1.81284	0.311	0.109	0	Anxa4	1
0	3.46534	0.265	0.064	0	Gpnmb	1
0	2.18274	0.266	0.065	0	Arhgef40	1
0	1.03603	0.468	0.268	0	Resf1	1
0	1.75316	0.301	0.101	0	Abcg2	1
0	1.29188	0.328	0.129	0	Rab27a	1
0	2.05084	0.266	0.067	0	Cast	1
0	1.7411	0.294	0.095	0	Map3k20	1
0	1.24072	0.41	0.211	0	Edem1	1
0	1.97972	0.269	0.073	0	Ralb	1
0	1.55519	0.315	0.119	0	Tfe3	1
0	1.71151	0.334	0.141	0	Nr6a1os	1
0	1.31313	0.402	0.21	0	Stat1	1
0	1.15659	0.363	0.172	0	Rab43	1
0	1.38457	0.328	0.137	0	Arid3b	1
0	1.25679	0.989	0.799	0	Ldlrad4	1
0	1.18301	0.34	0.151	0	A930007I19Rik	1
0	1.00935	0.336	0.149	0	Fmnl1	1
0	1.58441	0.975	0.788	0	Snx29	1
0	1.22721	0.283	0.097	0	Pkib	1
0	2.38359	0.996	0.813	0	Tmcc3	1
0	1.14902	0.414	0.231	0	Rnf149	1
0	1.89417	0.259	0.078	0	Map11	1
0	1.22671	0.835	0.654	0	Fnip2	1
0	1.74585	0.261	0.083	0	Primpol	1
0	1.24682	0.358	0.18	0	Bcor	1
0	1.79464	0.25	0.073	0	Trpv2	1
0	1.4785	0.288	0.112	0	Spata6	1
0	1.01683	0.388	0.214	0	Rhbdd1	1
0	1.25017	0.321	0.147	0	Yes1	1
0	1.46956	0.283	0.109	0	Slc25a37	1
0	1.81305	0.25	0.078	0	Bcl2l11	1
0	1.13598	0.359	0.189	0	Mcl1	1
0	1.01249	0.376	0.207	0	Gbe1	1
0	1.01619	0.386	0.218	0	Apaf1	1
0	1.14199	0.348	0.18	0	St8sia4	1
0	1.81992	0.257	0.092	0	Relb	1
0	1.14283	0.305	0.14	0	Vwa5a	1
0	1.43166	0.277	0.113	0	Nmnat3	1
0	1.19883	0.994	0.83	0	Tanc2	1
0	1.14887	0.319	0.155	0	Tk2	1
0	1.11588	0.881	0.718	0	Arhgap5	1
0	1.04528	0.33	0.169	0	Parp4	1
0	1.12105	0.296	0.135	0	Nfkbiz	1
0	1.4865	0.262	0.102	0	Nckap5l	1
0	1.671	0.253	0.097	0	Rnf19b	1
0	1.50675	0.988	0.836	0	Mbnl1	1
0	1.08436	0.299	0.147	0	Cfap74	1
0	1.45666	0.513	0.365	0	Arhgap15	1
0	1.01474	0.271	0.124	0	Disp1	1
0	1.14719	0.251	0.105	0	Btg1	1
0	1.15399	0.272	0.127	0	Zfp715	1
0	1.18623	0.273	0.131	0	Zfp951	1
0	2.04768	0.989	0.863	0	Plxdc2	1
2.48438e-295	1.19416	0.255	0.12	6.59578e-291	Dse	1
1.04217e-281	1.01366	0.328	0.181	2.76686e-277	Cln3	1
2.28686e-281	1.14195	0.257	0.125	6.07139e-277	Scpep1	1
1.15459e-253	1.04098	0.278	0.146	3.06531e-249	Pmp22	1
7.4919e-239	1.00003	0.272	0.144	1.98903e-234	Gm32036	1

## Sheet: Cluster 2
p_val	avg_log2FC	pct.1	pct.2	p_val_adj	gene	cluster
0	5.14984	0.958	0.071	0	Ptchd4	2
0	5.67929	0.981	0.095	0	Glis3	2
0	4.49151	0.978	0.108	0	Cdh9	2
0	4.87521	0.988	0.119	0	Shisa9	2
0	5.4262	0.982	0.114	0	Slc4a4	2
0	4.60983	0.975	0.109	0	Pdzd2	2
0	4.40043	0.931	0.078	0	Gm48530	2
0	3.93421	0.972	0.119	0	Htr4	2
0	4.55554	0.927	0.076	0	Pde7b	2
0	4.59203	0.983	0.134	0	Synpr	2
0	4.44656	0.985	0.137	0	Ntng1	2
0	4.47148	0.976	0.128	0	Pitpnm2	2
0	4.67358	0.891	0.048	0	Smoc2	2
0	4.68038	0.971	0.129	0	Prkd1	2
0	5.48255	0.906	0.065	0	Trpc6	2
0	4.3357	0.988	0.147	0	Cntn5	2
0	3.83226	0.98	0.139	0	Fstl4	2
0	2.9667	0.965	0.128	0	Lmo7	2
0	4.4547	0.897	0.061	0	Cemip	2
0	4.37149	0.963	0.129	0	Cyp7b1	2
0	3.80514	0.98	0.146	0	Adcy1	2
0	3.2052	0.974	0.142	0	Kcnd3	2
0	3.22151	0.968	0.136	0	Zmat4	2
0	4.31733	0.938	0.108	0	Vav3	2
0	2.91366	0.962	0.135	0	Bcl11b	2
0	3.27157	0.941	0.117	0	Kcnh1	2
0	3.10227	0.979	0.156	0	Add2	2
0	2.75763	0.98	0.157	0	Cap2	2
0	4.58066	0.991	0.168	0	Tiam1	2
0	2.90248	0.973	0.151	0	Slit1	2
0	4.03159	0.974	0.153	0	Nrg2	2
0	3.58513	0.975	0.155	0	Gabrg2	2
0	4.09601	0.907	0.088	0	Adamts17	2
0	4.43462	0.921	0.103	0	C1ql3	2
0	2.74745	0.987	0.169	0	Slc35f3	2
0	2.8838	0.98	0.162	0	Trank1	2
0	3.1584	0.989	0.172	0	2010300C02Rik	2
0	3.11524	0.97	0.153	0	Susd4	2
0	3.28745	0.994	0.178	0	Kcnj6	2
0	3.2488	0.976	0.16	0	Ano3	2
0	2.86747	0.984	0.168	0	Sez6l	2
0	3.22702	0.984	0.168	0	Rimbp2	2
0	4.41133	0.884	0.069	0	Pcsk5	2
0	2.21584	0.988	0.174	0	Iqgap2	2
0	3.55899	0.943	0.129	0	Gabra4	2
0	3.22478	0.99	0.177	0	Syt7	2
0	3.45736	0.978	0.166	0	Plekhg5	2
0	3.40982	0.963	0.151	0	Lgi1	2
0	2.81726	0.989	0.178	0	Rbfox3	2
0	3.87385	0.986	0.175	0	Slc2a13	2
0	3.30411	0.939	0.13	0	A830018L16Rik	2
0	2.61495	0.966	0.157	0	Ksr2	2
0	3.83375	0.984	0.177	0	Slc7a14	2
0	2.86132	0.986	0.179	0	Gabbr2	2
0	4.21742	0.984	0.178	0	Cntnap5a	2
0	3.59978	0.994	0.189	0	Fam135b	2
0	2.93304	0.986	0.182	0	Adcy2	2
0	3.66876	0.924	0.121	0	Slc8a2	2
0	4.71731	0.864	0.062	0	Gpc4	2
0	2.44049	0.926	0.127	0	Nrg3os	2
0	3.20311	0.977	0.178	0	Gabrb2	2
0	3.15019	0.988	0.19	0	Rgs7bp	2
0	3.17671	0.951	0.153	0	Hecw1	2
0	3.44259	0.937	0.14	0	Scn3a	2
0	2.81661	0.967	0.17	0	Elmod1	2
0	2.9744	0.987	0.191	0	Ak5	2
0	3.40565	0.876	0.08	0	Dpf3	2
0	3.12295	0.988	0.193	0	Sphkap	2
0	2.6566	0.986	0.191	0	Trim9	2
0	3.69442	0.874	0.08	0	Rph3a	2
0	1.97255	0.978	0.184	0	Mical2	2
0	3.31581	0.916	0.122	0	Clvs2	2
0	2.69588	0.931	0.137	0	Neto1	2
0	4.13382	0.992	0.199	0	Ccdc85a	2
0	2.78508	0.936	0.145	0	Sh3rf3	2
0	2.84463	0.98	0.189	0	Kcnt2	2
0	2.28175	0.954	0.165	0	Ica1	2
0	2.2149	0.984	0.195	0	Dgkg	2
0	3.15779	0.98	0.191	0	Pip5k1b	2
0	4.25066	0.928	0.142	0	Cntnap5b	2
0	5.06552	0.814	0.028	0	Gm34567	2
0	2.4249	0.989	0.204	0	Unc80	2
0	2.30475	0.983	0.198	0	Grin1	2
0	2.61311	0.981	0.197	0	Galnt18	2
0	3.57115	0.903	0.12	0	Nhsl2	2
0	3.49136	0.9	0.118	0	Kcnc3	2
0	3.06858	0.896	0.114	0	Car10	2
0	4.04637	0.991	0.21	0	Sema5a	2
0	2.24688	0.906	0.126	0	Cpne4	2
0	2.44653	0.933	0.154	0	Sptbn4	2
0	2.50646	0.99	0.212	0	Gabra2	2
0	2.95161	0.987	0.209	0	Atp2b2	2
0	2.34785	0.987	0.209	0	Unc79	2
0	2.63986	0.947	0.169	0	Plppr4	2
0	2.82161	0.995	0.218	0	Gm26871	2
0	2.61192	0.919	0.142	0	Slc44a5	2
0	3.01265	0.993	0.216	0	Sorbs2	2
0	2.3647	0.986	0.209	0	Scn8a	2
0	2.20454	0.924	0.148	0	Caln1	2
0	2.73903	0.98	0.204	0	Wipf3	2
0	1.96551	0.924	0.148	0	Shank2	2
0	2.85036	0.953	0.177	0	Baiap2	2
0	3.67342	0.886	0.114	0	Arhgap20	2
0	2.44728	0.976	0.204	0	Trerf1	2
0	2.34238	0.912	0.141	0	Clvs1	2
0	1.90162	0.987	0.216	0	Arpp21	2
0	2.14685	0.983	0.212	0	Grid1	2
0	2.22978	0.988	0.217	0	Celf4	2
0	5.27215	0.809	0.039	0	Fam163b	2
0	4.55113	0.995	0.225	0	Tafa2	2
0	3.16744	0.994	0.225	0	Gm20754	2
0	3.4402	0.885	0.116	0	Ndst4	2
0	1.56711	0.923	0.154	0	Bcl11a	2
0	2.29666	0.971	0.202	0	Kcnb2	2
0	2.48325	0.944	0.175	0	Cdh12	2
0	3.02694	0.968	0.2	0	Itga8	2
0	3.49127	0.994	0.226	0	Grm1	2
0	3.08142	0.956	0.188	0	Tenm1	2
0	2.08539	0.972	0.205	0	5730522E02Rik	2
0	1.97757	0.957	0.19	0	Astn1	2
0	3.23642	0.992	0.226	0	Kcnj3	2
0	2.02532	0.989	0.224	0	Shisa6	2
0	4.46991	0.825	0.06	0	Mkx	2
0	2.71049	0.994	0.23	0	Nebl	2
0	2.65124	0.912	0.148	0	Bsn	2
0	3.27843	0.871	0.107	0	Slc24a4	2
0	2.41581	0.92	0.157	0	Me3	2
0	2.70505	0.949	0.186	0	Ttll11	2
0	2.35169	0.938	0.175	0	Jazf1	2
0	3.04006	0.986	0.224	0	Camk2b	2
0	3.53814	0.835	0.074	0	Syt17	2
0	2.49149	0.891	0.13	0	Gm20642	2
0	2.61836	0.9	0.14	0	Sidt1	2
0	3.04384	0.955	0.195	0	Ablim1	2
0	2.46055	0.895	0.136	0	Syt16	2
0	2.56572	0.924	0.166	0	Nmnat2	2
0	3.79671	0.836	0.079	0	Kif26b	2
0	2.4798	0.976	0.219	0	Syn2	2
0	3.0115	0.884	0.128	0	Tead1	2
0	2.89767	0.994	0.238	0	Slit3	2
0	3.52642	0.876	0.12	0	Cplx2	2
0	3.47834	0.994	0.239	0	Mmp16	2
0	2.77689	0.991	0.236	0	Robo2	2
0	2.17294	0.979	0.224	0	Cdr1os	2
0	2.86021	0.991	0.237	0	Rgs7	2
0	2.18886	0.918	0.164	0	Slc17a7	2
0	1.13707	0.974	0.22	0	Ptprn2	2
0	2.8559	0.911	0.157	0	Rit2	2
0	2.58383	0.995	0.243	0	Rasgrf1	2
0	3.03726	0.996	0.246	0	Clstn2	2
0	2.3771	0.977	0.227	0	Samd12	2
0	2.63069	0.993	0.243	0	Nell2	2
0	2.20871	0.977	0.228	0	Rapgef4	2
0	3.29109	0.873	0.124	0	Tmtc1	2
0	2.32641	0.994	0.245	0	Myt1l	2
0	3.04966	0.843	0.095	0	4930509J09Rik	2
0	2.2048	0.897	0.149	0	Rasgef1a	2
0	3.27967	0.9	0.152	0	B230209E15Rik	2
0	2.22513	0.928	0.18	0	Nol4	2
0	3.15592	0.861	0.113	0	Cnnm1	2
0	2.5485	0.992	0.245	0	Tnr	2
0	2.8081	0.865	0.118	0	Phf24	2
0	2.01228	0.983	0.236	0	Dok6	2
0	2.58666	0.939	0.193	0	Chl1	2
0	2.38411	0.876	0.132	0	Lrfn2	2
0	1.99877	0.994	0.25	0	Gria3	2
0	3.85717	0.842	0.099	0	Rasgrf2	2
0	2.48629	0.913	0.171	0	Zfp804a	2
0	2.29608	0.89	0.148	0	Arhgap44	2
0	3.71676	0.841	0.099	0	Anxa11	2
0	3.47804	0.847	0.106	0	Gnal	2
0	2.07288	0.956	0.216	0	Fmn2	2
0	2.45225	0.98	0.241	0	Sobp	2
0	2.86788	0.994	0.255	0	Nrcam	2
0	2.96425	0.959	0.221	0	Pde8b	2
0	1.49011	0.928	0.191	0	Osbpl6	2
0	3.14702	0.989	0.253	0	Atrnl1	2
0	2.90042	0.996	0.261	0	Ntrk3	2
0	3.48528	0.943	0.208	0	Syn3	2
0	4.06156	0.994	0.259	0	Dgkh	2
0	2.29691	0.884	0.149	0	Slc1a1	2
0	2.30881	0.883	0.15	0	Snph	2
0	3.1217	0.902	0.169	0	Rras2	2
0	4.60435	0.994	0.261	0	Adarb2	2
0	3.41612	0.901	0.168	0	Carmil1	2
0	1.91997	0.892	0.16	0	Gucy1a2	2
0	2.9004	0.904	0.173	0	Ndrg4	2
0	2.16276	0.867	0.136	0	Cacng8	2
0	2.53388	0.854	0.123	0	Atp2b3	2
0	2.22637	0.988	0.258	0	St6galnac5	2
0	4.11452	0.813	0.083	0	F730043M19Rik	2
0	2.60185	0.847	0.118	0	Srrm4	2
0	2.67115	0.979	0.25	0	Dapk1	2
0	1.8941	0.872	0.144	0	Lrrn2	2
0	2.48714	0.984	0.256	0	Scn2a	2
0	2.18858	0.929	0.202	0	Mpped2	2
0	1.23279	0.957	0.23	0	Pde10a	2
0	2.87037	0.849	0.123	0	Celf3	2
0	2.06092	0.906	0.18	0	Miat	2
0	2.417	0.992	0.266	0	Stxbp5l	2
0	2.41652	0.984	0.26	0	Pcsk2	2
0	2.63152	0.849	0.125	0	Kcnb1	2
0	2.96392	0.998	0.275	0	Cacna1e	2
0	3.59853	0.996	0.273	0	Epha7	2
0	2.6343	0.842	0.119	0	Lmo3	2
0	1.77181	0.946	0.223	0	Apba2	2
0	2.93023	0.83	0.108	0	Syndig1	2
0	2.67171	0.994	0.272	0	Brinp1	2
0	2.343	0.849	0.127	0	Svop	2
0	3.30556	0.82	0.099	0	Ppp1r1a	2
0	1.82014	0.954	0.234	0	Gpr158	2
0	1.90678	0.933	0.214	0	Runx2	2
0	2.82588	0.887	0.168	0	Pkia	2
0	2.78427	0.838	0.119	0	Icam5	2
0	2.25447	0.87	0.152	0	Syt14	2
0	2.67681	0.99	0.272	0	Gpm6a	2
0	4.13837	0.772	0.054	0	Csgalnact1	2
0	1.94082	0.941	0.224	0	Nkain3	2
0	2.72197	0.831	0.114	0	Prmt8	2
0	2.18559	0.839	0.122	0	Gm44151	2
0	1.75741	0.977	0.26	0	Dgkb	2
0	2.12134	0.917	0.201	0	Galnt13	2
0	3.51865	0.963	0.247	0	Unc5d	2
0	3.02632	0.827	0.111	0	Rapgefl1	2
0	1.16621	0.898	0.183	0	Fam189a1	2
0	2.1486	0.85	0.135	0	Srrm3	2
0	2.58187	0.902	0.188	0	Dagla	2
0	2.04637	0.989	0.276	0	Epha5	2
0	1.43012	0.942	0.229	0	Ntrk2	2
0	3.32619	0.821	0.11	0	C1qtnf4	2
0	2.75791	0.832	0.122	0	Tmem178	2
0	3.95108	0.997	0.287	0	Trpm3	2
0	1.84511	0.885	0.176	0	Mir124a-1hg	2
0	2.48042	0.847	0.138	0	Plppr5	2
0	2.16089	0.832	0.123	0	Ptpn3	2
0	2.78119	0.823	0.114	0	Cdh13	2
0	2.51929	0.854	0.145	0	Bmerb1	2
0	3.98891	0.772	0.064	0	Gm46123	2
0	2.03176	0.867	0.159	0	Camkv	2
0	3.07731	0.975	0.268	0	Olfm1	2
0	2.76759	0.821	0.115	0	Sptb	2
0	2.51655	0.996	0.29	0	Camk2a	2
0	2.04072	0.914	0.209	0	Dnm1	2
0	2.62142	0.991	0.286	0	Egfem1	2
0	2.17856	0.949	0.244	0	Cyfip2	2
0	2.19658	0.994	0.291	0	Sntg1	2
0	2.91913	0.997	0.294	0	Gabrb1	2
0	2.47355	0.866	0.164	0	Adgrl1	2
0	3.40762	0.784	0.084	0	Clmp	2
0	2.45318	0.976	0.276	0	Atp1b1	2
0	1.81581	0.852	0.152	0	Kcnq2	2
0	2.58472	0.997	0.297	0	Dlgap2	2
0	3.54485	0.781	0.082	0	Ankrd6	2
0	3.25181	0.926	0.227	0	Sntb2	2
0	3.72287	0.778	0.079	0	Vstm2a	2
0	2.9895	0.997	0.298	0	Ryr2	2
0	2.50112	0.987	0.288	0	Cntn1	2
0	2.54397	0.822	0.124	0	Scn3b	2
0	2.34579	0.798	0.101	0	Ptprz1	2
0	2.10036	0.853	0.156	0	Mtus2	2
0	3.11318	0.798	0.103	0	Nrn1	2
0	5.41812	0.722	0.027	0	Arsj	2
0	4.09801	0.764	0.07	0	Kcnk1	2
0	2.07282	0.978	0.285	0	Prkag2	2
0	3.57893	0.985	0.292	0	Thsd7a	2
0	2.72708	0.997	0.304	0	Gabrb3	2
0	3.24509	0.811	0.118	0	Mapk4	2
0	2.42993	0.856	0.164	0	Adgrb2	2
0	2.76011	0.799	0.108	0	Chrna7	2
0	2.82561	0.963	0.273	0	Nrgn	2
0	2.93585	0.829	0.139	0	Rab40b	2
0	3.39578	0.775	0.086	0	Ablim3	2
0	2.25382	0.843	0.154	0	Unc13a	2
0	3.17495	0.823	0.134	0	Mamld1	2
0	2.04811	0.993	0.306	0	Snap25	2
0	2.73859	0.994	0.307	0	Lrfn5	2
0	1.56961	0.846	0.159	0	Cacna1b	2
0	2.06888	0.88	0.195	0	Plxna2	2
0	3.44119	0.787	0.102	0	Kbtbd11	2
0	3.5597	0.935	0.25	0	Nrg1	2
0	2.43512	0.822	0.138	0	Arhgef25	2
0	2.37428	0.843	0.16	0	Nsg2	2
0	2.79846	0.904	0.222	0	Gm15738	2
0	1.91408	0.849	0.167	0	Klhl3	2
0	2.64648	0.995	0.315	0	Rims1	2
0	2.48946	0.992	0.312	0	Dscam	2
0	2.04338	0.914	0.235	0	Atp1a3	2
0	2.31986	0.915	0.236	0	Rnf112	2
0	2.41372	0.827	0.149	0	Brinp3	2
0	2.43961	0.981	0.303	0	Wasf1	2
0	2.08768	0.82	0.142	0	Celf5	2
0	2.21865	0.988	0.311	0	Klhl29	2
0	2.28456	0.803	0.127	0	D430041D05Rik	2
0	3.98984	0.749	0.073	0	Gm17167	2
0	1.80413	0.835	0.159	0	Scn1a	2
0	2.63268	0.872	0.196	0	Kcnip3	2
0	2.36668	0.994	0.319	0	Dclk1	2
0	2.525	0.875	0.2	0	Pde4a	2
0	2.26639	0.88	0.205	0	Fam49a	2
0	3.33118	0.765	0.091	0	Syt13	2
0	2.22285	0.863	0.19	0	Faah	2
0	2.19841	0.945	0.273	0	Arfgef3	2
0	3.68673	0.756	0.085	0	Cnih3	2
0	2.73469	0.988	0.317	0	Chn1	2
0	2.32214	0.794	0.125	0	Gabra5	2
0	2.77091	0.856	0.189	0	Sgsm2	2
0	2.39888	0.961	0.294	0	Arhgef9	2
0	2.57701	0.88	0.214	0	Klhl32	2
0	2.5492	0.792	0.126	0	Nova2	2
0	2.81496	0.922	0.256	0	Chsy3	2
0	3.40614	0.729	0.063	0	6530403H02Rik	2
0	1.85274	0.994	0.328	0	Ppm1e	2
0	2.20321	0.862	0.197	0	Adgrb1	2
0	2.67292	0.796	0.131	0	Nexmif	2
0	1.81943	0.801	0.137	0	Reep1	2
0	2.69314	0.962	0.298	0	Gfod1	2
0	1.24477	0.981	0.318	0	Tafa1	2
0	2.41299	0.811	0.148	0	Slc35f4	2
0	2.57211	0.791	0.129	0	Fam110b	2
0	2.46558	0.996	0.334	0	Plcb1	2
0	2.90272	0.987	0.325	0	Sorbs1	2
0	2.99602	0.749	0.088	0	Zfp831	2
0	2.39818	0.791	0.131	0	Mcf2l	2
0	1.84149	0.871	0.212	0	Ptprn	2
0	2.43934	0.917	0.258	0	Fut9	2
0	2.41679	0.786	0.128	0	Dbn1	2
0	2.62224	0.978	0.32	0	Slc4a10	2
0	2.36811	0.981	0.324	0	Cers6	2
0	1.54384	0.989	0.333	0	Frmpd4	2
0	3.54599	0.748	0.093	0	Cacna1h	2
0	2.19909	0.78	0.129	0	B230334C09Rik	2
0	2.3309	0.782	0.132	0	Slc12a5	2
0	2.229	0.777	0.127	0	Bicdl1	2
0	2.45153	0.997	0.348	0	Lrrc7	2
0	2.69559	0.988	0.341	0	Rtn1	2
0	2.28818	0.947	0.301	0	Iqsec2	2
0	1.87008	0.883	0.238	0	Casc4	2
0	1.87722	0.979	0.334	0	Rims2	2
0	2.87229	0.738	0.094	0	Sorbs2os	2
0	2.57306	0.779	0.135	0	Plppr2	2
0	3.38563	0.996	0.352	0	Syne1	2
0	2.45233	0.749	0.106	0	Mlip	2
0	2.60602	0.77	0.127	0	Dmtn	2
0	2.11855	0.755	0.113	0	Itpka	2
0	3.09433	0.752	0.112	0	Susd1	2
0	2.74115	0.996	0.356	0	Galnt17	2
0	2.23914	0.998	0.358	0	Grin2b	2
0	2.18736	0.992	0.352	0	Cnksr2	2
0	1.27696	0.811	0.172	0	Khdrbs2	2
0	3.16177	0.998	0.359	0	Erc2	2
0	2.17771	0.776	0.137	0	Cpne6	2
0	1.9105	0.763	0.124	0	Rnf165	2
0	1.52758	0.928	0.29	0	Rnf150	2
0	3.26066	0.72	0.083	0	Mmp17	2
0	2.90917	0.932	0.296	0	Pcdh17	2
0	2.22114	0.737	0.101	0	Cacng3	2
0	1.93451	0.745	0.109	0	Gm12296	2
0	3.30187	0.723	0.087	0	Nptx1	2
0	2.06726	0.743	0.107	0	Ankrd33b	2
0	2.2358	0.824	0.189	0	Mgll	2
0	3.09706	0.733	0.098	0	Rgs17	2
0	2.23003	0.765	0.131	0	Kcnab2	2
0	2.7176	0.939	0.305	0	Pgbd5	2
0	2.4014	0.959	0.326	0	Med12l	2
0	2.40407	0.755	0.122	0	Kcnip2	2
0	2.48051	0.772	0.14	0	Nsun7	2
0	1.91079	0.777	0.145	0	D630045J12Rik	2
0	2.66245	0.749	0.117	0	Pknox2	2
0	3.12954	0.764	0.133	0	Cdon	2
0	2.12227	0.787	0.158	0	Dlg4	2
0	4.59356	0.695	0.066	0	Chst9	2
0	2.49319	0.741	0.113	0	5330417C22Rik	2
0	1.67546	0.992	0.364	0	Mapk10	2
0	2.09418	0.862	0.235	0	Adarb1	2
0	1.72714	0.876	0.249	0	Tsc22d1	2
0	1.01434	0.932	0.306	0	Aff3	2
0	2.76904	0.807	0.181	0	Mfsd4a	2
0	2.23349	0.753	0.127	0	Tub	2
0	1.86245	0.762	0.136	0	Sptbn2	2
0	2.60043	0.912	0.288	0	Aff2	2
0	2.80768	0.709	0.086	0	Adamts3	2
0	3.11959	0.995	0.372	0	Plxna4	2
0	2.86085	0.73	0.107	0	Gabra1	2
0	2.95686	0.995	0.373	0	Cacna1c	2
0	2.14051	0.739	0.117	0	Wwc1	2
0	1.48966	0.939	0.318	0	Sh3gl2	2
0	2.17535	0.81	0.189	0	Rundc3b	2
0	3.19357	0.74	0.12	0	Arhgef4	2
0	2.13481	0.756	0.136	0	Hook1	2
0	2.37119	0.752	0.132	0	Spon1	2
0	2.12234	0.853	0.233	0	Chd3	2
0	1.94269	0.834	0.216	0	Pcdh7	2
0	1.97877	0.992	0.374	0	Snhg14	2
0	2.27562	0.815	0.198	0	Sept11	2
0	2.23469	0.881	0.264	0	Fbxo34	2
0	2.82131	0.998	0.381	0	Kalrn	2
0	1.71124	0.749	0.134	0	Wscd2	2
0	2.89196	0.779	0.164	0	Orai2	2
0	3.82124	0.994	0.379	0	Zfpm2	2
0	2.13305	0.764	0.149	0	Pdzd4	2
0	2.42997	0.728	0.115	0	Gm10419	2
0	2.21495	0.783	0.171	0	Fam131a	2
0	2.00292	0.777	0.166	0	Frrs1l	2
0	1.54641	0.994	0.384	0	Cacnb2	2
0	1.62531	0.945	0.336	0	Snap91	2
0	2.90745	0.705	0.096	0	Kcnk10	2
0	2.21199	0.921	0.312	0	Gng2	2
0	2.02726	0.803	0.194	0	Syn1	2
0	2.19652	0.846	0.238	0	Ildr2	2
0	1.19577	0.836	0.228	0	Trpc4	2
0	2.56955	0.964	0.356	0	Osbp2	2
0	2.52815	0.771	0.164	0	Sacs	2
0	2.70354	0.747	0.14	0	Slc16a2	2
0	2.15798	0.801	0.195	0	Syp	2
0	2.91802	0.947	0.342	0	Gm28376	2
0	3.319	0.701	0.096	0	Filip1	2
0	1.78827	0.915	0.311	0	Itpr1	2
0	2.49132	0.991	0.387	0	Epha4	2
0	2.59683	0.986	0.382	0	Eml5	2
0	2.73581	0.999	0.396	0	Grin2a	2
0	1.8449	0.916	0.314	0	Pitpnc1	2
0	2.40551	0.822	0.22	0	Gm42439	2
0	2.62056	0.705	0.104	0	Fbxo41	2
0	2.61717	0.727	0.126	0	Palm	2
0	4.12407	0.685	0.085	0	Zfp804b	2
0	1.70444	0.778	0.178	0	Cdh18	2
0	2.63094	0.874	0.274	0	Btbd3	2
0	3.15128	0.687	0.089	0	Neurod2	2
0	2.32773	0.711	0.114	0	Gpr45	2
0	1.59501	0.735	0.138	0	Wnk2	2
0	3.44108	0.645	0.048	0	Galnt14	2
0	2.02237	0.905	0.309	0	Ust	2
0	1.45956	0.81	0.214	0	Ripor2	2
0	3.03803	0.998	0.402	0	Dab1	2
0	3.10936	0.737	0.142	0	Sparcl1	2
0	1.36488	0.95	0.355	0	Fat3	2
0	2.44189	0.894	0.299	0	Mtmr12	2
0	3.06562	0.685	0.091	0	Camkk1	2
0	2.53361	0.789	0.195	0	Map2k6	2
0	4.66331	0.641	0.047	0	Gsg1l	2
0	2.27428	0.785	0.192	0	Tmem150c	2
0	3.19993	0.991	0.399	0	Mctp1	2
0	2.23534	0.703	0.112	0	Ccdc30	2
0	2.33909	0.982	0.391	0	Ptk2b	2
0	2.23898	0.81	0.22	0	Crtc1	2
0	2.24848	0.879	0.289	0	Slc4a7	2
0	2.08652	0.751	0.161	0	Matk	2
0	1.60684	0.978	0.388	0	Trio	2
0	1.27367	0.732	0.142	0	Epha3	2
0	2.38945	0.733	0.144	0	Mark1	2
0	2.16666	0.711	0.122	0	Slc6a17	2
0	3.36356	0.678	0.09	0	Rnf217	2
0	3.44022	0.992	0.404	0	Tmem108	2
0	1.65987	0.948	0.361	0	Enah	2
0	2.8548	0.679	0.093	0	Unc5a	2
0	2.62827	0.702	0.116	0	P2ry14	2
0	2.10043	0.95	0.364	0	St7	2
0	2.23964	0.693	0.108	0	Gm10649	2
0	3.85736	0.64	0.057	0	Fat4	2
0	2.16891	0.723	0.14	0	Tspoap1	2
0	1.75242	0.797	0.216	0	Ralgps2	2
0	1.88471	0.839	0.258	0	Grik5	2
0	1.42178	0.716	0.136	0	Gm3764	2
0	1.81591	0.698	0.118	0	Mir9-3hg	2
0	2.15125	0.983	0.404	0	Rora	2
0	1.85072	0.959	0.381	0	Pigk	2
0	1.83456	0.815	0.238	0	Stxbp1	2
0	3.51236	0.631	0.054	0	Kcng2	2
0	1.74749	0.77	0.194	0	Ulk4	2
0	1.47863	0.986	0.41	0	Fgf12	2
0	3.55073	0.644	0.068	0	Mcc	2
0	2.16541	0.69	0.114	0	Dnah9	2
0	2.56912	0.982	0.406	0	Sybu	2
0	1.93865	0.733	0.157	0	Rtl4	2
0	3.458	0.643	0.068	0	Bdnf	2
0	1.95636	0.981	0.406	0	Abr	2
0	1.48104	0.77	0.196	0	Kctd1	2
0	1.28514	0.825	0.251	0	Nin	2
0	1.88563	0.908	0.335	0	Rgl1	2
0	2.69997	0.995	0.422	0	Tnik	2
0	1.98273	0.697	0.124	0	Usp29	2
0	2.10298	0.713	0.14	0	Lmtk3	2
0	3.79048	0.635	0.062	0	Stk32c	2
0	2.20374	0.99	0.417	0	Sipa1l1	2
0	2.11357	0.682	0.11	0	Dlgap3	2
0	2.13475	0.996	0.424	0	Ahi1	2
0	3.59156	0.636	0.064	0	A230004M16Rik	2
0	2.69924	0.872	0.3	0	Cep112	2
0	1.6212	0.718	0.146	0	Rasgrp1	2
0	2.51303	0.695	0.124	0	Sept3	2
0	3.66367	0.624	0.054	0	Doc2b	2
0	2.44515	0.677	0.108	0	Lonrf2	2
0	2.66257	0.698	0.129	0	Caly	2
0	2.17377	0.992	0.423	0	Cacna1d	2
0	3.33428	0.626	0.057	0	Gm1604a	2
0	1.97963	0.943	0.376	0	Abi2	2
0	2.10653	0.718	0.151	0	Myh10	2
0	4.39588	0.597	0.031	0	Sv2c	2
0	2.03347	0.777	0.212	0	Esrrg	2
0	2.45366	0.71	0.145	0	Lrp11	2
0	2.11826	0.953	0.388	0	Itsn1	2
0	1.995	0.843	0.279	0	Nup93	2
0	1.68691	0.992	0.429	0	Hivep2	2
0	1.43395	0.976	0.413	0	Mef2c	2
0	2.59694	0.992	0.429	0	Map1b	2
0	4.07794	0.606	0.043	0	Lrrc3b	2
0	2.38449	0.659	0.097	0	9630028H03Rik	2
0	4.10033	0.998	0.436	0	Lingo2	2
0	2.3538	0.669	0.107	0	Lurap1l	2
0	2.47994	0.729	0.167	0	Rps6ka2	2
0	2.4918	0.662	0.101	0	Gda	2
0	1.92789	0.74	0.179	0	Zfyve28	2
0	3.47715	0.63	0.069	0	Tiam2	2
0	1.89114	0.993	0.432	0	Prkg1	2
0	2.71486	0.647	0.087	0	Kcnc1	2
0	1.92685	0.78	0.221	0	Slc9a7	2
0	2.30305	0.689	0.13	0	Trim46	2
0	2.18705	0.761	0.202	0	Mmd2	2
0	3.34676	0.624	0.065	0	Prkar2b	2
0	4.11027	0.605	0.047	0	Rasl10a	2
0	1.36526	0.776	0.219	0	Slc1a2	2
0	1.97129	0.823	0.266	0	Nme7	2
0	1.86114	0.918	0.362	0	Erc1	2
0	2.29594	0.999	0.443	0	Gria1	2
0	1.56084	0.943	0.387	0	Nrp1	2
0	1.8599	0.911	0.356	0	Snca	2
0	2.29452	0.788	0.233	0	Gm40841	2
0	2.86499	0.762	0.208	0	Plekha2	2
0	3.1199	0.632	0.079	0	Pcp4	2
0	2.00137	0.727	0.174	0	Actn1	2
0	1.91218	0.994	0.442	0	Adgrl3	2
0	2.29003	0.745	0.193	0	Cers4	2
0	2.22461	0.703	0.151	0	Prelid3a	2
0	1.16582	0.715	0.164	0	Shank1	2
0	2.40865	0.843	0.292	0	Smad3	2
0	1.65256	0.843	0.293	0	Tusc3	2
0	2.45066	0.759	0.209	0	Slc16a10	2
0	2.36835	0.718	0.168	0	Chst1	2
0	2.40028	0.943	0.393	0	Tspan7	2
0	4.55458	0.581	0.032	0	Lct	2
0	2.93971	0.61	0.061	0	4921534H16Rik	2
0	1.82857	0.959	0.411	0	Nalcn	2
0	2.43122	0.692	0.145	0	Gucy1b1	2
0	1.88289	0.673	0.127	0	Plekha6	2
0	1.4981	0.946	0.4	0	Pak3	2
0	4.82378	0.576	0.031	0	Acvr1c	2
0	2.80836	0.629	0.085	0	Chrm1	2
0	1.80136	0.943	0.399	0	Inpp4b	2
0	2.60188	0.714	0.17	0	Rogdi	2
0	1.57464	0.686	0.143	0	Col25a1	2
0	2.41663	0.689	0.146	0	Gm15594	2
0	1.60738	0.867	0.325	0	Spred2	2
0	1.52488	0.93	0.39	0	Csrnp3	2
0	2.2635	0.647	0.107	0	Fndc9	2
0	2.23019	0.761	0.222	0	Ptpro	2
0	2.52085	0.645	0.108	0	Gm41609	2
0	1.81184	0.956	0.42	0	Sptan1	2
0	2.32496	0.769	0.233	0	Ncdn	2
0	2.24619	0.868	0.333	0	Atp1a1	2
0	1.61102	0.981	0.446	0	Rbfox2	2
0	1.80494	0.852	0.318	0	Herc3	2
0	1.49816	0.647	0.113	0	Iqsec3	2
0	2.30736	0.661	0.127	0	Pxdn	2
0	2.75323	0.634	0.101	0	Ica1l	2
0	2.70762	0.61	0.077	0	4933412O06Rik	2
0	2.49335	0.999	0.466	0	Fam155a	2
0	1.91566	0.916	0.384	0	Stim2	2
0	3.27961	0.594	0.062	0	Adcyap1r1	2
0	2.84957	0.999	0.467	0	Fgf14	2
0	1.65464	0.787	0.255	0	Ano6	2
0	2.0363	0.879	0.348	0	Tle1	2
0	2.18807	0.741	0.21	0	Ttc39c	2
0	2.06964	0.65	0.12	0	Shisa7	2
0	1.52144	0.864	0.334	0	Ttc19	2
0	3.45667	0.616	0.087	0	Fbxl7	2
0	2.07705	0.857	0.328	0	Fam126b	2
0	2.27507	0.693	0.164	0	Stx3	2
0	2.40007	0.728	0.2	0	Hectd2	2
0	2.05717	0.998	0.471	0	Grm5	2
0	1.83481	0.779	0.252	0	Rtn4rl1	2
0	3.1994	0.596	0.069	0	Abcc8	2
0	1.60819	0.918	0.392	0	Stau2	2
0	2.34647	0.772	0.246	0	Rilpl1	2
0	1.84064	0.9	0.375	0	Pip5k1a	2
0	2.27242	0.681	0.156	0	Dipk1a	2
0	2.89406	0.608	0.083	0	Rtn4r	2
0	2.7362	0.613	0.089	0	Sorcs2	2
0	1.55354	0.925	0.402	0	Kif5c	2
0	4.63306	0.554	0.031	0	Pla2g4e	2
0	2.35185	1	0.477	0	Gria2	2
0	1.82812	0.789	0.266	0	Arf3	2
0	2.69531	0.995	0.472	0	Kctd16	2
0	1.79904	0.958	0.435	0	Dmxl2	2
0	3.44276	0.592	0.069	0	Hlf	2
0	2.84984	0.629	0.107	0	Arhgap10	2
0	4.81349	0.55	0.028	0	Nek10	2
0	1.92378	0.813	0.291	0	Pdcd4	2
0	1.81906	0.691	0.169	0	Ephb2	2
0	2.34137	0.648	0.127	0	Ncs1	2
0	3.55626	0.999	0.478	0	Ppfia2	2
0	1.82149	0.917	0.396	0	Fgd4	2
0	1.99875	0.833	0.312	0	St3gal5	2
0	2.01724	0.897	0.377	0	Ppm1l	2
0	2.25075	0.986	0.466	0	Tmem132b	2
0	4.77723	0.543	0.023	0	Crlf1	2
0	1.7981	0.78	0.26	0	Slc25a23	2
0	2.81081	0.625	0.106	0	Lzts3	2
0	2.46007	0.995	0.476	0	Cacna2d1	2
0	3.08179	0.586	0.067	0	Kcnmb4	2
0	1.93402	0.914	0.396	0	Epb41l1	2
0	2.76091	0.603	0.085	0	Plppr1	2
0	2.27625	0.635	0.117	0	Atcay	2
0	1.14313	0.918	0.4	0	Klf12	2
0	1.28964	0.645	0.128	0	Lingo1	2
0	1.6643	0.827	0.31	0	Tgfbr3	2
0	2.06588	0.699	0.182	0	Mras	2
0	1.70622	0.949	0.433	0	C130071C03Rik	2
0	2.71031	0.998	0.482	0	Dlgap1	2
0	5.91596	0.527	0.013	0	Stra6	2
0	2.07877	0.663	0.149	0	Mmd	2
0	1.59926	0.833	0.319	0	Rnf157	2
0	1.37744	0.68	0.166	0	Tspan13	2
0	1.62311	0.949	0.435	0	Pacsin1	2
0	2.25753	0.727	0.215	0	Ntng2	2
0	3.17837	0.581	0.069	0	Kcna4	2
0	1.25162	0.748	0.236	0	Actr3b	2
0	2.76035	0.607	0.095	0	Pcdh19	2
0	2.31025	0.998	0.487	0	Syt1	2
0	2.3873	0.604	0.093	0	D130043K22Rik	2
0	2.03483	0.834	0.323	0	Cald1	2
0	1.8402	0.878	0.368	0	Mcu	2
0	1.45464	0.813	0.303	0	Galnt16	2
0	4.88953	0.539	0.029	0	Gm6999	2
0	1.62017	0.639	0.129	0	Trpc5	2
0	1.79639	0.615	0.106	0	Stum	2
0	1.71836	0.859	0.35	0	Arhgef7	2
0	1.97632	0.642	0.133	0	C78859	2
0	2.01639	0.656	0.147	0	A330008L17Rik	2
0	3.16659	0.993	0.484	0	Maml2	2
0	1.49858	0.634	0.125	0	Ptprr	2
0	2.02792	0.633	0.124	0	4430402I18Rik	2
0	2.73503	0.647	0.14	0	Prtg	2
0	2.16012	0.673	0.166	0	Neurl1a	2
0	2.05018	0.814	0.307	0	Camk2g	2
0	1.99154	0.968	0.461	0	Ftx	2
0	2.08156	0.781	0.275	0	Aagab	2
0	2.16115	0.636	0.13	0	Agap2	2
0	2.05849	0.65	0.144	0	Rap1gap2	2
0	1.1721	0.895	0.389	0	Ptprs	2
0	3.01802	0.588	0.083	0	Slc6a15	2
0	2.56189	0.977	0.472	0	Ncald	2
0	2.48092	0.699	0.194	0	Cecr2	2
0	1.40878	0.981	0.477	0	Msra	2
0	3.43858	0.584	0.081	0	Vwa3b	2
0	3.01398	0.6	0.097	0	Gm42477	2
0	2.03242	0.647	0.144	0	Ppargc1b	2
0	1.69189	0.815	0.312	0	Inpp4a	2
0	1.37723	0.705	0.202	0	Peg3	2
0	1.69669	0.8	0.298	0	Gm36975	2
0	2.43344	0.633	0.132	0	Ramp1	2
0	2.54438	0.635	0.135	0	B4galt5	2
0	1.81873	0.929	0.429	0	Hs2st1	2
0	1.552	0.978	0.478	0	Pclo	2
0	1.52177	0.671	0.171	0	Ppp4r4	2
0	1.89769	0.67	0.17	0	Crtac1	2
0	2.55716	0.999	0.5	0	Kcnd2	2
0	2.61221	0.655	0.156	0	Kctd4	2
0	1.54675	0.992	0.493	0	Ctnnd2	2
0	1.53002	0.606	0.108	0	Gm13269	2
0	2.29113	0.973	0.475	0	Xkr6	2
0	1.96455	0.654	0.156	0	Tmem191c	2
0	2.18975	0.913	0.416	0	Pkig	2
0	1.91911	0.974	0.477	0	Csmd2	2
0	2.46898	0.996	0.499	0	Dpp6	2
0	2.11332	0.594	0.097	0	Gm44257	2
0	2.13533	0.935	0.439	0	Ptpre	2
0	1.54999	0.85	0.354	0	Ndrg3	2
0	5.2365	0.515	0.019	0	Slc29a4	2
0	4.3562	0.518	0.022	0	Ntf3	2
0	2.20181	0.667	0.171	0	Pced1b	2
0	2.18681	0.832	0.336	0	Prdm5	2
0	3.12442	0.566	0.07	0	Diras2	2
0	1.58942	0.728	0.233	0	Madd	2
0	2.29743	0.595	0.1	0	Gm32509	2
0	1.37682	0.681	0.187	0	Smpd3	2
0	1.91345	0.987	0.493	0	Cdk14	2
0	1.79684	0.853	0.359	0	Lrrc4	2
0	1.78929	0.739	0.245	0	Jph4	2
0	1.57628	0.939	0.445	0	Jakmip2	2
0	3.61473	0.542	0.049	0	Dok5	2
0	3.23138	0.555	0.063	0	Plxna4os3	2
0	2.1389	0.602	0.11	0	Nphp4	2
0	1.66906	0.919	0.428	0	Garem1	2
0	3.05217	0.996	0.505	0	Negr1	2
0	1.75521	0.627	0.136	0	Spock2	2
0	2.82814	0.59	0.099	0	Anxa6	2
0	1.85331	0.919	0.43	0	Nt5c2	2
0	1.85831	0.751	0.262	0	Abhd2	2
0	1.76401	0.586	0.097	0	Rnf182	2
0	2.83457	0.555	0.067	0	Prex2	2
0	1.69259	0.79	0.302	0	Ttc8	2
0	3.10961	0.574	0.086	0	Pde1b	2
0	2.41593	0.989	0.501	0	Nedd4l	2
0	2.43497	0.569	0.081	0	Grb10	2
0	5.43624	0.504	0.017	0	Plk5	2
0	1.50688	0.779	0.293	0	Armc9	2
0	2.00804	0.934	0.448	0	Ppp1r13b	2
0	2.02233	0.545	0.059	0	Ccbe1	2
0	2.17351	0.597	0.111	0	Grik3	2
0	1.85934	0.709	0.223	0	Abca5	2
0	1.98639	0.991	0.506	0	Map2	2
0	2.83331	0.611	0.126	0	Ccnjl	2
0	2.48501	0.589	0.104	0	Nptxr	2
0	1.00757	0.925	0.441	0	Slc24a3	2
0	1.87152	0.758	0.274	0	Ssbp3	2
0	1.71094	0.799	0.316	0	Nck2	2
0	3.02578	0.55	0.067	0	Ankrd45	2
0	1.80532	0.908	0.425	0	Arsb	2
0	2.53731	0.976	0.493	0	Jph1	2
0	2.17004	0.989	0.506	0	Sgip1	2
0	2.1327	0.688	0.205	0	Epb41	2
0	1.20297	0.603	0.12	0	Pkp2	2
0	1.74797	0.947	0.464	0	Upp2	2
0	2.06311	0.658	0.176	0	Gm43376	2
0	3.45616	0.535	0.053	0	Slc30a3	2
0	1.93059	0.627	0.145	0	Chgb	2
0	1.63551	0.89	0.409	0	Cdc40	2
0	3.28991	0.537	0.056	0	Emx2os	2
0	2.37146	0.558	0.078	0	Cacng2	2
0	1.25722	0.952	0.473	0	Dync1i1	2
0	5.01725	0.497	0.019	0	Kcnc4	2
0	2.44392	0.991	0.513	0	Nsf	2
0	1.80092	0.96	0.482	0	Dtnb	2
0	2.42377	0.603	0.125	0	Enc1	2
0	2.91337	0.996	0.518	0	Prkce	2
0	1.73828	0.826	0.348	0	Cnnm2	2
0	3.61322	0.996	0.519	0	Ahcyl2	2
0	1.73007	0.806	0.33	0	Dtd1	2
0	2.97551	0.558	0.082	0	Bhlhb9	2
0	2.38455	0.611	0.135	0	Synpo	2
0	1.7666	0.799	0.324	0	Grina	2
0	2.0057	0.586	0.111	0	A330102I10Rik	2
0	2.2843	0.989	0.515	0	Cdh8	2
0	2.72437	0.562	0.089	0	C030017B01Rik	2
0	1.39592	0.951	0.478	0	Mllt3	2
0	2.08822	0.576	0.103	0	Acsl6	2
0	2.13514	0.941	0.468	0	Xpr1	2
0	2.18181	0.563	0.091	0	Gm1043	2
0	1.74325	0.912	0.442	0	Calm1	2
0	1.52916	0.916	0.447	0	Klhdc10	2
0	1.74946	0.707	0.238	0	Cpt1c	2
0	3.79819	0.509	0.041	0	Robo3	2
0	1.54031	0.848	0.38	0	Nrp2	2
0	1.88443	0.61	0.142	0	Speg	2
0	2.80526	0.551	0.084	0	Ccsap	2
0	1.92467	0.57	0.103	0	Shank3	2
0	2.31777	0.561	0.095	0	Lrp8	2
0	2.46091	0.602	0.136	0	Glce	2
0	2.41109	0.564	0.098	0	Gpr22	2
0	1.9419	0.913	0.448	0	Acvr1	2
0	2.29759	0.595	0.13	0	Inka2	2
0	1.9999	0.97	0.505	0	Kat6b	2
0	1.88374	0.862	0.397	0	Tle4	2
0	1.12225	0.937	0.473	0	Nos1ap	2
0	3.49843	0.522	0.058	0	4833422C13Rik	2
0	2.09332	0.6	0.136	0	Gdap1	2
0	1.88213	0.966	0.502	0	Sipa1l3	2
0	2.2529	0.962	0.498	0	Ssbp2	2
0	1.49242	0.672	0.209	0	Chchd6	2
0	1.83325	0.684	0.221	0	Nt5dc3	2
0	2.28492	0.652	0.189	0	Napepld	2
0	1.18758	0.929	0.466	0	Grik4	2
0	2.17621	0.571	0.108	0	Ccdc149	2
0	1.39709	0.813	0.35	0	Tcaf1	2
0	5.75612	0.475	0.012	0	Dsp	2
0	1.43056	0.659	0.197	0	B3gat1	2
0	1.65579	0.923	0.461	0	Pcnx	2
0	1.52735	0.715	0.253	0	Luzp1	2
0	1.51377	0.8	0.339	0	Sh3bp5	2
0	1.71213	0.673	0.213	0	Agfg2	2
0	1.87373	0.809	0.349	0	D10Wsu102e	2
0	1.51015	0.904	0.444	0	Fam171b	2
0	2.82267	0.534	0.074	0	Gm48747	2
0	2.00915	0.628	0.168	0	Cenpv	2
0	1.93031	0.671	0.213	0	Fam13a	2
0	2.07022	0.612	0.154	0	Tmem38a	2
0	2.5943	0.537	0.08	0	March4	2
0	2.3065	0.558	0.102	0	Syngap1	2
0	1.37939	0.631	0.175	0	Ccdc148	2
0	2.618	0.539	0.083	0	Ncan	2
0	1.98995	0.552	0.097	0	Tmem63c	2
0	1.42149	0.971	0.516	0	Dpyd	2
0	1.52253	0.852	0.397	0	Slc22a17	2
0	1.50046	0.85	0.395	0	Zc3h12b	2
0	3.19245	0.511	0.057	0	Gm41505	2
0	1.58713	0.76	0.306	0	Apex2	2
0	2.69006	0.553	0.1	0	Pnmal2	2
0	2.52924	0.533	0.08	0	Gm45159	2
0	1.37783	0.761	0.308	0	Trak1	2
0	1.6426	0.645	0.192	0	Arhgef3	2
0	2.10155	0.606	0.153	0	Ttyh1	2
0	2.45632	0.539	0.087	0	Actl6b	2
0	2.35184	0.54	0.088	0	A830082K12Rik	2
0	1.6303	0.87	0.419	0	Nvl	2
0	3.14647	0.514	0.063	0	Timp3	2
0	4.00732	0.488	0.037	0	A830036E02Rik	2
0	2.47936	0.987	0.536	0	Mrtfb	2
0	1.23735	0.922	0.472	0	Focad	2
0	2.45447	0.551	0.101	0	Nlgn3	2
0	2.0973	0.992	0.542	0	Atxn1	2
0	2.1624	0.553	0.104	0	Epha10	2
0	3.06269	0.517	0.068	0	AI593442	2
0	2.64424	0.521	0.072	0	Fam81a	2
0	1.81549	0.565	0.116	0	Tro	2
0	1.39479	0.859	0.411	0	Ppp2r2c	2
0	1.99281	0.945	0.497	0	Prox1	2
0	1.55031	0.997	0.549	0	Nrxn1	2
0	1.70551	0.653	0.206	0	Zswim5	2
0	1.99971	0.76	0.313	0	Foxo1	2
0	1.45497	0.696	0.249	0	Spata7	2
0	2.15351	0.526	0.08	0	Ccnd2	2
0	2.02659	0.744	0.298	0	Rnf19a	2
0	1.17203	0.694	0.248	0	Myrip	2
0	1.34912	0.81	0.365	0	Zfhx4	2
0	1.47063	0.789	0.344	0	Kdm7a	2
0	1.46114	0.908	0.463	0	Sorl1	2
0	1.6493	0.697	0.252	0	Uxs1	2
0	2.72297	1	0.555	0	Csmd1	2
0	1.90551	0.651	0.207	0	Src	2
0	1.75917	0.656	0.212	0	Tpm1	2
0	3.0319	0.531	0.087	0	Gm12216	2
0	4.94257	0.463	0.019	0	Vwa3a	2
0	1.85007	0.707	0.263	0	Pcsk1n	2
0	2.00228	0.682	0.239	0	Usp2	2
0	2.67498	0.52	0.077	0	Gm16835	2
0	1.46447	0.862	0.419	0	Dzip3	2
0	1.38967	0.808	0.366	0	Pkd1	2
0	1.52652	0.861	0.419	0	Myef2	2
0	3.80122	0.481	0.039	0	Igsf3	2
0	1.51757	0.614	0.172	0	Bzw2	2
0	4.73756	1	0.558	0	Lrrtm4	2
0	1.99237	0.583	0.141	0	Pgm2l1	2
0	1.70174	0.806	0.365	0	Strada	2
0	1.55696	0.747	0.306	0	Ppip5k1	2
0	1.49716	0.819	0.378	0	Maco1	2
0	2.42168	0.582	0.141	0	Vps37b	2
0	1.90875	0.652	0.212	0	Dlg3	2
0	1.41241	0.85	0.41	0	Megf9	2
0	1.67339	0.744	0.304	0	Zdhhc21	2
0	3.36085	0.482	0.042	0	Mas1	2
0	1.89568	0.571	0.131	0	Rap1gap	2
0	1.64389	0.697	0.257	0	Pcbp3	2
0	1.62422	0.673	0.234	0	Wdr47	2
0	2.28204	0.547	0.108	0	Fbxl16	2
0	1.38675	0.884	0.445	0	Fbxw7	2
0	1.00862	0.689	0.25	0	Uggt2	2
0	1.57684	0.973	0.534	0	Adcy9	2
0	4.06477	0.468	0.03	0	Gm12339	2
0	1.54966	0.893	0.455	0	Ksr1	2
0	2.60261	0.515	0.077	0	Hap1	2
0	1.24011	0.968	0.53	0	Pbx1	2
0	4.17079	0.47	0.032	0	Npy1r	2
0	1.72712	0.7	0.262	0	Cluap1	2
0	2.83701	0.535	0.098	0	Ehd3	2
0	3.62637	0.487	0.05	0	Calb1	2
0	3.29223	0.488	0.051	0	Car12	2
0	3.69134	0.474	0.037	0	Shisal1	2
0	2.87625	0.507	0.071	0	Kcnj9	2
0	2.67395	0.516	0.08	0	March11	2
0	1.62706	0.701	0.265	0	Dtx3	2
0	2.668	0.55	0.115	0	Dgat2	2
0	1.12652	0.77	0.335	0	Dclk2	2
0	1.46395	0.74	0.305	0	Coro2b	2
0	1.96399	0.706	0.271	0	Acvr2a	2
0	1.68186	0.59	0.155	0	Slc2a3	2
0	1.938	0.787	0.353	0	Map3k4	2
0	1.46443	0.743	0.309	0	Adar	2
0	3.15655	0.489	0.055	0	Mgat5b	2
0	1.25885	0.768	0.334	0	Lpin2	2
0	1.33136	0.89	0.456	0	Eml4	2
0	1.507	0.714	0.28	0	Hacd3	2
0	1.83529	0.987	0.553	0	Setbp1	2
0	2.24683	0.547	0.114	0	4921511C10Rik	2
0	1.38654	0.771	0.338	0	Ocrl	2
0	1.69639	0.833	0.4	0	Crtc3	2
0	2.7707	0.514	0.082	0	Asphd2	2
0	1.47001	0.768	0.336	0	Cnrip1	2
0	1.76851	0.945	0.513	0	Mrtfa	2
0	1.61758	0.632	0.201	0	Ggt7	2
0	1.50634	0.713	0.282	0	Abhd6	2
0	1.6972	0.714	0.283	0	Gm1976	2
0	1.04068	0.796	0.366	0	Dock7	2
0	1.10079	0.851	0.421	0	Scai	2
0	1.43612	0.609	0.179	0	Stmn3	2
0	1.77277	0.891	0.461	0	Hace1	2
0	1.51167	0.695	0.265	0	Wasf3	2
0	1.25962	0.834	0.404	0	Mboat2	2
0	1.40102	0.847	0.418	0	Mtf2	2
0	1.3304	0.844	0.415	0	Dync2h1	2
0	1.97404	0.534	0.106	0	Disp2	2
0	1.88827	0.718	0.29	0	Foxk1	2
0	1.42239	0.881	0.453	0	Vps13a	2
0	1.3655	0.923	0.496	0	Calm2	2
0	1.51448	0.722	0.295	0	Ints10	2
0	3.3204	0.471	0.044	0	4930567K20Rik	2
0	1.10342	0.842	0.415	0	Chka	2
0	1.55687	0.659	0.233	0	Gm9801	2
0	2.17703	0.526	0.1	0	Plec	2
0	2.77198	0.504	0.078	0	Il16	2
0	3.77324	0.479	0.053	0	Gm20319	2
0	2.60505	0.508	0.082	0	Gm14636	2
0	1.65107	0.684	0.259	0	Eftud2	2
0	3.13034	0.482	0.057	0	4930532I03Rik	2
0	1.75475	0.738	0.313	0	Araf	2
0	1.23488	0.913	0.489	0	Fyn	2
0	1.74558	0.797	0.373	0	Zhx2	2
0	1.7153	0.646	0.222	0	Klhl22	2
0	1.31947	0.848	0.424	0	Dennd1b	2
0	1.19678	0.86	0.436	0	9330159F19Rik	2
0	1.63215	0.784	0.361	0	Fam222b	2
0	4.7525	0.446	0.023	0	C1ql2	2
0	1.63999	0.997	0.575	0	Adgrb3	2
0	1.58065	0.664	0.242	0	Cep70	2
0	1.76693	0.531	0.109	0	Clip4	2
0	1.71658	0.983	0.561	0	Ptprj	2
0	1.61906	0.82	0.398	0	Atp6v1a	2
0	1.30133	0.523	0.102	0	Gm10848	2
0	1.60712	0.666	0.245	0	Zfp697	2
0	2.6311	0.496	0.075	0	Slitrk3	2
0	1.612	0.695	0.274	0	Cd46	2
0	1.99414	0.523	0.103	0	Cx3cl1	2
0	2.51969	0.531	0.111	0	Lca5	2
0	1.07835	0.893	0.473	0	Soga3	2
0	1.84477	0.622	0.202	0	Lman2l	2
0	1.71582	0.528	0.109	0	Lin7a	2
0	1.43345	0.882	0.463	0	Gprasp1	2
0	1.20645	0.896	0.478	0	Ncoa7	2
0	1.67279	0.522	0.104	0	3110039M20Rik	2
0	3.12557	0.468	0.05	0	Ece2	2
0	2.15283	0.515	0.097	0	Rab27b	2
0	1.54149	0.747	0.329	0	Ryk	2
0	1.55262	0.739	0.321	0	Lpp	2
0	1.48988	0.821	0.403	0	Mpdz	2
0	1.74689	0.567	0.149	0	Eno2	2
0	1.36797	0.666	0.249	0	Hspa12a	2
0	1.47715	0.873	0.456	0	Psip1	2
0	3.00222	0.493	0.076	0	Gm50250	2
0	2.44792	0.498	0.082	0	Zkscan16	2
0	1.61194	0.613	0.197	0	Dag1	2
0	1.05083	0.831	0.415	0	5330434G04Rik	2
0	1.66788	0.698	0.282	0	Mid1	2
0	1.73245	0.574	0.158	0	Sestd1	2
0	1.87248	0.665	0.25	0	Anp32a	2
0	1.53716	0.59	0.175	0	Lmo4	2
0	1.52835	0.784	0.37	0	Nsmf	2
0	1.56577	0.54	0.126	0	Gm48091	2
0	1.45056	0.569	0.155	0	Crmp1	2
0	1.37122	0.819	0.405	0	Ints6	2
0	1.36232	0.762	0.349	0	Ola1	2
0	1.44447	0.652	0.239	0	Mcph1	2
0	1.29949	0.675	0.262	0	Trim37	2
0	1.40589	0.658	0.245	0	Mblac2	2
0	1.3755	0.848	0.435	0	Rev1	2
0	2.17101	0.569	0.156	0	Camk2n1	2
0	2.41451	0.94	0.527	0	Cblb	2
0	2.07895	0.514	0.102	0	Creg2	2
0	1.40706	0.929	0.518	0	Map2k4	2
0	1.95298	0.524	0.113	0	Slitrk5	2
0	2.17951	0.482	0.071	0	Myt1	2
0	1.90078	0.554	0.144	0	Glt1d1	2
0	1.31978	0.556	0.147	0	A230006K03Rik	2
0	1.71162	0.995	0.586	0	Kirrel3	2
0	2.42359	0.49	0.081	0	Jph3	2
0	2.02398	0.563	0.154	0	Srsf9	2
0	1.67025	0.518	0.11	0	Ajap1	2
0	2.32272	0.514	0.106	0	Rnf32	2
0	1.77328	0.634	0.226	0	Nsun2	2
0	1.78648	0.666	0.258	0	Sh3gl1	2
0	1.59175	0.675	0.267	0	Chic1	2
0	2.78348	0.482	0.074	0	Cemip2	2
0	1.69941	0.551	0.144	0	Mtmr7	2
0	2.82923	0.466	0.059	0	Rbm24	2
0	1.51501	0.719	0.312	0	Trp53bp1	2
0	1.37697	0.711	0.304	0	Phtf1	2
0	2.85853	0.487	0.08	0	Npnt	2
0	1.79192	0.995	0.589	0	Macrod2	2
0	1.96607	0.53	0.124	0	Thy1	2
0	1.49292	0.65	0.244	0	Camta2	2
0	1.33929	0.925	0.519	0	Cplane1	2
0	2.23774	0.978	0.573	0	Lyst	2
0	1.02249	0.915	0.51	0	Tmem117	2
0	1.72952	0.652	0.248	0	Ip6k2	2
0	1.56521	0.643	0.239	0	Timm9	2
0	2.18357	0.988	0.584	0	Prickle1	2
0	1.44219	0.844	0.44	0	Akap11	2
0	2.00285	0.505	0.102	0	Ppargc1a	2
0	1.28984	0.764	0.361	0	Helz	2
0	1.4074	0.807	0.404	0	Appl1	2
0	2.9892	0.46	0.058	0	Pak6	2
0	2.24113	0.994	0.592	0	Nfib	2
0	1.03003	0.8	0.398	0	Clip1	2
0	2.05459	0.977	0.575	0	Stxbp5	2
0	1.76061	0.997	0.595	0	Kcnma1	2
0	1.69482	0.749	0.348	0	Tsga10	2
0	1.92994	0.59	0.189	0	Zbtb18	2
0	1.90101	0.577	0.176	0	Gnptg	2
0	1.55656	0.947	0.546	0	Mprip	2
0	1.54051	0.674	0.274	0	Cry2	2
0	2.3209	0.503	0.103	0	Usp13	2
0	2.24199	0.482	0.082	0	Kcnk9	2
0	1.36098	0.87	0.471	0	Arpc2	2
0	2.48673	0.492	0.093	0	Zfp46	2
0	2.98614	0.992	0.593	0	Stxbp6	2
0	1.82251	0.556	0.157	0	Spats2	2
0	1.63799	0.986	0.588	0	Srgap3	2
0	2.89585	0.451	0.053	0	Gm12027	2
0	1.70655	0.882	0.484	0	Adk	2
0	1.81697	0.602	0.204	0	A630089N07Rik	2
0	1.43401	0.872	0.474	0	Mib1	2
0	1.95824	0.951	0.553	0	Atf6	2
0	1.36144	0.658	0.261	0	Napb	2
0	1.78278	0.994	0.597	0	Large1	2
0	1.26665	0.653	0.256	0	Tmem63b	2
0	1.5775	0.834	0.437	0	Rprd1a	2
0	1.16308	0.681	0.285	0	Map7d2	2
0	2.69356	0.463	0.067	0	Tgfb2	2
0	1.24517	0.78	0.384	0	Tasp1	2
0	1.55431	0.637	0.241	0	Dennd2a	2
0	1.54056	0.652	0.256	0	Rab3ip	2
0	1.4184	0.718	0.322	0	Tmx4	2
0	1.25116	0.966	0.571	0	Cacnb4	2
0	1.5035	0.931	0.536	0	Hectd4	2
0	2.87864	0.454	0.059	0	Inhba	2
0	2.32003	0.506	0.111	0	Sfxn1	2
0	1.21038	0.752	0.357	0	Kif2a	2
0	1.35815	0.862	0.467	0	Prrc2b	2
0	2.25158	0.461	0.067	0	Fras1	2
0	2.91405	0.454	0.06	0	Tpd52l1	2
0	1.09824	0.56	0.166	0	Ly6h	2
0	1.26069	0.688	0.294	0	Mphosph9	2
0	1.59718	0.586	0.192	0	Hmgn3	2
0	1.27806	0.765	0.372	0	Glrb	2
0	2.4301	0.485	0.092	0	Gm5577	2
0	3.25124	0.44	0.047	0	Gm16351	2
0	1.13112	0.821	0.428	0	Gpcpd1	2
0	1.44772	0.713	0.32	0	Zc3h14	2
0	2.74013	0.454	0.062	0	Disp3	2
0	1.8886	0.539	0.147	0	Lrrn3	2
0	1.44766	0.948	0.556	0	1110051M20Rik	2
0	1.47166	0.602	0.211	0	Ap3b2	2
0	1.42601	0.749	0.358	0	Ago2	2
0	2.78506	0.449	0.058	0	Kcnh3	2
0	1.96823	0.56	0.169	0	Zdhhc8	2
0	1.52563	0.95	0.559	0	Cdh2	2
0	1.35262	0.676	0.286	0	Arl3	2
0	2.29699	0.451	0.061	0	Gad1	2
0	2.99039	0.449	0.059	0	Kif17	2
0	1.44246	0.84	0.45	0	Nmt1	2
0	1.36123	0.801	0.412	0	Pde7a	2
0	1.58481	0.526	0.137	0	St8sia1	2
0	1.66503	0.604	0.216	0	Pygb	2
0	2.66742	0.466	0.078	0	Ttc26	2
0	1.5426	0.953	0.565	0	Zbtb16	2
0	1.67957	0.602	0.214	0	Cbx6	2
0	1.35193	0.596	0.208	0	Mtcl1	2
0	2.55484	0.471	0.083	0	Noct	2
0	1.34664	0.591	0.203	0	Fbxl2	2
0	1.59241	0.719	0.331	0	Fkbp5	2
0	4.07473	0.432	0.045	0	4930578G10Rik	2
0	2.55612	0.46	0.073	0	Tshz3	2
0	1.49411	0.652	0.265	0	Sugp2	2
0	1.5196	0.667	0.28	0	Pacsin2	2
0	3.07889	0.445	0.058	0	Prr16	2
0	1.08142	0.845	0.458	0	Kifap3	2
0	1.02589	0.576	0.189	0	Wdr17	2
0	1.51325	0.578	0.191	0	Sod2	2
0	1.43597	0.677	0.291	0	Cfap36	2
0	1.7648	0.528	0.142	0	Cadm3	2
0	1.28195	0.787	0.401	0	Srsf10	2
0	1.59233	0.95	0.564	0	Cdk17	2
0	1.89226	0.476	0.091	0	Jakmip1	2
0	1.8341	0.531	0.146	0	Ipcef1	2
0	3.92132	0.42	0.035	0	Slc26a10	2
0	1.41821	0.97	0.585	0	Amph	2
0	2.20867	0.485	0.1	0	Psd	2
0	1.2828	0.73	0.346	0	Ncoa5	2
0	1.91319	0.546	0.162	0	R3hdm4	2
0	2.39473	0.46	0.076	0	Morc2b	2
0	2.16907	0.485	0.101	0	Pank1	2
0	1.25361	0.814	0.43	0	Acbd6	2
0	1.63807	0.556	0.173	0	Nipsnap1	2
0	1.0831	0.917	0.534	0	Dnajc6	2
0	2.74223	0.453	0.07	0	Tspan33	2
0	1.49577	0.73	0.347	0	Tbcel	2
0	1.81952	0.59	0.207	0	Faim2	2
0	2.68763	0.444	0.061	0	Gm26652	2
0	1.59876	0.583	0.2	0	Fam184a	2
0	1.67393	0.551	0.169	0	Slc24a5	2
0	1.31919	1	0.618	0	Rbfox1	2
0	3.26175	0.435	0.054	0	Tspan18	2
0	1.20846	0.747	0.366	0	Ptpn12	2
0	1.41358	0.819	0.438	0	Znrf3	2
0	1.44241	0.723	0.342	0	Tmem161b	2
0	1.39821	0.814	0.433	0	Cd47	2
0	1.20893	0.802	0.422	0	Slc23a2	2
0	1.82123	0.552	0.172	0	Map3k12	2
0	2.32896	0.471	0.091	0	Flrt3	2
0	4.0939	0.403	0.023	0	Kcng1	2
0	1.14658	0.647	0.267	0	Sh3pxd2a	2
0	1.29602	0.799	0.42	0	Ice1	2
0	1.39652	0.634	0.255	0	Miga1	2
0	1.31208	0.873	0.494	0	Ppp6r2	2
0	1.42405	0.715	0.336	0	D430042O09Rik	2
0	1.2887	0.683	0.305	0	Btbd10	2
0	4.36484	0.403	0.025	0	Gabrd	2
0	1.11757	0.771	0.393	0	Rai1	2
0	2.43484	0.457	0.079	0	Slitrk1	2
0	1.89184	0.49	0.113	0	Tacc2	2
0	1.14945	0.761	0.384	0	Rab6b	2
0	1.09851	0.957	0.58	0	Ppm1h	2
0	1.71195	0.465	0.088	0	Chrd	2
0	1.55922	0.6	0.224	0	B4galt1	2
0	1.74925	0.986	0.61	0	Fry	2
0	2.16473	0.987	0.611	0	Stox2	2
0	1.6612	0.907	0.531	0	Hmbox1	2
0	1.70666	0.618	0.242	0	Adamts20	2
0	1.41849	0.714	0.338	0	Ccnh	2
0	1.2619	0.834	0.458	0	Ndufs4	2
0	1.70035	0.642	0.267	0	Elmo2	2
0	1.46427	0.476	0.101	0	Col4a2	2
0	1.53157	0.609	0.234	0	Slc7a6	2
0	3.6716	0.996	0.621	0	Rfx3	2
0	1.33409	0.823	0.448	0	5330438D12Rik	2
0	1.80702	0.55	0.176	0	Ift57	2
0	2.09438	0.982	0.608	0	Vps13c	2
0	1.21597	0.587	0.213	0	Acp1	2
0	1.52799	0.973	0.6	0	Dync1i2	2
0	1.64952	0.981	0.608	0	Maml3	2
0	2.3288	0.46	0.087	0	Fam57b	2
0	2.19857	0.475	0.102	0	Tmem59l	2
0	1.58571	0.526	0.153	0	Ghr	2
0	1.3071	0.767	0.394	0	Klf9	2
0	1.38087	0.832	0.459	0	Lncppara	2
0	1.14895	0.795	0.423	0	Sipa1l2	2
0	1.43048	0.649	0.277	0	Lancl1	2
0	3.02366	0.432	0.06	0	Scg2	2
0	1.72747	0.456	0.084	0	Lzts1	2
0	1.77848	0.989	0.617	0	Nptn	2
0	1.96467	0.517	0.145	0	Rhobtb2	2
0	4.42201	0.398	0.026	0	Gm31615	2
0	1.24308	0.712	0.34	0	Synj2bp	2
0	1.27225	0.793	0.422	0	Ahcyl1	2
0	1.56114	0.658	0.287	0	Foxn2	2
0	1.95133	0.966	0.595	0	Ralgapa2	2
0	1.24024	0.764	0.393	0	Dpm1	2
0	1.32761	0.966	0.595	0	Hivep3	2
0	1.38601	0.626	0.255	0	Mecr	2
0	1.37454	0.591	0.22	0	Hk1	2
0	1.46912	0.821	0.45	0	Ppp1cb	2
0	1.57017	0.684	0.314	0	Mfap3	2
0	2.22239	0.45	0.08	0	Mmp24	2
0	1.56383	0.58	0.21	0	Trit1	2
0	1.12065	0.535	0.165	0	Grm8	2
0	1.36739	0.969	0.599	0	Atp6v0a1	2
0	1.59137	0.593	0.223	0	B3galnt2	2
0	1.47624	0.619	0.249	0	Zfp799	2
0	1.31162	0.636	0.267	0	3110082I17Rik	2
0	2.82874	0.426	0.057	0	Slc16a11	2
0	1.09366	0.768	0.399	0	Ipo11	2
0	2.46426	0.461	0.092	0	Bex2	2
0	1.26342	0.709	0.34	0	Zfp398	2
0	1.31238	0.65	0.282	0	Snx25	2
0	1.43294	0.511	0.143	0	Prkar1b	2
0	3.13848	0.426	0.058	0	Nrip2	2
0	1.56813	0.612	0.244	0	Ccl25	2
0	2.28292	0.481	0.113	0	Sec14l2	2
0	1.25354	0.691	0.323	0	Zcchc14	2
0	1.33327	0.695	0.327	0	Zwint	2
0	1.33973	0.696	0.328	0	Mtmr1	2
0	2.51756	0.438	0.071	0	Gpr176	2
0	2.07528	0.464	0.097	0	Fam169a	2
0	1.8561	0.538	0.172	0	Igsf8	2
0	1.94533	0.477	0.111	0	Slc4a3	2
0	1.32992	0.997	0.631	0	Tenm2	2
0	1.51389	0.599	0.233	0	Exd2	2
0	1.15213	0.836	0.47	0	Zc3h13	2
0	1.18949	0.798	0.433	0	Sec14l1	2
0	1.39731	0.94	0.575	0	A330023F24Rik	2
0	1.33688	0.523	0.158	0	Hpca	2
0	1.92273	0.502	0.137	0	Slc41a2	2
0	3.63752	0.398	0.033	0	4732463B04Rik	2
0	1.31929	0.742	0.377	0	Ric1	2
0	1.61656	0.568	0.203	0	Pabpc4	2
0	1.64693	0.55	0.186	0	Ppp3r1	2
0	1.61966	0.561	0.197	0	B4galt6	2
0	1.28536	0.738	0.374	0	Mapre3	2
0	1.24922	0.725	0.361	0	1700111E14Rik	2
0	2.97322	0.426	0.062	0	Oprm1	2
0	1.2652	0.751	0.387	0	A930015D03Rik	2
0	1.37839	0.65	0.287	0	Ppme1	2
0	1.38128	0.567	0.204	0	Bend6	2
0	2.45807	0.991	0.628	0	Tanc1	2
0	2.11172	0.99	0.627	0	Rapgef2	2
0	1.19672	0.708	0.345	0	Galnt11	2
0	2.3719	0.458	0.095	0	Cbfa2t3	2
0	1.73899	0.53	0.167	0	Lsm7	2
0	2.80175	0.423	0.06	0	Gm2762	2
0	1.45877	0.78	0.418	0	Mindy3	2
0	1.09663	0.805	0.443	0	Fndc3b	2
0	1.27742	0.659	0.297	0	Eipr1	2
0	1.47316	0.986	0.624	0	Strbp	2
0	1.48291	0.6	0.238	0	Ptms	2
0	1.16417	0.726	0.364	0	Hdgfl3	2
0	1.19352	0.959	0.597	0	Spock3	2
0	1.55461	0.573	0.211	0	P4htm	2
0	1.29016	0.692	0.33	0	Fyttd1	2
0	1.51894	0.546	0.185	0	Scn1b	2
0	1.18253	0.778	0.417	0	Dhx30	2
0	1.78591	0.562	0.201	0	Glp2r	2
0	1.1001	0.759	0.398	0	Nol4l	2
0	1.32606	0.904	0.543	0	Atxn7l1	2
0	1.92187	0.453	0.092	0	Tnfrsf19	2
0	1.44231	0.635	0.274	0	Brwd3	2
0	1.2122	0.934	0.574	0	C2cd5	2
0	1.42331	0.68	0.32	0	Serinc1	2
0	1.60944	0.97	0.61	0	Arhgap21	2
0	1.43787	0.967	0.607	0	Adam22	2
0	5.81645	0.369	0.009	0	Gm44724	2
0	1.39458	0.621	0.261	0	Zfp1	2
0	2.70737	1	0.64	0	Nrg3	2
0	1.29072	0.715	0.355	0	Ythdc2	2
0	1.6451	0.549	0.19	0	Sh3glb2	2
0	1.12707	0.838	0.479	0	Ddhd2	2
0	1.32921	0.919	0.56	0	Csnk1g1	2
0	2.44614	0.429	0.07	0	Shc2	2
0	4.28584	0.382	0.023	0	Rph3al	2
0	1.19021	0.907	0.548	0	Synj1	2
0	1.54205	0.467	0.109	0	Adcy8	2
0	1.04232	0.598	0.24	0	Nmt2	2
0	2.15512	0.491	0.133	0	Spata2	2
0	2.14466	0.998	0.64	0	Grm7	2
0	3.62874	0.392	0.034	0	Plod2	2
0	1.18111	0.514	0.156	0	Zcchc18	2
0	4.02949	0.386	0.029	0	Igfbp5	2
0	1.12815	0.894	0.537	0	Abl2	2
0	1.40073	0.439	0.082	0	Nwd2	2
0	2.30466	0.437	0.08	0	Ephx4	2
0	1.16394	0.776	0.42	0	Ppp3cb	2
0	1.57281	0.956	0.6	0	Ppp1r12b	2
0	1.31828	0.948	0.592	0	Zranb2	2
0	1.32486	0.862	0.506	0	Pds5b	2
0	1.27676	0.578	0.222	0	Arntl	2
0	1.19598	0.716	0.36	0	Ap2a2	2
0	1.12287	0.591	0.235	0	Bcr	2
0	2.0678	0.494	0.138	0	Dhx33	2
0	1.21156	0.722	0.366	0	Aco2	2
0	1.05124	0.936	0.581	0	Bicd1	2
0	1.5498	0.667	0.313	0	Ippk	2
0	1.34407	0.449	0.095	0	Cabp1	2
0	1.59999	0.412	0.058	0	Rerg	2
0	2.61012	0.421	0.067	0	Syt5	2
0	1.31865	0.86	0.506	0	Fbxw11	2
0	1.61257	0.527	0.174	0	Faxc	2
0	1.38489	0.676	0.323	0	Mosmo	2
0	1.81909	0.461	0.108	0	Pcdh1	2
0	1.06319	0.874	0.521	0	Rab11fip3	2
0	2.90117	0.431	0.078	0	Slc39a6	2
0	1.18946	0.772	0.42	0	Smarca4	2
0	3.42731	0.396	0.044	0	Itga11	2
0	1.07567	0.748	0.396	0	Kdm5b	2
0	2.03593	0.471	0.119	0	Prdm11	2
0	1.65961	0.995	0.643	0	Ccser1	2
0	1.7859	0.503	0.151	0	Lhfpl4	2
0	3.9044	0.378	0.026	0	Gm5087	2
0	1.2181	0.851	0.499	0	Ywhaz	2
0	3.03992	0.4	0.049	0	Vstm2b	2
0	1.70667	0.456	0.105	0	Ppfia3	2
0	1.23328	0.716	0.365	0	Lamc1	2
0	1.62658	0.572	0.221	0	Lrpap1	2
0	2.02044	0.44	0.089	0	Ina	2
0	1.58521	0.553	0.203	0	Zfp821	2
0	1.69971	0.579	0.229	0	Prox1os	2
0	2.15578	0.447	0.097	0	Mfap3l	2
0	2.48728	0.442	0.092	0	Pxylp1	2
0	1.34976	0.957	0.607	0	Pi4ka	2
0	3.86176	0.38	0.03	0	Akain1	2
0	1.25101	0.874	0.524	0	Dym	2
0	1.11442	0.805	0.456	0	Trim33	2
0	1.26933	0.658	0.309	0	Mtif2	2
0	1.2055	0.781	0.432	0	Commd10	2
0	1.06652	0.874	0.525	0	1700025G04Rik	2
0	1.14706	0.618	0.269	0	Evi5	2
0	5.10584	0.361	0.012	0	Grm2	2
0	1.16093	0.723	0.374	0	Cabin1	2
0	1.12278	0.492	0.143	0	Pfkp	2
0	1.93213	0.967	0.618	0	Mapk1	2
0	1.04254	0.702	0.353	0	Crim1	2
0	2.49986	0.436	0.087	0	Tmem132a	2
0	1.42238	0.893	0.545	0	Tmem131	2
0	1.70167	0.505	0.157	0	Gm32250	2
0	1.1862	0.902	0.554	0	Rapgef5	2
0	1.14261	0.753	0.405	0	Tbce	2
0	3.54594	0.383	0.035	0	Gm48623	2
0	2.48446	0.427	0.079	0	4930578M01Rik	2
0	1.9857	0.483	0.135	0	Porcn	2
0	1.18614	0.813	0.465	0	Lrp6	2
0	1.19068	0.766	0.419	0	Orc4	2
0	1.19618	0.759	0.412	0	Gm37240	2
0	1.04539	0.762	0.415	0	Psma3	2
0	1.1192	0.761	0.414	0	Hira	2
0	1.32808	0.989	0.642	0	Xkr4	2
0	1.97348	0.478	0.131	0	Ccdc39	2
0	1.29694	0.837	0.49	0	Clec16a	2
0	1.4282	0.553	0.207	0	Ric3	2
0	1.20976	0.81	0.464	0	Smg7	2
0	1.2951	0.772	0.426	0	Atp11b	2
0	1.14788	0.783	0.437	0	Trrap	2
0	1.00653	0.799	0.453	0	Cpeb1	2
0	1.42786	0.439	0.093	0	Npas2	2
0	1.23102	0.502	0.156	0	Dzank1	2
0	1.04249	0.703	0.357	0	Clstn1	2
0	1.08635	0.849	0.503	0	Polb	2
0	1.00489	0.838	0.492	0	Arhgap32	2
0	1.18314	0.839	0.493	0	Dnm1l	2
0	1.31698	0.63	0.285	0	Prdm10	2
0	1.40084	0.628	0.283	0	Ccpg1	2
0	1.15788	0.678	0.333	0	Metap2	2
0	2.54648	0.402	0.057	0	A530046M15Rik	2
0	1.71398	0.539	0.194	0	Cenpp	2
0	1.61925	0.531	0.186	0	Mipep	2
0	1.26308	0.883	0.538	0	Clasp1	2
0	1.45736	0.442	0.097	0	Arhgef17	2
0	1.49952	0.949	0.604	0	Zmynd11	2
0	1.59426	0.55	0.206	0	Bmp1	2
0	1.32932	0.632	0.288	0	Dcaf1	2
0	1.39446	0.54	0.196	0	Bbof1	2
0	1.16258	0.678	0.334	0	Ttc37	2
0	1.39473	0.679	0.335	0	Cul9	2
0	1.30937	0.89	0.546	0	Ttc17	2
0	2.16705	0.415	0.071	0	1500035N22Rik	2
0	1.08125	0.747	0.403	0	Rufy2	2
0	2.05586	0.414	0.07	0	Slc26a4	2
0	1.06822	0.807	0.464	0	Purg	2
0	1.35011	0.604	0.261	0	Phtf2	2
0	3.64176	0.371	0.028	0	Pparg	2
0	1.6112	0.945	0.602	0	Fut8	2
0	1.19091	0.705	0.362	0	Rcor1	2
0	1.39767	0.575	0.232	0	Rragb	2
0	1.19454	0.916	0.574	0	Tia1	2
0	1.73212	0.559	0.217	0	Ermp1	2
0	1.23128	0.625	0.283	0	Agap3	2
0	1.3577	0.632	0.29	0	Sec23a	2
0	1.75009	0.431	0.089	0	Gm37679	2
0	1.02442	0.741	0.399	0	Abhd18	2
0	1.51165	0.998	0.656	0	Nrxn3	2
0	1.12607	0.893	0.551	0	Pja2	2
0	1.50556	0.523	0.182	0	Osbpl3	2
0	1.64634	0.613	0.272	0	Sec24d	2
0	3.58455	0.374	0.033	0	Tnfrsf25	2
0	1.3429	0.921	0.581	0	Top1	2
0	1.2053	0.783	0.443	0	Med27	2
0	1.89096	0.5	0.16	0	Mrps26	2
0	2.44286	0.426	0.086	0	4930570G19Rik	2
0	1.19598	0.74	0.4	0	Kdm1a	2
0	1.18628	0.886	0.546	0	Gramd1b	2
0	1.47013	0.575	0.235	0	Galc	2
0	2.66489	0.423	0.083	0	Tbc1d8b	2
0	1.56341	0.543	0.204	0	Parp1	2
0	1.13381	0.661	0.322	0	Taf1b	2
0	1.56619	0.536	0.197	0	Gfra1	2
0	1.55787	0.513	0.174	0	Maged1	2
0	1.41882	0.591	0.252	0	B230307C23Rik	2
0	2.20193	0.424	0.085	0	Reep2	2
0	1.12007	0.808	0.47	0	Actr3	2
0	1.33111	0.932	0.594	0	Dcaf6	2
0	1.50142	0.559	0.221	0	Snap47	2
0	1.36436	0.556	0.218	0	Rnps1	2
0	2.18314	0.452	0.114	0	Fam3c	2
0	3.36413	0.376	0.038	0	A230077H06Rik	2
0	1.33312	0.458	0.12	0	Ppp1r14c	2
0	2.42925	0.429	0.091	0	Ypel4	2
0	1.62144	0.482	0.144	0	Gm38393	2
0	1.43998	0.609	0.271	0	Ccdc47	2
0	1.39381	0.549	0.212	0	Ogfod1	2
0	1.91153	0.463	0.126	0	Eef1a2	2
0	2.86711	0.392	0.055	0	Iglon5	2
0	2.54316	0.396	0.059	0	Cdkl1	2
0	1.23209	0.634	0.297	0	Naa40	2
0	1.18927	0.839	0.502	0	Ube2w	2
0	1.25624	0.486	0.149	0	Gm16183	2
0	1.09477	0.868	0.531	0	Pdss2	2
0	1.52955	0.574	0.237	0	Dcaf7	2
0	1.35463	0.61	0.273	0	Prkar1a	2
0	1.4224	0.931	0.595	0	Cpeb4	2
0	2.81025	0.384	0.048	0	Rgs8	2
0	1.23308	0.828	0.492	0	Odf2	2
0	1.72991	0.411	0.075	0	Gm47591	2
0	1.09546	0.687	0.352	0	Mapk8	2
0	1.04835	0.675	0.34	0	Dnaja2	2
0	1.29613	0.629	0.294	0	Srr	2
0	1.62171	0.456	0.121	0	Gm10125	2
0	1.14408	0.74	0.405	0	Zc3h6	2
0	1.36387	0.887	0.552	0	Rlf	2
0	2.21997	0.433	0.098	0	Oscp1	2
0	1.08676	0.733	0.398	0	Atp6v1b2	2
0	1.11163	0.721	0.386	0	Banp	2
0	1.01626	0.578	0.243	0	Uhrf1bp1l	2
0	2.17364	0.436	0.102	0	Crocc	2
0	1.2247	0.675	0.341	0	Gtf3c1	2
0	1.39564	0.621	0.287	0	Slc39a11	2
0	2.65767	0.402	0.068	0	Ddn	2
0	1.60694	0.507	0.173	0	Tbc1d24	2
0	1.07403	0.842	0.508	0	Micu3	2
0	2.27802	0.994	0.66	0	Nr3c2	2
0	1.21609	0.698	0.364	0	Ddx42	2
0	1.52937	0.551	0.218	0	Mios	2
0	1.53781	0.549	0.216	0	Fam118b	2
0	1.27029	0.64	0.307	0	2610507B11Rik	2
0	1.06846	0.708	0.375	0	Mdn1	2
0	1.26631	0.72	0.387	0	Srsf1	2
0	1.16848	0.783	0.451	0	Cnot6l	2
0	1.41184	0.533	0.201	0	Gnl3l	2
0	1.09353	0.846	0.514	0	Bmpr2	2
0	1.32721	0.703	0.371	0	Mtch2	2
0	1.75784	0.988	0.656	0	Dock3	2
0	1.22358	0.589	0.257	0	Lztfl1	2
0	1.83875	0.992	0.66	0	Ttc3	2
0	1.43756	0.538	0.207	0	Tnk2	2
0	1.85989	0.459	0.128	0	Ubxn11	2
0	1.1647	0.753	0.422	0	Rmnd5a	2
0	2.20004	0.391	0.06	0	Gm32014	2
0	1.10358	0.767	0.436	0	Cul5	2
0	1.51224	0.977	0.646	0	Nckap1	2
0	1.69311	0.496	0.165	0	Calm3	2
0	1.29152	0.599	0.268	0	Parp6	2
0	4.47819	0.35	0.019	0	Syt10	2
0	1.26907	0.695	0.364	0	Hdac7	2
0	1.16234	0.609	0.278	0	Ergic1	2
0	1.76411	0.429	0.098	0	Smarca1	2
0	1.28924	0.562	0.232	0	Spaca6	2
0	1.07064	0.811	0.481	0	Fam120c	2
0	1.27342	0.624	0.294	0	Sdcbp	2
0	1.91441	0.436	0.106	0	Tbc1d30	2
0	1.25201	0.757	0.427	0	Tef	2
0	2.71758	0.383	0.053	0	Spag6l	2
0	1.357	0.593	0.263	0	Phlpp2	2
0	2.4013	0.429	0.099	0	Galns	2
0	1.22843	0.601	0.271	0	Pcsk7	2
0	1.09627	0.794	0.465	0	Rabl6	2
0	1.44141	0.513	0.184	0	Snta1	2
0	5.20986	0.341	0.012	0	Olfr46	2
0	3.1951	0.372	0.043	0	Rad51ap2	2
0	1.17202	0.743	0.414	0	Phka2	2
0	1.81216	0.472	0.143	0	Morn1	2
0	1.24854	0.571	0.242	0	Dcun1d4	2
0	1.10139	0.816	0.487	0	March6	2
0	1.54206	0.959	0.63	0	Zfp608	2
0	1.57077	0.477	0.148	0	Cstf2	2
0	1.22682	0.926	0.598	0	Rev3l	2
0	1.89641	0.439	0.111	0	Stx1b	2
0	1.84502	0.461	0.133	0	Chid1	2
0	2.50308	0.398	0.07	0	Ikzf4	2
0	1.5261	0.513	0.185	0	Dgke	2
0	1.70915	0.417	0.089	0	Fbn1	2
0	1.65033	0.999	0.671	0	Nlgn1	2
0	1.00118	0.704	0.376	0	Tbc1d19	2
0	1.34516	0.584	0.256	0	Stxbp4	2
0	2.24675	0.424	0.096	0	Grasp	2
0	1.17887	0.798	0.471	0	Wdr37	2
0	1.51331	0.908	0.581	0	Vwa8	2
0	1.21872	0.922	0.595	0	Atxn10	2
0	1.1626	0.68	0.353	0	Txlng	2
0	3.20482	0.37	0.043	0	Rai2	2
0	3.50601	0.362	0.035	0	Gm15496	2
0	1.19989	0.844	0.517	0	Nfx1	2
0	1.14622	0.704	0.377	0	Cryzl1	2
0	1.02048	0.588	0.261	0	Prepl	2
0	1.65096	0.523	0.197	0	Mpc2	2
0	1.15495	0.643	0.317	0	Anks3	2
0	1.73313	0.999	0.673	0	Opcml	2
0	1.08509	0.852	0.526	0	Rfx7	2
0	1.11539	0.724	0.398	0	8030462N17Rik	2
0	1.13536	0.683	0.358	0	Setdb1	2
0	1.26535	0.679	0.354	0	Atp6v0c	2
0	3.01106	0.369	0.044	0	Gm29514	2
0	1.08201	0.427	0.102	0	Ror1	2
0	2.15308	0.397	0.072	0	Gm16105	2
0	1.17737	0.723	0.398	0	Tmem167	2
0	1.02018	0.868	0.543	0	Ndfip1	2
0	3.26832	0.361	0.037	0	Prdm8	2
0	1.12314	0.742	0.418	0	Eefsec	2
0	2.80242	0.377	0.053	0	Panx2	2
0	1.07869	0.725	0.401	0	Drg1	2
0	1.60643	0.519	0.196	0	Zdhhc1	2
0	1.14101	0.874	0.551	0	Cstf3	2
0	1.80054	0.478	0.155	0	Med25	2
0	1.14473	0.885	0.562	0	Glg1	2
0	1.30711	0.539	0.217	0	Actr1b	2
0	1.53321	0.538	0.216	0	Gm12940	2
0	1.47329	0.528	0.206	0	Tspan3	2
0	1.20038	0.626	0.304	0	Sun1	2
0	1.13682	0.781	0.459	0	Dot1l	2
0	2.46047	0.392	0.07	0	Cyp46a1	2
0	1.13951	0.651	0.329	0	Kpna1	2
0	1.8369	0.46	0.138	0	Pcgf6	2
0	2.01471	0.99	0.668	0	Pde4dip	2
0	1.41384	0.981	0.659	0	Camta1	2
0	1.36064	0.598	0.276	0	Atp5b	2
0	1.47659	0.421	0.099	0	1700109K24Rik	2
0	1.07881	0.899	0.578	0	Dgkd	2
0	2.51561	0.378	0.057	0	Ngef	2
0	1.63526	0.506	0.185	0	Pigb	2
0	1.09152	0.757	0.436	0	Gng7	2
0	2.63983	0.384	0.063	0	Prr7	2
0	1.02812	0.863	0.542	0	Slc25a12	2
0	1.61012	0.411	0.09	0	Gm27032	2
0	1.54043	0.49	0.169	0	Ccdc57	2
0	1.19446	0.69	0.369	0	Matr3	2
0	1.052	0.674	0.354	0	Ubp1	2
0	1.24915	0.539	0.219	0	Slc38a1	2
0	1.18498	0.902	0.582	0	Zfp950	2
0	1.70045	0.442	0.122	0	Shfl	2
0	2.1802	0.383	0.063	0	Gm10115	2
0	2.32746	0.416	0.096	0	Slc25a42	2
0	1.44709	0.723	0.403	0	Lrrtm3	2
0	1.12524	0.883	0.564	0	Rnf169	2
0	1.11453	0.656	0.337	0	Gpr155	2
0	1.19598	0.634	0.315	0	Cds2	2
0	1.09673	0.787	0.468	0	Zc3h7a	2
0	1.65907	0.963	0.644	0	Sema6d	2
0	1.36053	0.593	0.274	0	Ensa	2
0	1.37802	0.981	0.662	0	Aak1	2
0	1.46645	0.528	0.21	0	Dnajb4	2
0	2.4842	0.4	0.082	0	9530052E02Rik	2
0	1.77524	0.498	0.18	0	Pla2g3	2
0	2.15234	0.413	0.095	0	Fam216a	2
0	1.10131	0.835	0.517	0	Qrich1	2
0	1.27167	0.819	0.501	0	Jpx	2
0	1.1095	0.897	0.58	0	Ttc7b	2
0	1.53426	0.514	0.197	0	Ndufs3	2
0	1.53541	0.511	0.194	0	Sesn3	2
0	1.23951	0.689	0.372	0	Supt6	2
0	1.34216	0.596	0.279	0	Cox7c	2
0	1.59414	0.472	0.155	0	Kctd17	2
0	1.34257	0.562	0.246	0	Cacng7	2
0	2.54366	0.376	0.06	0	Paqr9	2
0	1.00986	0.73	0.414	0	P4ha1	2
0	2.48289	0.394	0.078	0	Gpld1	2
0	2.88014	0.996	0.68	0	Rasal2	2
0	1.20422	0.831	0.515	0	Sesn1	2
0	1.25706	0.565	0.249	0	Ranbp17	2
0	1.00542	0.685	0.37	0	Zbtb11	2
0	1.85176	0.431	0.116	0	Hectd2os	2
0	2.06706	0.41	0.095	0	Fzd3	2
0	1.39742	0.564	0.249	0	Diaph1	2
0	1.16111	0.66	0.346	0	Tbc1d12	2
0	1.19355	0.599	0.285	0	Ilf3	2
0	1.30905	0.721	0.407	0	Fyco1	2
0	1.85002	0.42	0.106	0	Serp2	2
0	1.02448	0.702	0.388	0	Eif5b	2
0	1.13684	0.701	0.387	0	Ankrd13c	2
0	1.33761	0.976	0.662	0	Ube3a	2
0	1.4487	0.52	0.207	0	Dhx32	2
0	1.46384	0.879	0.566	0	Rasa1	2
0	2.15007	0.402	0.089	0	Nim1k	2
0	1.34508	0.508	0.195	0	Ppfia4	2
0	2.13313	0.425	0.112	0	Pdgfc	2
0	1.20364	0.617	0.304	0	Atpaf1	2
0	2.46254	0.372	0.059	0	Fam184b	2
0	1.84336	0.447	0.134	0	Utp4	2
0	1.0248	0.636	0.323	0	Acat1	2
0	2.92382	0.367	0.054	0	Phyhip	2
0	1.09025	0.742	0.429	0	2610037D02Rik	2
0	1.07979	0.699	0.386	0	Gripap1	2
0	2.61007	0.997	0.684	0	Il1rapl1	2
0	1.0998	0.784	0.472	0	Mga	2
0	1.50273	0.503	0.191	0	Cdk9	2
0	1.10186	0.832	0.52	0	Shprh	2
0	1.31999	0.562	0.251	0	Jdp2	2
0	1.51119	0.506	0.195	0	Vps45	2
0	3.89744	0.34	0.029	0	Ryr1	2
0	1.12795	0.62	0.309	0	Timm44	2
0	1.08552	0.63	0.319	0	Rasa2	2
0	1.23996	0.638	0.327	0	Cbx5	2
0	1.62228	0.984	0.673	0	Dtna	2
0	1.47157	0.476	0.165	0	Sms	2
0	2.39288	0.998	0.688	0	Cttnbp2	2
0	1.82247	0.462	0.152	0	Ift122	2
0	2.2624	0.401	0.091	0	C2cd2l	2
0	1.40715	0.467	0.157	0	Setd4	2
0	1.04514	0.801	0.491	0	Exoc6	2
0	1.14964	0.639	0.329	0	Sppl2a	2
0	1.21802	0.62	0.31	0	Rad54l2	2
0	1.09047	0.634	0.324	0	Zfhx2	2
0	1.60091	0.473	0.163	0	Fam92a	2
0	1.27532	0.472	0.162	0	Gsdme	2
0	1.01672	0.705	0.395	0	Pcmt1	2
0	1.13407	0.693	0.383	0	Xpo1	2
0	1.2305	0.654	0.345	0	Rpl6	2
0	1.60949	0.461	0.152	0	Eif4e3	2
0	1.02597	0.732	0.423	0	Rab28	2
0	2.04736	0.378	0.069	0	Timp4	2
0	1.45477	0.507	0.198	0	Borcs5	2
0	1.48709	0.482	0.173	0	Kif1c	2
0	1.10781	0.577	0.268	0	Chic2	2
0	1.21409	0.578	0.269	0	Selenow	2
0	1.3928	0.542	0.234	0	Ttc4	2
0	1.39774	0.457	0.149	0	Sfxn5	2
0	2.31773	0.374	0.066	0	Gm29865	2
0	1.25932	0.609	0.301	0	S100pbp	2
0	1.02331	0.644	0.336	0	Gm20275	2
0	1.07776	0.797	0.49	0	Usp33	2
0	1.7227	0.449	0.142	0	Tubb2a	2
0	1.94785	0.386	0.079	0	Pygo1	2
0	1.10969	0.645	0.338	0	Togaram1	2
0	1.51536	0.499	0.192	0	Zfp523	2
0	1.58667	0.424	0.117	0	Spink10	2
0	1.81976	0.431	0.124	0	Apoo	2
0	1.13748	0.852	0.545	0	Zfp207	2
0	1.10229	0.7	0.393	0	Luc7l	2
0	1.07919	0.783	0.477	0	Mef2d	2
0	1.60439	0.465	0.159	0	Fbxo10	2
0	1.04079	0.795	0.489	0	Ncor2	2
0	1.18499	0.654	0.348	0	Zswim8	2
0	1.45518	0.602	0.296	0	Napa	2
0	1.47582	0.49	0.184	0	Tfdp1	2
0	2.02991	0.422	0.116	0	Vash1	2
0	1.2449	0.591	0.285	0	Gm49336	2
0	1.24443	0.474	0.168	0	Snrpn	2
0	1.56605	0.463	0.158	0	Lrrc20	2
0	3.24777	0.342	0.037	0	Gm32834	2
0	1.02317	0.686	0.381	0	Scamp1	2
0	1.10538	0.798	0.493	0	Bmpr1a	2
0	3.6191	0.335	0.03	0	Kcnj4	2
0	1.55223	0.406	0.101	0	Airn	2
0	1.6977	0.435	0.13	0	Map9	2
0	1.01474	0.715	0.41	0	Ube2r2	2
0	1.75013	0.424	0.119	0	Vopp1	2
0	1.82962	0.416	0.111	0	Dtnbos	2
0	1.013	0.85	0.545	0	Psmd14	2
0	1.21788	0.522	0.218	0	Ttc21b	2
0	1.27285	0.687	0.383	0	Ube2e3	2
0	1.17488	0.543	0.239	0	Socs7	2
0	1.13589	0.592	0.288	0	Ppib	2
0	1.0741	0.736	0.432	0	Sec63	2
0	1.59494	0.439	0.135	0	Kifc2	2
0	1.0962	0.709	0.405	0	Zfp106	2
0	1.01574	0.814	0.51	0	Mnat1	2
0	1.27551	0.52	0.217	0	Got2	2
0	1.10799	0.904	0.601	0	Usp32	2
0	1.11333	0.905	0.602	0	Agtpbp1	2
0	1.90756	0.395	0.092	0	Pfkm	2
0	1.2381	0.542	0.239	0	Phf6	2
0	1.1545	0.64	0.337	0	Dph6	2
0	2.75257	0.348	0.045	0	Gm47523	2
0	1.13814	0.844	0.541	0	Htt	2
0	1.04465	0.691	0.388	0	D130040H23Rik	2
0	1.45261	0.553	0.251	0	Fam114a2	2
0	1.07768	0.899	0.597	0	Tnpo1	2
0	1.56237	0.455	0.153	0	Ccdc112	2
0	1.62046	0.477	0.175	0	Eif2d	2
0	2.2199	0.408	0.106	0	Plbd2	2
0	1.17887	0.596	0.294	0	Dctn1	2
0	1.05999	0.644	0.342	0	Strn4	2
0	1.0032	0.752	0.45	0	Usp7	2
0	1.07933	0.782	0.481	0	Dcaf5	2
0	1.24707	0.931	0.63	0	Btrc	2
0	1.46552	0.481	0.18	0	Rundc3a	2
0	2.33809	0.359	0.058	0	Lamb1	2
0	1.03592	0.625	0.324	0	Ndfip2	2
0	1.18832	0.64	0.339	0	Nudt3	2
0	1.32733	0.569	0.268	0	Blmh	2
0	1.67535	0.99	0.69	0	Gls	2
0	1.33618	0.515	0.215	0	Idh3b	2
0	1.09704	0.792	0.492	0	Zranb1	2
0	1.27947	0.523	0.223	0	Dnal1	2
0	1.19669	0.911	0.611	0	Mark3	2
0	1.34824	0.525	0.225	0	Thoc7	2
0	1.35693	0.929	0.629	0	Hdac8	2
0	1.11517	0.62	0.32	0	Edem3	2
0	1.04845	0.634	0.334	0	Ahctf1	2
0	1.25714	0.582	0.282	0	Ywhab	2
0	1.04395	0.714	0.414	0	Virma	2
0	1.17743	0.412	0.112	0	Chd5	2
0	1.19925	0.417	0.117	0	Sgsm1	2
0	4.52838	0.316	0.016	0	Gm16267	2
0	2.10675	0.383	0.083	0	Mapk8ip2	2
0	2.2591	0.376	0.076	0	Lix1	2
0	1.08783	0.607	0.307	0	Napg	2
0	1.04926	0.64	0.34	0	Atp5a1	2
0	1.13684	0.973	0.673	0	Pard3	2
0	1.2902	0.564	0.264	0	Elp2	2
0	1.11339	0.66	0.361	0	Rbm28	2
0	1.18662	0.643	0.344	0	Agpat3	2
0	3.53006	0.331	0.032	0	Ocln	2
0	3.43835	0.344	0.045	0	Il1r1	2
0	1.77838	0.429	0.13	0	Ttyh3	2
0	1.02319	0.747	0.448	0	Smarcad1	2
0	1.18962	0.516	0.218	0	Npdc1	2
0	1.13675	0.562	0.264	0	Lgr4	2
0	2.94081	0.338	0.04	0	Flt3	2
0	2.931	0.342	0.044	0	Gm28905	2
0	1.55428	0.471	0.173	0	Igf2bp3	2
0	2.33147	0.361	0.063	0	Dzip1l	2
0	1.4444	0.495	0.197	0	Tmed9	2
0	2.22254	0.364	0.066	0	Lrrk2	2
0	1.31236	0.501	0.204	0	Slc25a25	2
0	3.90459	0.334	0.037	0	Gm12394	2
0	1.19346	0.647	0.35	0	Fam133b	2
0	1.2839	0.546	0.249	0	Arl6ip5	2
0	1.15967	0.56	0.263	0	Ccdc6	2
0	1.11377	0.669	0.372	0	Gtf2f2	2
0	2.4296	0.355	0.058	0	Tesc	2
0	1.07908	0.626	0.329	0	Sergef	2
0	2.36491	0.363	0.066	0	Cfap300	2
0	1.08315	0.817	0.52	0	Hnrnpl	2
0	1.09039	0.852	0.555	0	Ranbp2	2
0	1.19635	0.662	0.366	0	Cap1	2
0	1.01207	0.666	0.37	0	Ywhag	2
0	1.15835	0.781	0.485	0	Map2k1	2
0	1.44921	0.455	0.159	0	Smpd4	2
0	1.83453	0.419	0.123	0	Gba2	2
0	1.56098	0.486	0.19	0	Gcfc2	2
0	1.13699	0.72	0.424	0	Med15	2
0	1.52005	0.486	0.19	0	Wdr13	2
0	1.28594	0.944	0.648	0	Ylpm1	2
0	1.00675	0.679	0.384	0	Sumo1	2
0	1.81406	0.436	0.141	0	Dhx29	2
0	2.09024	0.369	0.074	0	Celsr3	2
0	1.39116	0.47	0.175	0	Smim13	2
0	2.43023	0.359	0.064	0	Kcnk12	2
0	1.12359	0.612	0.317	0	Rbm10	2
0	1.2409	0.523	0.229	0	Dnaja1	2
0	1.23282	0.56	0.266	0	Ywhah	2
0	1.14243	0.534	0.24	0	Dlat	2
0	1.25231	0.57	0.276	0	Kif1bp	2
0	1.23526	0.569	0.275	0	Khsrp	2
0	1.21616	0.936	0.643	0	Abi1	2
0	1.68299	0.438	0.145	0	Nob1	2
0	1.67012	0.445	0.152	0	Fam57a	2
0	1.00178	0.656	0.363	0	Cdc27	2
0	2.09079	0.405	0.112	0	Rpl15	2
0	1.19711	0.552	0.259	0	Timm23	2
0	1.30278	0.532	0.239	0	Eny2	2
0	1.96476	0.408	0.115	0	Dsel	2
0	1.25353	0.486	0.193	0	Ube2o	2
0	1.78158	0.425	0.132	0	Slc25a14	2
0	1.92933	0.402	0.11	0	Mindy4	2
0	1.66526	0.456	0.164	0	Rad52	2
0	1.51259	0.452	0.16	0	Ssbp4	2
0	1.52543	0.457	0.165	0	Dnmbp	2
0	1.05258	0.635	0.343	0	Ndufs1	2
0	5.71016	0.298	0.006	0	Onecut1	2
0	1.0503	0.725	0.433	0	Sbf1	2
0	1.00659	0.8	0.509	0	Fam135a	2
0	1.01763	0.685	0.394	0	Rtf1	2
0	2.41901	0.38	0.089	0	Junos	2
0	1.52208	0.467	0.176	0	Dynll1	2
0	1.01811	0.985	0.694	0	Otud7a	2
0	1.05718	0.891	0.6	0	E130307A14Rik	2
0	1.32865	0.471	0.18	0	Nek6	2
0	1.01971	0.617	0.326	0	Zc3h15	2
0	1.07595	0.722	0.431	0	Ppp4r2	2
0	1.08521	0.584	0.293	0	Ercc6	2
0	1.66063	0.376	0.085	0	Gm41361	2
0	1.09691	0.781	0.491	0	Tardbp	2
0	1.10858	0.928	0.638	0	Tacc1	2
0	1.06163	0.66	0.37	0	Pik3cb	2
0	1.61013	0.439	0.149	0	Wdr35	2
0	1.94191	0.384	0.094	0	Cnih2	2
0	2.15003	0.353	0.063	0	Rapgef4os1	2
0	1.32474	0.486	0.196	0	Suds3	2
0	1.14104	0.574	0.284	0	Ascc2	2
0	1.04265	0.698	0.408	0	Safb	2
0	2.86122	0.346	0.056	0	Pqlc1	2
0	1.62802	0.429	0.139	0	Lonrf3	2
0	1.70542	0.421	0.131	0	Mid2	2
0	1.04757	0.817	0.527	0	Top2b	2
0	1.8319	0.393	0.104	0	Tnks1bp1	2
0	1.02565	0.781	0.492	0	Cbfa2t2	2
0	1.6069	0.448	0.159	0	Tmem38b	2
0	1.68965	0.986	0.697	0	Ppp1r9a	2
0	1.2699	0.548	0.259	0	Gapdh	2
0	1.03427	0.782	0.493	0	Armc8	2
0	2.54363	0.328	0.039	0	Sntg2	2
0	2.49757	0.332	0.043	0	Actn2	2
0	1.13145	0.878	0.589	0	Ranbp9	2
0	2.95368	0.338	0.049	0	Csdc2	2
0	1.43504	0.496	0.207	0	Trub1	2
0	1.06689	0.614	0.325	0	Zfp329	2
0	1.81883	0.422	0.133	0	Gm11613	2
0	1.14454	0.842	0.553	0	Rsrc2	2
0	1.44015	0.431	0.143	0	Rap2b	2
0	1.04688	0.89	0.602	0	Chd4	2
0	1.26821	0.535	0.247	0	Rnf145	2
0	1.75241	0.435	0.147	0	Acot13	2
0	1.10048	0.899	0.611	0	Senp7	2
0	1.70037	0.419	0.131	0	Celsr2	2
0	1.16134	0.6	0.312	0	Ago1	2
0	1.43725	0.483	0.195	0	Tsen2	2
0	1.98576	0.367	0.079	0	Grhl1	2
0	1.07117	0.621	0.333	0	Ggps1	2
0	2.00241	0.396	0.109	0	B3galt2	2
0	2.60926	0.34	0.053	0	Cntnap1	2
0	1.13004	0.438	0.151	0	Frmd6	2
0	1.0458	0.78	0.493	0	Riok3	2
0	1.217	0.589	0.302	0	Aldoa	2
0	3.71315	0.315	0.028	0	Net1	2
0	1.70395	0.367	0.08	0	Aifm3	2
0	2.37623	0.351	0.064	0	Minar2	2
0	1.14959	0.913	0.627	0	Arfgef1	2
0	1.21327	0.398	0.112	0	Clstn3	2
0	1.24104	0.522	0.236	0	Mrpl3	2
0	1.13598	0.525	0.239	0	Dalrd3	2
0	1.04263	0.915	0.629	0	Rapgef6	2
0	1.12114	0.756	0.47	0	Mbd2	2
0	1.12557	0.897	0.611	0	Mark2	2
0	2.22196	0.354	0.068	0	Arhgef10l	2
0	1.23357	0.572	0.286	0	St5	2
0	1.33019	0.42	0.134	0	Gnb5	2
0	1.14313	0.913	0.628	0	Rb1cc1	2
0	1.53702	0.428	0.143	0	Mrpl41	2
0	2.38246	0.338	0.053	0	Sertm1	2
0	1.2075	0.494	0.209	0	Iqce	2
0	1.21548	0.924	0.639	0	Chchd3	2
0	1.04926	0.673	0.388	0	H3f3b	2
0	1.10869	0.58	0.295	0	Fbxo8	2
0	1.60459	0.409	0.124	0	Gm41804	2
0	1.42131	0.48	0.195	0	Rbbp7	2
0	1.3651	0.44	0.156	0	Uck2	2
0	1.10488	0.56	0.276	0	Ivd	2
0	1.04586	0.528	0.244	0	Nap1l1	2
0	1.04042	0.804	0.52	0	Fam120a	2
0	1.91638	0.342	0.058	0	AC163685.1	2
0	1.00816	0.856	0.572	0	Zmym2	2
0	1.53247	0.426	0.142	0	Sgsm3	2
0	1.39317	0.519	0.235	0	Zfp943	2
0	1.12095	0.573	0.289	0	Snx3	2
0	1.01506	0.611	0.327	0	Pus10	2
0	1.54833	0.981	0.698	0	Celf1	2
0	1.20991	0.504	0.221	0	Ahdc1	2
0	1.59941	0.44	0.157	0	Mt3	2
0	2.6872	0.326	0.043	0	Rspo3	2
0	2.4828	0.346	0.063	0	Ctxn1	2
0	1.73359	0.419	0.136	0	Orc6	2
0	1.45238	0.445	0.163	0	Snx7	2
0	1.49117	0.434	0.152	0	Ift81	2
0	1.41372	0.506	0.224	0	Ssr1	2
0	2.45223	0.333	0.051	0	Gfra2	2
0	2.38525	0.366	0.084	0	Tmem116	2
0	1.07731	0.574	0.292	0	Cyth3	2
0	2.07602	0.361	0.079	0	Rab34	2
0	1.21415	0.701	0.419	0	Ss18	2
0	2.38237	0.334	0.053	0	4930590L20Rik	2
0	1.26734	0.519	0.238	0	6430590A07Rik	2
0	1.16886	0.539	0.258	0	Uqcrc2	2
0	1.6767	0.444	0.163	0	Sema7a	2
0	1.31116	0.492	0.211	0	Manf	2
0	1.50398	0.445	0.164	0	Nudcd1	2
0	2.60008	0.347	0.066	0	Gm9968	2
0	1.25567	0.943	0.662	0	Bclaf1	2
0	1.06626	0.852	0.572	0	Usp47	2
0	1.98394	0.398	0.118	0	Naf1	2
0	1.49615	0.423	0.143	0	Gm6994	2
0	1.95946	0.387	0.107	0	B4galt4	2
0	1.81662	0.388	0.108	0	Jade3	2
0	1.10328	0.707	0.427	0	Glcci1	2
0	1.33544	0.516	0.237	0	Usp50	2
0	1.25644	0.483	0.204	0	Mrps5	2
0	2.22515	0.336	0.057	0	4930545L23Rik	2
0	2.09674	0.383	0.104	0	9530062K07Rik	2
0	1.0263	0.853	0.574	0	Pura	2
0	1.1067	0.613	0.334	0	Angel2	2
0	1.43375	0.417	0.138	0	Car11	2
0	1.01635	0.589	0.31	0	Cul2	2
0	1.12631	0.835	0.556	0	Baz1b	2
0	1.59152	0.423	0.145	0	Lrrc40	2
0	1.68583	0.371	0.093	0	Gnaz	2
0	1.34661	0.997	0.719	0	Atp2b1	2
0	2.65797	0.318	0.04	0	Itga7	2
0	1.76715	0.419	0.141	0	Ift20	2
0	1.34873	0.483	0.205	0	Spin1	2
0	1.97713	0.408	0.13	0	Per3	2
0	1.38458	0.481	0.203	0	Hagh	2
0	1.08907	0.881	0.604	0	Ccnt2	2
0	1.18682	0.516	0.239	0	Entr1	2
0	1.66295	0.402	0.125	0	Mri1	2
0	3.49891	0.309	0.032	0	Dclk3	2
0	1.31994	0.492	0.215	0	Atp6v1d	2
0	1.1477	0.546	0.269	0	Adck1	2
0	2.3379	0.366	0.089	0	Ighm	2
0	1.55291	0.365	0.088	0	4933424G05Rik	2
0	1.12697	0.608	0.331	0	Capn7	2
0	1.07882	0.943	0.666	0	Kmt2a	2
0	1.03955	0.953	0.676	0	Cpeb3	2
0	1.01835	0.894	0.618	0	Kdm4c	2
0	1.38043	0.457	0.181	0	Zfp507	2
0	1.2022	0.501	0.225	0	Agpat5	2
0	1.21247	0.504	0.228	0	Vdac1	2
0	1.03021	0.631	0.355	0	Cdadc1	2
0	1.01262	0.889	0.613	0	Ctif	2
0	1.13804	0.924	0.648	0	Gm47283	2
0	2.33166	0.35	0.074	0	Rragd	2
0	1.81259	0.356	0.08	0	Arntl2	2
0	1.08621	0.561	0.286	0	Afg1l	2
0	1.38503	0.437	0.162	0	Miga2	2
0	1.38186	0.488	0.213	0	Ripk2	2
0	1.11076	0.535	0.26	0	Sugp1	2
0	2.25836	0.335	0.06	0	Gm15680	2
0	1.18809	0.52	0.245	0	Cltb	2
0	1.18479	0.512	0.237	0	Gnl3	2
0	1.09327	0.565	0.29	0	Gcn1	2
0	1.08536	0.575	0.3	0	Ddx1	2
0	1.279	0.56	0.286	0	Itgb8	2
0	1.42684	0.497	0.223	0	Tnip2	2
0	1.11842	0.908	0.634	0	Sfswap	2
0	2.08401	0.334	0.06	0	Gm2824	2
0	1.36734	0.462	0.188	0	Gm26749	2
0	1.5878	0.357	0.083	0	Ube2ql1	2
0	1.04235	0.557	0.284	0	Cebpz	2
0	1.40484	0.448	0.175	0	St8sia4	2
0	1.11992	0.549	0.276	0	Elp1	2
0	1.22767	0.488	0.215	0	Hcfc2	2
0	1.61653	0.418	0.145	0	Bphl	2
0	1.17631	0.544	0.271	0	Ptch1	2
0	4.21275	0.288	0.015	0	Gm49127	2
0	1.35738	0.946	0.673	0	Zfp148	2
0	1.25659	0.476	0.204	0	Ogfrl1	2
0	1.20921	0.49	0.218	0	Mthfd1	2
0	1.44462	0.491	0.219	0	Fra10ac1	2
0	1.02542	0.815	0.543	0	5031425E22Rik	2
0	1.16923	0.53	0.259	0	Pnkd	2
0	1.96121	0.358	0.087	0	Ece1	2
0	2.88478	0.326	0.055	0	Fhad1	2
0	1.39237	0.453	0.182	0	Noc2l	2
0	1.77923	0.99	0.719	0	Plekha5	2
0	2.49719	0.329	0.058	0	Dpf1	2
0	1.02927	0.51	0.239	0	Cttn	2
0	3.21837	0.306	0.035	0	Insyn1	2
0	1.06644	0.841	0.57	0	Hectd1	2
0	1.2755	0.52	0.249	0	Rpl17	2
0	1.63922	0.354	0.083	0	Kcnk2	2
0	1.00584	0.594	0.323	0	Eif4e	2
0	3.74219	0.294	0.023	0	Gm15624	2
0	1.08318	0.955	0.684	0	Braf	2
0	2.63011	0.317	0.047	0	Gm36388	2
0	1.30611	0.455	0.185	0	Usp20	2
0	1.45871	0.39	0.12	0	Numbl	2
0	1.21006	0.496	0.226	0	Disc1	2
0	1.61073	0.414	0.144	0	Tarbp1	2
0	1.02885	0.789	0.519	0	Cdip1	2
0	1.00343	0.534	0.264	0	Map3k13	2
0	1.23972	0.499	0.229	0	Spindoc	2
0	1.33423	0.478	0.208	0	Usp11	2
0	1.0791	0.471	0.201	0	Zfr2	2
0	1.07038	0.555	0.286	0	Mrpl1	2
0	1.06635	0.479	0.21	0	Fam78b	2
0	3.12638	0.302	0.033	0	Frmpd1	2
0	1.72964	0.341	0.072	0	Mal2	2
0	1.3365	0.907	0.638	0	Atf7	2
0	1.95464	0.336	0.067	0	Gm28750	2
0	1.14255	0.528	0.259	0	Ndufv2	2
0	1.58444	0.374	0.105	0	Greb1l	2
0	1.05454	0.484	0.215	0	Ap3s1	2
0	1.13813	0.934	0.665	0	Wdr7	2
0	2.10093	0.367	0.098	0	Ehd1	2
0	2.27813	0.348	0.079	0	Slc25a33	2
0	1.00145	0.695	0.426	0	Serbp1	2
0	1.06172	0.554	0.286	0	Clpb	2
0	1.03134	0.613	0.345	0	Gas5	2
0	1.04195	0.542	0.274	0	Esf1	2
0	1.27501	0.491	0.223	0	Ift80	2
0	1.77473	0.377	0.109	0	Tmem201	2
0	1.11354	0.539	0.271	0	Ap4s1	2
0	2.41375	0.324	0.056	0	D430019H16Rik	2
0	2.7707	0.313	0.045	0	Pcdh20	2
0	3.05216	0.306	0.038	0	1700087I21Rik	2
0	1.15339	0.505	0.237	0	Afg3l2	2
0	2.1084	0.345	0.077	0	Rab36	2
0	1.27439	0.49	0.223	0	Zcchc17	2
0	1.24492	0.471	0.204	0	Guf1	2
0	1.46351	0.415	0.148	0	Pfkl	2
0	1.00224	0.762	0.495	0	Pnn	2
0	1.92718	0.359	0.092	0	Eda	2
0	1.60591	0.352	0.085	0	Foxg1	2
0	1.2297	0.567	0.3	0	Cpped1	2
0	1.23956	0.938	0.671	0	Fubp1	2
0	1.00634	0.553	0.287	0	Eef2k	2
0	2.90697	0.306	0.04	0	Sfmbt2	2
0	1.97873	0.366	0.1	0	Gm17494	2
0	1.16252	0.519	0.253	0	Cc2d2a	2
0	1.69905	0.406	0.14	0	Bag4	2
0	1.12643	0.525	0.259	0	Nfrkb	2
0	1.53922	0.383	0.117	0	Gmpr	2
0	1.47967	0.431	0.165	0	Dexi	2
0	1.45393	0.428	0.162	0	Tmem29	2
0	1.04661	0.598	0.332	0	Mtrex	2
0	1.00162	0.574	0.308	0	Tomm70a	2
0	1.14557	0.518	0.253	0	Abce1	2
[truncated: 995 more rows]

## Sheet: Cluster 3
p_val	avg_log2FC	pct.1	pct.2	p_val_adj	gene	cluster
0	5.7611	1	0.183	0	9330111N05Rik	3
0	1.27851	0.94	0.434	0	A330049N07Rik	3
0	1.46741	0.858	0.365	0	4930420G21Rik	3
0	3.2743	0.556	0.071	0	Adgrv1	3
0	1.22406	0.975	0.491	0	Aspa	3
0	1.15436	0.957	0.476	0	Fa2h	3
0	1.16002	0.952	0.471	0	Plekhh1	3
0	1.33398	0.896	0.418	0	A230001M10Rik	3
0	1.36006	0.866	0.39	0	C030029H02Rik	3
0	1.19817	0.924	0.449	0	Daam2	3
0	1.1358	0.983	0.51	0	Mog	3
0	1.1397	0.984	0.516	0	Sec14l5	3
0	1.13592	0.931	0.464	0	Il33	3
0	1.23456	0.872	0.408	0	Gm19500	3
0	1.2154	0.865	0.401	0	Opalin	3
0	1.12158	0.941	0.479	0	Tspan2	3
0	1.08075	0.928	0.467	0	Gjc3	3
0	1.20544	0.862	0.403	0	Anln	3
0	1.09776	0.956	0.499	0	Plekhg1	3
0	1.18382	0.855	0.403	0	Dock5	3
0	1.12242	0.992	0.543	0	Mobp	3
0	1.27429	0.858	0.41	0	Abca8a	3
0	1.10408	0.952	0.504	0	Cldn11	3
0	1.07198	0.953	0.507	0	Ugt8a	3
0	1.32108	0.783	0.345	0	Gm42756	3
0	1.07809	0.956	0.523	0	Cdh20	3
0	1.09332	0.886	0.454	0	1700047M11Rik	3
0	1.10185	0.979	0.55	0	Car2	3
0	1.0089	0.973	0.545	0	Adamtsl1	3
0	1.64225	0.753	0.326	0	Lama2	3
0	1.0738	0.861	0.436	0	Csrp1	3
0	1.16813	0.966	0.542	0	Pde8a	3
0	1.0393	0.991	0.568	0	Mag	3
0	1.15681	0.98	0.557	0	D7Ertd443e	3
0	1.03903	0.93	0.509	0	Sept4	3
0	1.06381	0.941	0.521	0	Arhgef10	3
0	1.06395	0.892	0.474	0	Cntn2	3
0	1.10314	0.831	0.413	0	Ninj2	3
0	1.24394	0.793	0.376	0	Cdh19	3
0	1.01248	0.884	0.47	0	Creb5	3
0	1.05209	0.848	0.434	0	Cobll1	3
0	1.043	0.952	0.538	0	C4b	3
0	1.0979	0.805	0.392	0	Ermn	3
0	1.10388	0.854	0.442	0	Nkain1	3
0	1.08658	0.828	0.417	0	Elovl7	3
0	1.16583	0.786	0.377	0	Megf10	3
0	1.19072	0.775	0.369	0	Galnt6	3
0	1.0257	0.958	0.552	0	Gatm	3
0	1.06307	0.998	0.594	0	Enpp2	3
0	1.36516	0.69	0.287	0	Cyp2j12	3
0	1.19773	0.917	0.516	0	Gm16168	3
0	1.01665	0.814	0.415	0	Gm10863	3
0	1.15563	0.743	0.35	0	Insc	3
0	1.04149	0.763	0.371	0	Hapln2	3
0	1.02121	0.883	0.492	0	Ppfibp2	3
0	1.03294	0.772	0.383	0	Sox10	3
0	1.03581	0.854	0.469	0	Ttyh2	3
0	1.09685	0.912	0.527	0	Pstpip2	3
0	1.28771	0.688	0.304	0	Olfml1	3
0	1.24926	0.991	0.613	0	Grm3	3
0	1.07722	0.833	0.458	0	Ccp110	3
0	1.01853	0.936	0.564	0	Gab1	3
0	1.15912	0.999	0.629	0	Prr5l	3
0	1.14962	0.732	0.363	0	Plaat3	3
0	1.04003	0.741	0.373	0	Myrf	3
0	1.2259	0.674	0.307	0	Prima1	3
0	1.05643	0.75	0.386	0	Hepacam	3
0	1.03408	0.811	0.449	0	Kazn	3
0	1.07823	0.715	0.36	0	Rcan2	3
0	1.03276	0.823	0.471	0	Rhou	3
0	1.06434	0.698	0.347	0	Plekhg3	3
0	1.2712	0.637	0.288	0	Rtkn2	3
0	1.058	0.75	0.402	0	Tmem63a	3
0	1.11544	0.64	0.298	0	Tnni1	3
0	1.02679	0.995	0.657	0	Arhgap23	3
0	1.04399	0.767	0.43	0	Pde1c	3
0	1.11844	0.65	0.315	0	Mboat1	3
0	1.01588	0.761	0.427	0	Pls1	3
0	1.0202	0.688	0.354	0	Nfe2l3	3
0	5.96235	0.336	0.007	0	Gm49375	3
0	1.1383	0.612	0.284	0	Tnfaip6	3
0	1.11342	0.643	0.317	0	Ndrg1	3
0	1.03101	0.988	0.662	0	Ypel2	3
0	1.11014	0.554	0.229	0	Enpp6	3
0	1.1192	0.62	0.295	0	Pcsk6	3
0	1.14267	0.642	0.321	0	Atp8b1	3
0	1.0341	0.699	0.379	0	Qdpr	3
0	1.0269	0.765	0.446	0	Micall1	3
0	1.0296	0.703	0.386	0	Endod1	3
0	1.05918	0.619	0.303	0	Gal3st1	3
0	1.11691	0.989	0.675	0	Rnf220	3
0	1.03301	0.73	0.421	0	Kctd13	3
0	1.02552	0.674	0.367	0	Pcdh11x	3
0	1.0538	0.611	0.304	0	Rhoj	3
0	1.01024	0.604	0.299	0	Prkcq	3
0	1.14841	0.589	0.285	0	Trim59	3
0	1.09825	0.613	0.31	0	Kif6	3
0	1.00519	0.61	0.308	0	Ppp1r14a	3
0	1.23093	0.547	0.247	0	Gm5535	3
0	1.40075	0.496	0.204	0	Ankub1	3
0	1.18665	0.536	0.244	0	Folh1	3
0	1.20093	0.534	0.243	0	Sh3tc2	3
0	1.04886	0.575	0.284	0	Plxnb3	3
0	1.04531	0.998	0.71	0	Trf	3
0	1.03102	0.572	0.285	0	Adamtsl4	3
0	1.39762	0.485	0.199	0	Gm48371	3
0	1.2443	0.506	0.221	0	Gm48508	3
0	1.23266	0.515	0.23	0	9330117O12Rik	3
0	1.20951	0.492	0.216	0	Fbxw15	3
0	1.2404	0.527	0.252	0	Sned1	3
0	1.31337	0.469	0.194	0	Gm36855	3
0	1.04072	1	0.736	0	Plp1	3
0	1.10517	0.511	0.248	0	Fam222a	3
0	1.01691	0.523	0.262	0	Rgma	3
0	1.01704	0.542	0.282	0	4930511M06Rik	3
0	1.03105	1	0.743	0	St18	3
0	1.01506	0.508	0.252	0	Tmem88b	3
0	1.48779	0.421	0.166	0	1500015L24Rik	3
0	1.28417	0.432	0.178	0	Gm29455	3
0	1.09654	0.506	0.252	0	Cpm	3
0	1.15299	0.459	0.205	0	Carns1	3
0	1.04329	0.516	0.264	0	Pigz	3
0	1.38222	0.415	0.166	0	Gm12324	3
0	1.38721	0.562	0.314	0	5033421B08Rik	3
0	1.07043	1	0.755	0	Edil3	3
0	1.22867	0.427	0.185	0	B230206H07Rik	3
0	1.17452	0.432	0.19	0	9330199G10Rik	3
0	1.25177	0.46	0.219	0	7630403G23Rik	3
0	1.51406	0.357	0.129	0	Gm44866	3
0	1.44313	0.36	0.138	0	Slc13a1	3
0	1.05545	1	0.8	0	Mbp	3
0	1.10008	1	0.808	0	Pde4b	3
0	1.00226	0.995	0.806	0	Erbin	3
0	1.0812	1	0.826	0	Neat1	3
0	1.64374	0.259	0.089	0	Ddc	3
8.03925e-305	1.33174	0.412	0.191	2.13434e-300	A230009B12Rik	3
1.20524e-297	1.2379	0.408	0.187	3.19978e-293	Gm45356	3
1.76156e-292	1.19689	0.393	0.176	4.67677e-288	Nipal4	3
6.4891e-291	1.02148	0.475	0.235	1.72279e-286	Unc5b	3
2.03321e-290	1.03525	0.473	0.235	5.39798e-286	Cmtm5	3
1.02183e-282	1.14083	0.4	0.184	2.71286e-278	Adamts4	3
4.76586e-279	1.06753	0.439	0.214	1.26529e-274	Htra1	3
5.11064e-279	1.29807	0.329	0.136	1.35682e-274	Gm50323	3
4.53957e-271	1.10673	0.412	0.196	1.20521e-266	Tmem98	3
2.68006e-268	1.0432	0.466	0.239	7.11529e-264	Tsc22d3	3
2.20873e-250	1.11298	0.388	0.185	5.86394e-246	Nkx6-2	3
1.27843e-249	1.03867	0.431	0.218	3.3941e-245	Sorbs3	3
3.3498e-246	1.36425	0.27	0.106	8.89337e-242	Atp10b	3
6.91129e-243	1.11175	0.402	0.2	1.83488e-238	Klhl4	3
1.04011e-234	1.26914	0.336	0.155	2.76139e-230	Gm816	3
5.60247e-229	1.11023	0.327	0.147	1.4874e-224	Gm9895	3
1.18709e-227	1.23945	0.297	0.127	3.15161e-223	BC051408	3
2.26388e-227	1.19242	0.32	0.144	6.01038e-223	Itgb4	3
3.42666e-218	1.27491	0.283	0.122	9.09745e-214	Efhd1	3
4.92078e-217	1.23928	0.286	0.123	1.30642e-212	Atp8b5	3
3.31177e-211	1.17122	0.289	0.126	8.79241e-207	Rhpn2	3
9.12333e-211	1.00011	0.374	0.187	2.42215e-206	Sox8	3
4.02487e-208	1.2962	0.266	0.113	1.06856e-203	Gm48370	3
3.57064e-203	1.02607	0.357	0.176	9.47969e-199	Dusp10	3
1.46285e-201	1.3377	0.259	0.111	3.88372e-197	Shroom3	3
3.55316e-200	1.10648	0.308	0.142	9.43329e-196	Gm13905	3
2.41434e-183	1.08305	0.326	0.163	6.40982e-179	Myh14	3
2.17215e-180	1.21428	0.282	0.133	5.76685e-176	Slc7a15	3
2.32495e-180	1.22609	0.25	0.11	6.1725e-176	Lypd6b	3
2.8267e-180	1.08043	0.292	0.139	7.50461e-176	Galnt5	3
3.47787e-180	1.04816	0.315	0.154	9.23339e-176	Lgi4	3
1.82473e-177	1.10932	0.281	0.131	4.84447e-173	Tex52	3
1.0807e-172	1.02539	0.295	0.142	2.86915e-168	Sox2	3
2.08446e-172	1.07826	0.296	0.144	5.53402e-168	Car14	3
5.84444e-169	1.01952	0.378	0.21	1.55164e-164	4930488L21Rik	3
1.55017e-168	1.053	0.29	0.141	4.11556e-164	Mcam	3
6.95263e-167	1.19315	0.28	0.136	1.84585e-162	Gm10701	3
2.48262e-162	1.09577	0.264	0.125	6.5911e-158	Cdc42ep2	3
4.01299e-158	1.04547	0.321	0.169	1.06541e-153	Ldb3	3
8.66873e-157	1.1167	0.277	0.137	2.30146e-152	Bcl3	3
4.07286e-153	1.01109	0.275	0.134	1.0813e-148	Cdc42ep1	3
9.87469e-142	1.0958	0.276	0.142	2.62163e-137	T2	3
4.51514e-138	1.04708	0.253	0.125	1.19872e-133	Sgk2	3
3.18166e-137	1.05881	0.253	0.126	8.447e-133	Tmem229a	3
4.01522e-131	1.00154	0.263	0.135	1.066e-126	Fads6	3

## Sheet: Cluster 4
p_val	avg_log2FC	pct.1	pct.2	p_val_adj	gene	cluster
0	4.57603	0.699	0.082	0	Stmn2	4
0	3.5774	0.736	0.125	0	Nyap2	4
0	3.36843	0.788	0.182	0	Tenm4	4
0	3.69151	0.796	0.197	0	Zfp385b	4
0	3.54148	0.737	0.149	0	B830012L14Rik	4
0	2.865	0.737	0.151	0	Hcn1	4
0	3.44602	0.893	0.309	0	Rian	4
0	3.55286	0.711	0.127	0	Mirg	4
0	3.66728	0.682	0.101	0	Dlc1	4
0	3.46672	0.796	0.219	0	Vsnl1	4
0	2.89206	0.81	0.236	0	Cacna1b	4
0	2.98632	0.773	0.201	0	Wnk2	4
0	3.29741	0.81	0.246	0	Agbl4	4
0	2.04482	0.821	0.26	0	Trank1	4
0	2.82263	0.777	0.217	0	Srrm3	4
0	2.57281	0.873	0.313	0	Cdr1os	4
0	2.27402	0.86	0.301	0	Unc79	4
0	2.84408	0.777	0.219	0	Kcnn2	4
0	2.84449	0.792	0.235	0	Scn1a	4
0	2.92957	0.721	0.165	0	Chrm3	4
0	2.16082	0.862	0.308	0	Sorbs2	4
0	2.82426	0.863	0.309	0	Ptprn2	4
0	2.34468	0.851	0.298	0	Unc80	4
0	3.20106	0.859	0.308	0	Celf4	4
0	2.56219	0.807	0.258	0	Mir124a-1hg	4
0	4.53303	0.826	0.278	0	Grip1	4
0	4.06967	0.666	0.119	0	Brinp2	4
0	2.25426	0.801	0.255	0	Ksr2	4
0	3.34926	0.828	0.282	0	Ppp2r2b	4
0	2.52963	0.827	0.281	0	Astn1	4
0	2.49135	0.814	0.268	0	Nol4	4
0	5.30963	0.702	0.157	0	Mgat4c	4
0	1.94718	0.832	0.287	0	Trim9	4
0	2.44077	0.821	0.278	0	Osbpl6	4
0	2.0053	0.845	0.302	0	Scn8a	4
0	2.65643	0.853	0.312	0	Ntrk2	4
0	2.03085	0.866	0.326	0	Rgs7	4
0	2.1505	0.874	0.334	0	Myt1l	4
0	3.62512	0.672	0.134	0	Sgsm1	4
0	2.47307	0.784	0.246	0	Gucy1a2	4
0	2.06427	0.786	0.25	0	Hecw1	4
0	2.10263	0.813	0.277	0	Rbfox3	4
0	2.23552	0.795	0.26	0	Ica1	4
0	2.17501	0.828	0.293	0	Grin1	4
0	2.72905	0.852	0.317	0	Rapgef4	4
0	3.08561	0.714	0.179	0	C530008M17Rik	4
0	2.32451	0.811	0.277	0	Gabbr2	4
0	3.24543	0.786	0.252	0	Peg3	4
0	1.88375	0.918	0.384	0	Gabrb3	4
0	2.69494	0.825	0.291	0	Dgkg	4
0	2.53589	0.766	0.233	0	Kcnq2	4
0	1.93384	0.875	0.343	0	Nrcam	4
0	1.58937	0.81	0.278	0	Kcnj6	4
0	2.59265	0.753	0.222	0	Shank1	4
0	3.48182	0.739	0.208	0	Khdrbs3	4
0	2.90482	0.847	0.319	0	Gpr158	4
0	2.30741	0.765	0.237	0	Mtus2	4
0	2.2263	0.777	0.249	0	Sptbn4	4
0	2.40672	0.83	0.303	0	Atp2b2	4
0	3.12328	0.814	0.287	0	Cpe	4
0	3.18959	0.695	0.168	0	Pfkp	4
0	4.41749	0.765	0.24	0	Kcnq5	4
0	1.73474	0.874	0.349	0	Ntrk3	4
0	2.37612	0.762	0.237	0	Arhgap44	4
0	2.10875	0.842	0.317	0	Samd12	4
0	5.61643	0.553	0.029	0	Socs2	4
0	2.36701	0.829	0.305	0	Grid1	4
0	2.29432	0.771	0.247	0	Rit2	4
0	3.51488	0.692	0.168	0	Iqsec3	4
0	2.52805	0.768	0.245	0	Kcnd3	4
0	2.5334	0.763	0.242	0	Shank2	4
0	5.79225	0.581	0.06	0	Fstl5	4
0	2.25346	0.827	0.306	0	Gabra2	4
0	2.5428	0.837	0.316	0	Pde10a	4
0	2.31632	0.754	0.234	0	Clvs1	4
0	2.28713	0.787	0.267	0	Jazf1	4
0	3.76879	0.656	0.136	0	Ptpn5	4
0	3.40497	0.628	0.109	0	Elavl4	4
0	3.76761	0.705	0.186	0	Usp29	4
0	2.38702	0.775	0.257	0	Nmnat2	4
0	2.81121	0.704	0.186	0	Slc6a17	4
0	2.04034	0.785	0.267	0	Fam189a1	4
0	3.25004	0.833	0.315	0	Ptprg	4
0	2.05675	0.771	0.254	0	Susd4	4
0	1.96198	0.896	0.38	0	Ryr2	4
0	2.61302	0.909	0.394	0	Rims1	4
0	2.4364	0.727	0.213	0	Svop	4
0	2.37095	0.785	0.271	0	Slc35f3	4
0	2.88676	0.691	0.177	0	Ptprr	4
0	3.98704	0.737	0.223	0	Sgcd	4
0	2.9508	0.899	0.386	0	Snap25	4
0	2.64573	0.718	0.205	0	Srrm4	4
0	2.21815	0.818	0.305	0	Fmn2	4
0	2.21893	0.839	0.326	0	Dok6	4
0	1.94542	0.781	0.269	0	Rimbp2	4
0	1.64453	0.869	0.357	0	Gpm6a	4
0	2.24268	0.852	0.34	0	Gria3	4
0	2.44143	0.885	0.374	0	Sntg1	4
0	2.72878	0.694	0.183	0	Zcchc18	4
0	1.49936	0.778	0.268	0	Elmod1	4
0	1.83631	0.788	0.278	0	Syt7	4
0	3.63053	0.643	0.134	0	Camk4	4
0	2.16589	0.852	0.343	0	Scn2a	4
0	2.85257	0.833	0.324	0	Ryr3	4
0	2.51001	0.711	0.202	0	Bicdl1	4
0	3.425	0.651	0.143	0	Dner	4
0	3.17449	0.646	0.14	0	Pde1a	4
0	3.09239	0.635	0.129	0	Clstn3	4
0	3.50052	0.588	0.082	0	Shc3	4
0	2.69105	0.667	0.161	0	Rab3c	4
0	2.42293	0.859	0.353	0	Stxbp5l	4
0	2.4383	0.711	0.206	0	Hook1	4
0	1.44216	0.836	0.331	0	Mmp16	4
0	2.74033	0.747	0.243	0	Sh3rf3	4
0	2.2314	0.744	0.241	0	Ntm	4
0	2.27531	0.732	0.229	0	Bmerb1	4
0	2.98901	0.703	0.2	0	Ly6h	4
0	2.70641	0.687	0.185	0	Plekha6	4
0	2.16834	0.882	0.38	0	Dlgap2	4
0	2.11696	0.739	0.238	0	Syt14	4
0	3.08248	0.646	0.145	0	Ppp1r14c	4
0	5.00825	0.539	0.038	0	Dcx	4
0	1.74831	0.836	0.335	0	Rasgrf1	4
0	2.13355	0.831	0.33	0	Sobp	4
0	2.02988	0.767	0.267	0	Miat	4
0	2.23128	0.714	0.214	0	Reep1	4
0	2.64893	0.81	0.31	0	Apba2	4
0	2.94932	0.705	0.206	0	D430041D05Rik	4
0	2.72619	0.684	0.186	0	Spock2	4
0	2.10219	0.731	0.233	0	Sidt1	4
0	2.77045	0.784	0.287	0	Galnt13	4
0	1.51277	0.775	0.278	0	Gabrb2	4
0	2.75295	0.669	0.173	0	Prkar1b	4
0	2.51596	0.681	0.185	0	Flrt2	4
0	2.08854	0.855	0.359	0	Brinp1	4
0	2.65158	0.813	0.318	0	Shisa6	4
0	4.64086	0.677	0.183	0	Trhde	4
0	2.02115	0.893	0.399	0	Dclk1	4
0	2.07008	0.872	0.378	0	Gabrb1	4
0	2.89515	0.654	0.16	0	Tro	4
0	2.8115	0.673	0.18	0	Pcnx2	4
0	1.51207	0.752	0.259	0	Add2	4
0	1.89575	0.812	0.32	0	Grm1	4
0	5.21724	0.576	0.084	0	Elavl2	4
0	2.46797	0.779	0.289	0	Ptprn	4
0	2.65403	0.71	0.22	0	Stmn3	4
0	1.94693	0.879	0.389	0	Lrfn5	4
0	2.71849	0.64	0.15	0	Shank3	4
0	3.49264	0.612	0.122	0	Cntnap5c	4
0	1.92616	0.743	0.253	0	Lgi1	4
0	2.42534	0.782	0.293	0	Dnm1	4
0	1.98275	0.813	0.324	0	Nebl	4
0	3.47257	0.831	0.342	0	Asic2	4
0	1.98551	0.919	0.432	0	Grin2b	4
0	1.60572	0.805	0.318	0	Camk2b	4
0	2.21846	0.726	0.239	0	Snph	4
0	2.76917	0.67	0.184	0	Dzank1	4
0	2.38831	0.802	0.316	0	Atp1a3	4
0	2.10211	0.711	0.225	0	Cacng8	4
0	2.92108	0.628	0.142	0	Tmem63c	4
0	2.37113	0.693	0.208	0	Mcf2l	4
0	2.36855	0.727	0.242	0	Bsn	4
0	3.12411	0.633	0.148	0	Lin7a	4
0	1.98713	0.908	0.424	0	Lrrc7	4
0	1.92555	0.918	0.434	0	Erc2	4
0	2.03118	0.754	0.27	0	Sez6l	4
0	2.07513	0.725	0.241	0	Rasgef1a	4
0	2.46385	0.709	0.227	0	Nrg3os	4
0	1.92857	0.857	0.375	0	Camk2a	4
0	1.16611	0.779	0.298	0	Ccdc85a	4
0	1.83395	0.844	0.363	0	Cacna1e	4
0	2.53493	0.829	0.348	0	Pcsk2	4
0	2.46217	0.843	0.362	0	Epha5	4
0	2.05384	0.887	0.407	0	Ppm1e	4
0	2.64126	0.678	0.199	0	Rnf165	4
0	1.66577	0.778	0.3	0	Trerf1	4
0	2.21403	0.698	0.22	0	Pdzd4	4
0	2.30257	0.683	0.206	0	Dbn1	4
0	3.09261	0.662	0.185	0	A230006K03Rik	4
0	1.48903	0.766	0.29	0	Rgs7bp	4
0	1.1838	0.767	0.291	0	Fam135b	4
0	1.87076	0.742	0.266	0	Plppr4	4
0	2.14659	0.79	0.315	0	Gm26871	4
0	2.44261	0.656	0.181	0	Sh3rf1	4
0	1.8403	0.835	0.36	0	Atp1b1	4
0	2.15775	0.886	0.413	0	Plcb1	4
0	2.7873	0.615	0.142	0	Lrp8	4
0	2.12344	0.71	0.237	0	Unc13a	4
0	1.17904	0.732	0.259	0	Gabrg2	4
0	1.85598	0.846	0.373	0	Cntn1	4
0	2.49318	0.677	0.205	0	Wscd2	4
0	2.1312	0.681	0.209	0	Gm44151	4
0	2.01268	0.685	0.213	0	Atp2b3	4
0	1.34736	0.794	0.322	0	Kcnj3	4
0	2.22585	0.658	0.186	0	5330417C22Rik	4
0	1.80818	0.924	0.452	0	Kalrn	4
0	2.07846	0.677	0.206	0	B230334C09Rik	4
0	2.25714	0.726	0.255	0	Slit1	4
0	2.36387	0.673	0.204	0	Prkcg	4
0	2.4998	0.915	0.446	0	Snhg14	4
0	2.6506	0.878	0.41	0	Rims2	4
0	2.24511	0.686	0.219	0	D630045J12Rik	4
0	2.13857	0.714	0.247	0	Khdrbs2	4
0	2.85212	0.616	0.149	0	Kcnc1	4
0	2.15451	0.681	0.215	0	Myh10	4
0	2.45974	0.673	0.207	0	Tspoap1	4
0	3.85015	0.521	0.055	0	Gm9866	4
0	1.94331	0.716	0.25	0	Adgrl1	4
0	2.37691	0.778	0.313	0	Arpp21	4
0	2.22099	0.787	0.322	0	Tsc22d1	4
0	2.35491	0.758	0.293	0	Uggt2	4
0	2.44349	0.637	0.173	0	Lonrf2	4
0	1.5871	0.801	0.338	0	Tnr	4
0	2.8762	0.577	0.114	0	Cep126	4
0	1.80201	0.725	0.262	0	Cap2	4
0	4.27904	0.514	0.052	0	Lnx1	4
0	2.24377	0.712	0.25	0	Klhl3	4
0	2.36858	0.765	0.304	0	Stxbp1	4
0	4.83876	0.507	0.046	0	Cit	4
0	2.39991	0.713	0.252	0	Me3	4
0	2.06336	0.669	0.209	0	Slc12a5	4
0	2.37119	0.694	0.234	0	Lrrn2	4
0	1.87391	0.7	0.24	0	Slc1a1	4
0	3.03569	0.807	0.348	0	Dgkb	4
0	2.29263	0.741	0.282	0	Ralgps2	4
0	1.41287	0.761	0.302	0	5730522E02Rik	4
0	2.20016	0.79	0.331	0	Cyfip2	4
0	2.69945	0.593	0.134	0	Chd5	4
0	2.03119	0.664	0.206	0	Nova2	4
0	2.97321	0.77	0.312	0	Nkain3	4
0	3.35922	0.556	0.1	0	Aifm3	4
0	2.36438	0.651	0.195	0	Crmp1	4
0	2.1057	0.665	0.21	0	Sptbn2	4
0	2.0161	0.754	0.299	0	Kcnb2	4
0	2.37073	0.636	0.181	0	Ccdc30	4
0	3.12477	0.589	0.134	0	Fgfr1	4
0	1.95868	0.719	0.264	0	Ndrg4	4
0	3.18594	0.865	0.411	0	Frmpd4	4
0	4.08249	0.533	0.08	0	Cpne7	4
0	2.14929	0.848	0.395	0	Dscam	4
0	2.01032	0.767	0.315	0	Casc4	4
0	2.5361	0.628	0.176	0	Rap1gap	4
0	3.40758	0.524	0.072	0	Mast1	4
0	2.17868	0.657	0.206	0	Lmtk3	4
0	2.05356	0.663	0.212	0	Nexmif	4
0	4.14712	0.509	0.058	0	Cnr1	4
0	2.24028	0.64	0.19	0	Sept3	4
0	2.46887	0.632	0.183	0	Mtmr7	4
0	1.84716	0.731	0.283	0	Ttll11	4
0	2.39758	0.566	0.118	0	Galnt9	4
0	2.29213	0.672	0.225	0	Lrfn2	4
0	1.06417	0.741	0.294	0	Sphkap	4
0	2.04737	0.732	0.285	0	Mical2	4
0	2.76826	0.6	0.153	0	Acsl6	4
0	2.11815	0.724	0.277	0	Adgrb1	4
0	2.18977	0.713	0.266	0	Syn1	4
0	1.96968	0.671	0.225	0	Celf5	4
0	2.00318	0.709	0.263	0	Rundc3b	4
0	2.14854	0.656	0.212	0	Mark1	4
0	2.2927	0.667	0.223	0	Kcnh1	4
0	3.24681	0.55	0.106	0	Lin28b	4
0	2.71332	0.654	0.211	0	Ptpn3	4
0	2.39215	0.669	0.226	0	Gm20642	4
0	1.47957	0.873	0.43	0	Syne1	4
0	2.6798	0.653	0.211	0	Pde2a	4
0	2.13731	0.67	0.228	0	Slc35f4	4
0	1.91521	0.787	0.345	0	Atrnl1	4
0	2.16366	0.757	0.315	0	Syn2	4
0	2.56891	0.634	0.192	0	Snrpn	4
0	1.43648	0.683	0.242	0	Scn3a	4
0	2.82175	0.626	0.185	0	Gm12296	4
0	2.01408	0.673	0.233	0	Dlg4	4
0	2.92343	0.562	0.122	0	Pdlim7	4
0	2.27282	0.611	0.171	0	Sorbs2os	4
0	1.86047	0.653	0.214	0	Celf3	4
0	3.08658	0.646	0.207	0	Magi3	4
0	1.76226	0.872	0.433	0	Galnt17	4
0	1.65664	0.858	0.419	0	Rtn1	4
0	1.08006	0.724	0.285	0	Adcy2	4
0	1.73927	0.697	0.258	0	Pkia	4
0	2.56772	0.549	0.111	0	Nell1	4
0	2.18442	0.945	0.507	0	Gria1	4
0	2.51162	0.59	0.152	0	Clip4	4
0	1.70915	0.661	0.224	0	Clvs2	4
0	3.47668	0.686	0.249	0	Cdh18	4
0	5.97411	0.598	0.161	0	Dpp10	4
0	2.38621	0.876	0.44	0	Mapk10	4
0	1.98736	0.836	0.4	0	Slc4a10	4
0	2.58676	0.567	0.131	0	Fam169a	4
0	2.24745	0.675	0.24	0	Fbxl2	4
0	2.3894	0.584	0.149	0	Disp2	4
0	2.07871	0.701	0.266	0	Syp	4
0	2.10765	0.675	0.241	0	Hmgcll1	4
0	1.76001	0.679	0.245	0	Nsg2	4
0	2.9718	0.911	0.477	0	Fgf12	4
0	2.25326	0.609	0.175	0	Atcay	4
0	2.17605	0.97	0.536	0	Gria2	4
0	2.30778	0.96	0.526	0	Fam155a	4
0	2.63152	0.606	0.173	0	Uchl1	4
0	3.58299	0.628	0.195	0	Luzp2	4
0	2.45395	0.84	0.408	0	Snap91	4
0	2.49561	0.683	0.252	0	Bcl11a	4
0	3.54395	0.504	0.073	0	Neto2	4
0	3.83759	0.518	0.088	0	Sv2b	4
0	1.87563	0.887	0.457	0	Cacnb2	4
0	2.20654	0.728	0.298	0	Galnt18	4
0	2.9592	0.566	0.136	0	Col4a2	4
0	2.06181	0.703	0.273	0	Cdh12	4
0	1.8234	0.656	0.227	0	Plppr5	4
0	2.51048	0.673	0.244	0	Kif5a	4
0	2.32552	0.654	0.225	0	Rtl4	4
0	2.43827	0.629	0.2	0	Sestd1	4
0	1.54147	0.707	0.278	0	2010300C02Rik	4
0	2.48035	0.81	0.382	0	Aff3	4
0	2.83002	0.643	0.215	0	Car10	4
0	2.7916	0.554	0.126	0	1700109K24Rik	4
0	2.57668	0.577	0.149	0	Tacc2	4
0	2.29525	0.626	0.199	0	Kcnip2	4
0	2.18606	0.955	0.528	0	Fgf14	4
0	1.24436	0.708	0.281	0	Slc2a13	4
0	2.13365	0.637	0.211	0	Fam110b	4
0	2.39738	0.652	0.226	0	Wdr17	4
0	2.34852	0.657	0.231	0	Matk	4
0	1.81285	0.62	0.194	0	Adamts17	4
0	3.89643	0.651	0.226	0	Cpne4	4
0	2.25396	0.602	0.177	0	Dlgap3	4
0	2.82486	0.611	0.186	0	Lingo1	4
0	2.49098	0.69	0.265	0	Raph1	4
0	2.57324	0.58	0.155	0	Gm32509	4
0	2.7206	0.543	0.119	0	Gm37679	4
0	2.88836	0.519	0.095	0	Runx1t1	4
0	2.10655	0.6	0.176	0	Fbxo41	4
0	4.20859	0.488	0.064	0	Pitpnm3	4
0	2.78135	0.574	0.15	0	Gm10125	4
0	1.91048	0.628	0.205	0	Gm3764	4
0	1.07188	0.788	0.365	0	Epha7	4
0	2.51159	0.651	0.228	0	Ephb2	4
0	2.30738	0.652	0.229	0	Sod2	4
0	2.27813	0.615	0.192	0	Eno2	4
0	2.37704	0.592	0.169	0	Fndc9	4
0	2.02752	0.713	0.291	0	Kcnt2	4
0	2.19306	0.617	0.195	0	Trim46	4
0	2.63261	0.941	0.519	0	Cntnap2	4
0	2.60169	0.817	0.395	0	Klhl29	4
0	2.21218	0.686	0.265	0	Zfp804a	4
0	2.66064	0.536	0.115	0	Mmp24	4
0	2.16468	0.62	0.2	0	Ppargc1b	4
0	2.66279	0.566	0.146	0	Slc4a3	4
0	2.16304	0.701	0.281	0	Plxna2	4
0	2.40664	0.571	0.151	0	D130043K22Rik	4
0	4.45929	0.454	0.035	0	Zfp618	4
0	1.95424	0.667	0.248	0	Camkv	4
0	2.76431	0.492	0.073	0	Samd5	4
0	1.76203	0.761	0.342	0	Dapk1	4
0	3.29612	0.497	0.078	0	Nipal2	4
0	2.85156	0.535	0.117	0	Gm27032	4
0	2.08514	0.666	0.248	0	Caln1	4
0	1.97986	0.623	0.205	0	Prmt8	4
0	2.78156	0.54	0.122	0	Homer2	4
0	1.91477	0.774	0.356	0	Arfgef3	4
0	2.8318	0.513	0.095	0	Sez6	4
0	1.1011	0.7	0.282	0	Slc7a14	4
0	2.63561	0.554	0.137	0	Ppfia3	4
0	2.30834	0.654	0.238	0	Bend6	4
0	4.34099	0.507	0.091	0	Rerg	4
0	3.59327	0.56	0.144	0	Sox5	4
0	2.33923	0.711	0.295	0	Ak5	4
0	1.76252	0.72	0.304	0	Wipf3	4
0	1.89936	0.619	0.203	0	Tub	4
0	2.94778	0.531	0.116	0	Gm26691	4
0	1.74388	0.766	0.351	0	St6galnac5	4
0	3.27555	0.502	0.087	0	Tmem130	4
0	3.80415	0.701	0.286	0	Rbms3	4
0	1.6602	0.956	0.541	0	Dlgap1	4
0	3.66621	0.526	0.112	0	Kcnc2	4
0	3.33754	0.626	0.212	0	Epha3	4
0	2.55554	0.655	0.242	0	Smpd3	4
0	2.03378	0.599	0.186	0	Gpr45	4
0	2.52509	0.593	0.18	0	Cadm3	4
0	2.34343	0.701	0.288	0	Madd	4
0	2.58721	0.699	0.286	0	Ripor2	4
0	3.32465	0.509	0.097	0	Patj	4
0	2.4439	0.555	0.143	0	Gm1043	4
0	2.98287	0.591	0.179	0	Gm16183	4
0	1.68181	0.62	0.209	0	Cnnm1	4
0	2.81825	0.61	0.199	0	Chgb	4
0	2.56112	0.589	0.178	0	Gm10649	4
0	1.31543	0.704	0.293	0	Pip5k1b	4
0	1.83895	0.674	0.264	0	Kctd1	4
0	1.86502	0.787	0.377	0	Arhgef9	4
0	2.3785	0.752	0.342	0	Clstn2	4
0	2.16296	0.668	0.259	0	Chchd6	4
0	2.04524	0.688	0.279	0	Esrrg	4
0	2.22094	0.633	0.225	0	Ccdc148	4
0	2.18366	0.654	0.246	0	Ggt7	4
0	2.26641	0.592	0.184	0	Rph3a	4
0	1.40852	0.683	0.276	0	Pid1	4
0	2.3677	0.797	0.39	0	Scg5	4
0	2.71284	0.559	0.152	0	Ajap1	4
0	2.25926	0.917	0.51	0	Epha6	4
0	3.50346	0.518	0.111	0	Htr1f	4
0	4.80669	0.509	0.102	0	Myo5b	4
0	2.53333	0.698	0.291	0	Pcdh7	4
0	1.44259	0.696	0.289	0	Chl1	4
0	2.38012	0.856	0.449	0	Cacna1c	4
0	2.24822	0.598	0.191	0	C78859	4
0	2.12186	0.704	0.297	0	Spata7	4
0	2.16766	0.595	0.188	0	Dzip1	4
0	2.15997	0.645	0.239	0	Actn1	4
0	1.53273	0.668	0.262	0	Carmil1	4
0	1.77357	0.715	0.309	0	Chd3	4
0	3.02165	0.534	0.129	0	Arhgef17	4
0	2.05846	0.668	0.263	0	Ulk4	4
0	1.87262	0.811	0.407	0	Sorbs1	4
0	2.15486	0.773	0.369	0	Rnf150	4
0	3.1101	0.689	0.285	0	Slc1a2	4
0	2.22072	0.605	0.201	0	Slc2a3	4
0	2.20162	0.715	0.312	0	Adarb1	4
0	1.72073	0.808	0.406	0	Cers6	4
0	2.28545	0.634	0.232	0	Hspa4l	4
0	4.14177	0.453	0.051	0	Frmd3	4
0	2.3599	0.935	0.533	0	Grm5	4
0	2.10876	0.728	0.326	0	Map7d2	4
0	2.02955	0.642	0.241	0	Frrs1l	4
0	1.82879	0.621	0.22	0	Bzw2	4
0	2.29394	0.661	0.261	0	Hectd2	4
0	2.34124	0.695	0.295	0	Mpped2	4
0	1.28797	0.734	0.334	0	Robo2	4
0	2.55463	0.601	0.202	0	Rap1gap2	4
0	3.47811	0.557	0.159	0	Thsd7b	4
0	2.11454	0.616	0.218	0	Nsun7	4
0	1.36203	0.634	0.236	0	Gabra4	4
0	3.27655	0.526	0.128	0	Ccnd2	4
0	4.00479	0.632	0.234	0	Gabrg3	4
0	1.8363	0.605	0.207	0	Dmtn	4
0	2.58153	0.577	0.179	0	Larp1b	4
0	2.20264	0.829	0.432	0	Enah	4
0	2.09292	0.889	0.493	0	Ahi1	4
0	2.8062	0.539	0.143	0	Spink10	4
0	4.08862	0.438	0.042	0	Frmpd3	4
0	3.73141	0.483	0.088	0	Palmd	4
0	3.07763	0.5	0.105	0	Col4a1	4
0	3.96448	0.452	0.057	0	Zfp423	4
0	3.97681	0.442	0.047	0	4930447C04Rik	4
0	2.10042	0.723	0.328	0	Grik5	4
0	1.51555	0.731	0.336	0	Slit3	4
0	2.42981	0.941	0.546	0	Syt1	4
0	1.59907	0.796	0.402	0	Chn1	4
0	2.4899	0.789	0.395	0	Sh3gl2	4
0	2.31283	0.524	0.13	0	Jakmip1	4
0	4.81987	0.439	0.045	0	Nrip3	4
0	3.68958	0.472	0.078	0	Ldb2	4
0	1.99605	0.639	0.246	0	Zfyve28	4
0	2.66272	0.562	0.169	0	Gm48091	4
0	2.03517	0.89	0.497	0	Hivep2	4
0	2.88991	0.529	0.136	0	Grb10	4
0	1.95032	0.584	0.191	0	Gm10419	4
0	1.97488	0.69	0.297	0	Tmem63b	4
0	1.30886	0.93	0.538	0	Ppfia2	4
0	2.55798	0.695	0.303	0	Trpc4	4
0	2.44027	0.712	0.32	0	Nin	4
0	2.35483	0.57	0.178	0	Cstf2	4
0	2.47159	0.79	0.399	0	Lrrfip1	4
0	2.23667	0.759	0.368	0	Dlgap4	4
0	1.8208	0.898	0.507	0	Adgrl3	4
0	1.84641	0.75	0.359	0	Tusc3	4
0	1.94992	0.881	0.491	0	Tnik	4
0	1.36041	0.625	0.235	0	Syt16	4
0	2.0021	0.577	0.187	0	P2ry14	4
0	1.83817	0.648	0.259	0	Cers4	4
0	2.1592	0.663	0.274	0	Uhrf1bp1l	4
0	2.13223	0.577	0.188	0	Mir9-3hg	4
0	1.17791	0.65	0.262	0	Nrg2	4
0	2.10686	0.576	0.188	0	Ncs1	4
0	2.01913	0.769	0.382	0	Dclk2	4
0	3.11069	0.527	0.14	0	Abat	4
0	2.03491	0.575	0.188	0	Gdap1	4
0	2.034	0.575	0.188	0	Trpc5	4
0	1.8	0.791	0.405	0	Med12l	4
0	1.93651	0.58	0.194	0	Wwc1	4
0	2.32831	0.846	0.46	0	Trio	4
0	2.19471	0.561	0.176	0	Gm38393	4
0	2.42879	0.55	0.165	0	9630028H03Rik	4
0	3.23324	0.515	0.13	0	Cabp1	4
0	1.62251	0.774	0.389	0	Wasf1	4
0	1.86612	0.599	0.214	0	Tmem191c	4
0	2.69123	0.72	0.335	0	Etl4	4
0	1.52287	0.603	0.219	0	Kcnb1	4
0	1.93214	0.758	0.374	0	Prkag2	4
0	3.20545	0.536	0.152	0	2900026A02Rik	4
0	2.69484	0.514	0.13	0	Gm45159	4
0	2.60168	0.492	0.108	0	Caskin1	4
0	1.71881	0.581	0.197	0	Arhgef4	4
0	3.05254	0.469	0.085	0	Cfap69	4
0	2.35607	0.62	0.237	0	A830018L16Rik	4
0	2.30497	0.527	0.144	0	Ppargc1a	4
0	2.12682	0.543	0.16	0	Ccdc149	4
0	2.31809	0.633	0.25	0	Acp1	4
0	1.67027	0.84	0.457	0	Eml5	4
0	2.47061	0.831	0.448	0	Ptprs	4
0	2.25663	0.598	0.216	0	Rasgrp1	4
0	2.33282	0.528	0.146	0	Plec	4
0	1.98715	0.609	0.227	0	Stx3	4
0	2.43596	0.575	0.193	0	Sms	4
0	2.53546	0.495	0.114	0	Myt1	4
0	2.10275	0.614	0.233	0	Hmgn3	4
0	2.33051	0.53	0.149	0	3110039M20Rik	4
0	2.08402	0.565	0.184	0	Dnah9	4
0	5.31086	0.404	0.024	0	D030068K23Rik	4
0	2.15706	0.602	0.222	0	Zfr2	4
0	3.62299	0.892	0.512	0	Pde4d	4
0	3.48569	0.523	0.144	0	Raver2	4
0	2.21825	0.546	0.167	0	Nphp4	4
0	5.00951	0.456	0.077	0	Slit2	4
0	2.03267	0.776	0.397	0	Ttc19	4
0	2.12422	0.669	0.291	0	Prepl	4
0	2.24953	0.673	0.295	0	Ablim1	4
0	1.9324	0.647	0.269	0	Ano3	4
0	2.30573	0.583	0.205	0	Grk3	4
0	2.84167	0.472	0.094	0	Podxl2	4
0	2.66798	0.493	0.115	0	Gnaz	4
0	2.05396	0.603	0.225	0	Arhgef25	4
0	4.56829	0.412	0.034	0	9630014M24Rik	4
0	2.13744	0.573	0.195	0	Speg	4
0	2.1476	0.565	0.187	0	Vcl	4
0	2.154	0.713	0.335	0	Arhgap26	4
0	2.31908	0.528	0.151	0	Shfl	4
0	2.40086	0.591	0.214	0	Tmem178	4
0	1.92928	0.699	0.322	0	Lmtk2	4
0	2.40678	0.711	0.334	0	Traf3	4
0	1.96888	0.628	0.252	0	Ap3b2	4
0	2.81613	0.583	0.207	0	A330008L17Rik	4
0	3.48369	0.565	0.189	0	Slc35f1	4
0	2.0151	0.671	0.296	0	Actr3b	4
0	1.7831	0.591	0.216	0	Phf24	4
0	2.69258	0.459	0.084	0	Ociad2	4
0	2.64825	0.485	0.11	0	Hunk	4
0	1.20679	0.702	0.327	0	Tafa2	4
0	2.03988	0.546	0.172	0	Kcnk10	4
0	2.00974	0.584	0.21	0	Gabra5	4
0	2.56983	0.514	0.14	0	Plxnc1	4
0	2.05996	0.563	0.189	0	Agap2	4
0	1.66414	0.806	0.433	0	Cnksr2	4
0	2.83343	0.478	0.105	0	Smarcd3	4
0	1.99816	0.641	0.268	0	Nap1l1	4
0	2.07038	0.586	0.213	0	Nipsnap1	4
0	1.64472	0.625	0.252	0	Fstl4	4
0	2.38726	0.547	0.175	0	Frmd6	4
0	2.87289	0.46	0.088	0	Gm5441	4
0	1.26019	0.843	0.471	0	Grin2a	4
0	2.62352	0.478	0.106	0	St8sia5	4
0	2.1941	0.541	0.169	0	Akap17b	4
0	1.51288	0.663	0.292	0	Fam49a	4
0	1.84693	0.651	0.28	0	Gm9801	4
0	1.9052	0.846	0.475	0	Rora	4
0	2.26148	0.573	0.202	0	Syndig1	4
0	2.37602	0.547	0.177	0	Sfxn5	4
0	2.46948	0.898	0.528	0	Ralyl	4
0	2.56123	0.47	0.1	0	Celsr3	4
0	1.83776	0.584	0.214	0	Lrp11	4
0	1.99016	0.706	0.336	0	Mphosph9	4
0	2.04997	0.556	0.187	0	Fbxo10	4
0	4.52607	0.407	0.038	0	Kcnt1	4
0	2.0479	0.578	0.209	0	Slc24a5	4
0	3.09697	0.461	0.092	0	Kcnh5	4
0	1.40863	0.59	0.222	0	Kcnc3	4
0	3.27543	0.435	0.067	0	Emb	4
0	5.21555	0.386	0.018	0	Ankrd29	4
0	2.18439	0.497	0.129	0	Smarca1	4
0	2.19391	0.823	0.455	0	Csrnp3	4
0	1.78667	0.71	0.342	0	Nell2	4
0	2.25645	0.646	0.279	0	Catspere2	4
0	2.93527	0.519	0.152	0	Sorcs2	4
0	1.99541	0.573	0.206	0	Tmem38a	4
0	2.04667	0.516	0.149	0	Cx3cl1	4
0	1.48016	0.728	0.361	0	Hs6st3	4
0	2.55657	0.552	0.186	0	Dpf3	4
0	1.8967	0.642	0.276	0	Nmt2	4
0	2.13348	0.585	0.219	0	Ube2o	4
0	2.3215	0.529	0.163	0	Kifc2	4
0	3.299	0.442	0.076	0	Cxadr	4
0	1.71574	0.709	0.343	0	Fut9	4
0	1.9971	0.745	0.38	0	Rnf157	4
0	1.2844	0.645	0.28	0	Baiap2	4
0	3.7128	0.426	0.061	0	Gap43	4
0	2.95228	0.453	0.089	0	Rapgef4os1	4
0	1.45942	0.591	0.227	0	Tspan13	4
0	1.72784	0.857	0.493	0	Cacna1d	4
0	2.40378	0.488	0.124	0	Ina	4
0	1.98209	0.698	0.334	0	Gmcl1	4
0	2.19249	0.792	0.429	0	Fat3	4
0	1.80253	0.719	0.356	0	Trp53bp1	4
0	1.98667	0.72	0.357	0	Adar	4
0	2.11263	0.547	0.185	0	Miga2	4
0	2.13638	0.776	0.414	0	Dock7	4
0	1.79839	0.559	0.197	0	Pknox2	4
0	1.85437	0.67	0.308	0	Trim37	4
0	1.95306	0.547	0.185	0	4430402I18Rik	4
0	1.79048	0.652	0.29	0	Slc9a7	4
0	2.7559	0.45	0.088	0	Dipk1b	4
0	2.33515	0.528	0.166	0	Entpd6	4
0	1.99871	0.765	0.403	0	Tcaf1	4
0	1.95913	0.604	0.242	0	Mdh1	4
0	2.94545	0.496	0.134	0	Cacng2	4
0	3.67673	0.416	0.054	0	Slc6a7	4
0	2.82108	0.504	0.143	0	Slc20a1	4
0	2.17897	0.516	0.155	0	Epha10	4
0	2.90959	0.732	0.371	0	9530059O14Rik	4
0	4.4932	0.398	0.038	0	Dchs2	4
0	1.75002	0.544	0.184	0	Shisa7	4
0	2.02083	0.71	0.35	0	Armc9	4
0	2.09889	0.715	0.355	0	Homer1	4
0	2.24764	0.501	0.141	0	Pank1	4
0	2.06322	0.55	0.191	0	Pgm2l1	4
0	3.4021	0.494	0.135	0	Nnat	4
0	2.17657	0.605	0.246	0	Slc44a5	4
0	2.10219	0.547	0.189	0	Lrrn3	4
0	2.0769	0.544	0.186	0	Setd4	4
0	2.0088	0.653	0.295	0	Hspa12a	4
0	1.26771	0.573	0.215	0	Scn3b	4
0	2.05783	0.722	0.364	0	Galnt16	4
0	2.37802	0.502	0.144	0	Pcdh1	4
0	1.7906	0.789	0.432	0	Atp8a2	4
0	2.15815	0.586	0.229	0	Tead1	4
0	1.68429	0.574	0.217	0	Plppr2	4
0	1.95351	0.835	0.478	0	Nalcn	4
0	6.88772	0.367	0.01	0	Htr7	4
0	2.04046	0.786	0.43	0	Erc1	4
0	1.71168	0.558	0.202	0	Palm	4
0	2.58573	0.533	0.177	0	Pkp2	4
0	2.10341	0.604	0.248	0	Actr1b	4
0	2.41903	0.504	0.148	0	Alms1	4
0	1.84307	0.596	0.24	0	Sacs	4
0	2.01087	0.606	0.25	0	Slc38a1	4
0	3.55037	0.414	0.058	0	Gm17276	4
0	5.7678	0.391	0.035	0	Nhs	4
0	1.82757	0.684	0.329	0	Hacd3	4
0	3.42513	0.97	0.615	0	Snhg11	4
0	1.98404	0.614	0.259	0	Hk1	4
0	2.24206	0.484	0.129	0	March11	4
0	2.05486	0.907	0.552	0	Ctnnd2	4
0	2.19604	0.866	0.511	0	Rbfox2	4
0	2.08887	0.563	0.208	0	Maged1	4
0	2.58811	0.792	0.438	0	Cdh11	4
0	2.84881	0.488	0.134	0	Sdk2	4
0	1.84646	0.853	0.499	0	Map1b	4
0	1.59013	0.743	0.389	0	Gng2	4
0	2.43853	0.954	0.6	0	Nrxn1	4
0	1.42264	0.579	0.225	0	Nhsl2	4
0	1.95838	0.817	0.463	0	Klf12	4
0	2.06636	0.55	0.197	0	Dab2ip	4
0	2.02195	0.532	0.179	0	Rgs17	4
0	1.94255	0.604	0.251	0	B3gat1	4
0	1.88296	0.584	0.231	0	Bbof1	4
0	2.85567	0.439	0.086	0	Gm33228	4
0	2.9167	0.597	0.244	0	Neto1	4
0	1.96892	0.58	0.227	0	Neurl1a	4
0	3.02209	0.416	0.063	0	L1cam	4
0	1.43228	0.557	0.205	0	Rapgefl1	4
0	1.83003	0.643	0.291	0	Mblac2	4
0	2.06314	0.592	0.24	0	Tnfrsf21	4
0	1.95378	0.585	0.233	0	Gnl3l	4
0	1.64293	0.561	0.21	0	Lhfpl3	4
0	2.71062	0.453	0.102	0	Ankrd42	4
0	1.86935	0.708	0.357	0	Ppip5k1	4
0	3.91263	0.395	0.045	0	Mir124-2hg	4
0	1.82898	0.643	0.293	0	Cpt1c	4
0	1.08725	0.656	0.306	0	Syn3	4
0	1.34736	0.711	0.361	0	Olfm1	4
0	1.18036	0.579	0.229	0	Slc8a2	4
0	4.4413	0.607	0.257	0	Hs3st4	4
0	2.46698	0.622	0.272	0	Tenm3	4
0	2.20893	0.509	0.159	0	Gnb5	4
0	1.72821	0.514	0.164	0	Rnf217	4
0	2.02207	0.731	0.381	0	Trpm3	4
0	1.93003	0.709	0.359	0	Apex2	4
0	1.88134	0.528	0.179	0	Syt13	4
0	1.7513	0.787	0.438	0	St7	4
0	1.98455	0.574	0.225	0	Ppfia4	4
0	3.34717	0.473	0.124	0	Lzts1	4
0	1.98742	0.518	0.169	0	Thy1	4
0	1.62962	0.58	0.231	0	Ppp4r4	4
0	2.05478	0.601	0.252	0	Rnps1	4
0	1.69808	0.655	0.307	0	Pcbp3	4
0	2.37943	0.467	0.119	0	Reep2	4
0	2.02085	0.954	0.606	0	Csmd1	4
0	1.8477	0.592	0.244	0	Dag1	4
0	2.28602	0.496	0.148	0	Tfrc	4
0	2.06091	0.577	0.229	0	Las1l	4
0	1.95169	0.689	0.341	0	0610010F05Rik	4
0	1.89729	0.654	0.307	0	Luzp1	4
0	1.93129	0.635	0.288	0	Agrn	4
0	1.36764	0.799	0.452	0	Plxna4	4
0	1.65558	0.641	0.294	0	Crtc1	4
0	2.05631	0.673	0.326	0	Tmem181a	4
0	1.57845	0.602	0.255	0	Adgrb2	4
0	1.13502	0.907	0.56	0	Kcnd2	4
0	2.64383	0.594	0.247	0	Thsd4	4
0	1.95964	0.491	0.144	0	Slc6a15	4
0	1.72869	0.566	0.219	0	Prelid3a	4
0	2.23902	0.813	0.466	0	Kif5c	4
0	3.8459	0.465	0.119	0	Nwd2	4
0	5.15547	0.393	0.047	0	Kcnip1	4
0	2.4915	0.467	0.121	0	Pfkm	4
0	1.69045	0.798	0.452	0	Zeb1	4
0	2.10499	0.579	0.233	0	Fam78b	4
0	2.54224	0.904	0.558	0	Dpp6	4
0	2.09198	0.613	0.267	0	Dlat	4
0	2.02399	0.501	0.155	0	Syngap1	4
0	2.03111	0.55	0.205	0	Gnal	4
0	1.69597	0.545	0.2	0	Caly	4
0	1.88356	0.654	0.309	0	Ptpn9	4
0	2.0358	0.606	0.261	0	Tmem131l	4
0	1.53975	0.823	0.478	0	Sybu	4
0	1.88232	0.61	0.265	0	Spaca6	4
0	2.09792	0.5	0.156	0	Bcat1	4
0	1.48328	0.823	0.479	0	Abr	4
0	2.03267	0.804	0.461	0	Adam23	4
0	1.8062	0.647	0.304	0	Napb	4
0	2.25907	0.632	0.289	0	Cachd1	4
0	1.72607	0.648	0.305	0	Evi5	4
0	1.85928	0.654	0.311	0	Ergic1	4
0	2.07321	0.511	0.168	0	Gm13269	4
0	2.42313	0.51	0.167	0	Me1	4
0	1.56708	0.789	0.447	0	Abi2	4
0	4.09083	0.409	0.067	0	9530026P05Rik	4
0	2.78751	0.414	0.072	0	4930415C11Rik	4
0	1.97743	0.501	0.159	0	Fbxl16	4
0	1.83155	0.905	0.564	0	Negr1	4
0	1.66619	0.643	0.302	0	Gm40841	4
0	1.60231	0.664	0.323	0	Slc25a23	4
0	1.24401	0.589	0.248	0	Cntnap5b	4
0	1.20893	0.819	0.478	0	Dab1	4
0	1.75636	0.563	0.222	0	Cenpv	4
0	2.94573	0.917	0.577	0	Cadps	4
0	1.98509	0.797	0.457	0	Stau2	4
0	2.60063	0.448	0.108	0	Ube2ql1	4
0	1.13016	0.749	0.409	0	Plcl2	4
0	1.68946	0.623	0.283	0	Dagla	4
0	1.79468	0.62	0.28	0	Usp46	4
0	1.98325	0.697	0.357	0	Sergef	4
0	4.43489	0.44	0.1	0	Nectin3	4
0	3.81609	0.375	0.036	0	Gm13944	4
0	1.95116	0.517	0.178	0	Lurap1l	4
0	1.84535	0.519	0.18	0	St8sia1	4
0	2.4262	0.451	0.112	0	Gm41361	4
0	2.02624	0.545	0.207	0	Tbc1d24	4
0	1.6599	0.627	0.289	0	Pde4a	4
0	1.79973	0.653	0.315	0	Sorcs3	4
0	1.91518	0.567	0.229	0	Mrps5	4
0	2.323	0.487	0.149	0	Zfp612	4
0	1.77912	0.608	0.27	0	Klhl22	4
0	1.90414	0.613	0.275	0	Ttc39c	4
0	1.71429	0.558	0.221	0	Dipk1a	4
0	2.37392	0.454	0.117	0	Gpr162	4
0	1.92544	0.754	0.417	0	Pkd1	4
0	3.78219	0.547	0.211	0	Col25a1	4
0	1.77217	0.549	0.213	0	Kcnab2	4
0	1.52846	0.672	0.336	0	Nme7	4
0	3.18598	0.397	0.061	0	Tmem266	4
0	2.79341	0.415	0.079	0	Cbarp	4
0	1.83437	0.572	0.236	0	B4galt6	4
0	2.01581	0.478	0.142	0	Psd	4
0	1.8475	0.546	0.211	0	Faxc	4
0	1.71444	0.651	0.316	0	Dtx3	4
0	1.84815	0.794	0.459	0	Itsn1	4
0	2.13912	0.958	0.623	0	Adgrb3	4
0	1.96962	0.582	0.247	0	Ttc21b	4
0	1.54319	0.719	0.384	0	Herc3	4
0	2.1218	0.472	0.137	0	Serp2	4
0	2.40826	0.572	0.237	0	Man2a1	4
0	2.0568	0.507	0.173	0	Pfn2	4
0	2.19796	0.463	0.129	0	Zkscan16	4
0	1.47523	0.646	0.312	0	Gm15738	4
0	1.85863	0.802	0.468	0	Pak3	4
0	1.96241	0.821	0.487	0	Sptan1	4
0	1.91948	0.492	0.158	0	Gm44257	4
0	1.266	0.576	0.242	0	Lmo7	4
0	1.76217	0.683	0.35	0	Nup93	4
0	1.51044	0.548	0.215	0	Icam5	4
0	2.57697	0.462	0.129	0	Npas2	4
0	1.87911	0.523	0.19	0	Glt1d1	4
0	1.74924	0.619	0.286	0	Mcph1	4
0	2.62668	0.415	0.082	0	Syt4	4
0	1.90984	0.572	0.239	0	Ap3s1	4
0	1.55795	0.553	0.221	0	Cplx2	4
0	2.37738	0.452	0.12	0	Wdr78	4
0	3.08566	0.406	0.074	0	Myo10	4
0	2.89171	0.453	0.121	0	Rgs11	4
0	1.73066	0.705	0.373	0	Inpp4a	4
0	1.79261	0.578	0.246	0	Rpgr	4
0	1.35029	0.717	0.385	0	Iqsec2	4
0	1.65553	0.544	0.213	0	Gucy1b1	4
0	2.01839	0.511	0.18	0	Bbs5	4
0	5.05246	0.368	0.037	0	Cacna2d2	4
0	2.08676	0.398	0.067	0	Tmem200a	4
0	2.27898	0.443	0.112	0	Mapk8ip2	4
0	2.15521	0.652	0.321	0	Ano6	4
0	2.1201	0.795	0.464	0	Chka	4
0	1.95434	0.472	0.141	0	Actl6b	4
0	1.86876	0.578	0.247	0	Tomm40	4
0	1.78483	0.611	0.28	0	Ift88	4
0	1.86657	0.548	0.218	0	Dgke	4
0	2.08073	0.55	0.22	0	Cpne6	4
0	1.78031	0.662	0.332	0	Ssbp3	4
0	1.84685	0.615	0.285	0	N4bp2l1	4
0	7.38058	0.341	0.011	0	Hs3st2	4
0	3.07987	0.404	0.074	0	Lynx1	4
0	2.551	0.46	0.13	0	Zdhhc23	4
0	1.78381	0.498	0.168	0	Ica1l	4
0	2.22401	0.492	0.162	0	Cdkl2	4
0	1.71803	0.58	0.25	0	P4htm	4
0	2.34445	0.479	0.149	0	Gaa	4
0	2.80403	0.41	0.08	0	Armh4	4
0	1.66662	0.741	0.412	0	Arhgef7	4
0	2.08225	0.589	0.26	0	Hacd1	4
0	2.36406	0.868	0.539	0	Pclo	4
0	2.87165	0.419	0.09	0	Gm49678	4
0	1.82278	0.682	0.354	0	Acat1	4
0	1.95302	0.506	0.178	0	Cdyl2	4
0	1.97195	0.5	0.172	0	Vstm2a	4
0	1.97769	0.5	0.172	0	Tubb2a	4
0	1.85633	0.763	0.435	0	Nrxn2	4
0	1.66745	0.715	0.387	0	Dtd1	4
0	1.83281	0.603	0.275	0	Slc7a6	4
0	1.79159	0.597	0.269	0	Socs7	4
0	5.27548	0.362	0.034	0	Plcxd3	4
0	1.95604	0.576	0.248	0	Zfat	4
0	1.99019	0.566	0.238	0	Rps6ka2	4
0	1.56785	0.697	0.369	0	Pacs1	4
0	1.86333	0.555	0.228	0	Zc2hc1a	4
0	2.43624	0.462	0.135	0	Gm1992	4
0	2.96129	0.4	0.073	0	Plxna1	4
0	3.48263	0.393	0.066	0	Sntg2	4
0	1.60043	0.835	0.508	0	Lingo2	4
0	1.92896	0.563	0.236	0	Iqce	4
0	1.39697	0.604	0.277	0	Sgsm2	4
0	1.76081	0.817	0.49	0	Sipa1l1	4
0	2.57839	0.416	0.089	0	St6gal2	4
0	1.88341	0.89	0.564	0	Map2	4
0	1.72472	0.677	0.351	0	Phtf1	4
0	1.63169	0.687	0.361	0	Ttc8	4
0	3.95795	0.372	0.046	0	Zdbf2	4
0	2.37275	0.448	0.122	0	Rnft2	4
0	3.70939	0.392	0.066	0	Plekha7	4
0	1.43371	0.631	0.305	0	Jph4	4
0	4.02678	0.444	0.118	0	Ccbe1	4
0	1.88011	0.568	0.242	0	Pabpc4	4
0	2.03295	0.532	0.207	0	Lekr1	4
0	1.88326	0.556	0.231	0	Fntb	4
0	1.93666	0.613	0.288	0	Camkk2	4
0	1.80256	0.61	0.285	0	Timm9	4
0	2.07752	0.788	0.463	0	5330434G04Rik	4
0	1.80042	0.719	0.394	0	Clstn1	4
0	2.02578	0.474	0.149	0	Vopp1	4
0	1.76225	0.727	0.402	0	Kif2a	4
0	2.00522	0.537	0.213	0	Gpatch1	4
0	1.97885	0.507	0.183	0	Zkscan2	4
0	1.67404	0.731	0.407	0	Helz	4
0	2.10702	0.476	0.152	0	Rnf24	4
0	1.95285	0.485	0.161	0	Eef1a2	4
0	2.51067	0.417	0.093	0	Dkk3	4
0	1.82977	0.693	0.369	0	Metap2	4
0	4.90351	0.348	0.024	0	4930473D10Rik	4
0	1.7296	0.798	0.475	0	Mctp1	4
0	1.69081	0.62	0.297	0	Miga1	4
0	1.82594	0.516	0.193	0	Gsdme	4
0	2.67746	0.405	0.082	0	B4galnt4	4
0	2.04064	0.517	0.194	0	Pxdn	4
0	1.62841	0.654	0.331	0	Arf3	4
0	2.01217	0.492	0.169	0	Stum	4
0	2.55816	0.417	0.094	0	Rhbdl1	4
0	2.09211	0.467	0.145	0	Stx1b	4
0	1.71807	0.686	0.364	0	Zcchc14	4
0	1.38905	0.553	0.231	0	Rab40b	4
0	1.85388	0.545	0.223	0	Slc4a8	4
0	3.74116	0.363	0.041	0	Gprin3	4
0	1.89487	0.451	0.129	0	Gm48747	4
0	2.51594	0.432	0.11	0	Gm47591	4
0	1.87421	0.535	0.214	0	Tfdp1	4
0	1.67317	0.626	0.305	0	Uxs1	4
0	2.39717	0.376	0.055	0	4921539H07Rik	4
0	2.15803	0.449	0.128	0	Fam57b	4
0	1.98839	0.498	0.177	0	Slc41a2	4
0	2.42719	0.425	0.104	0	Ankrd13d	4
0	2.04785	0.484	0.163	0	Scg3	4
0	2.04162	0.469	0.148	0	Hectd2os	4
0	1.69197	0.844	0.523	0	Ftx	4
0	2.32023	0.416	0.095	0	Drp2	4
0	2.20933	0.673	0.353	0	Gpi1	4
0	2.30196	0.528	0.208	0	Dlg5	4
0	2.18176	0.45	0.13	0	Habp4	4
0	1.79244	0.498	0.178	0	Ablim3	4
0	1.38393	0.598	0.278	0	Sept11	4
0	1.83574	0.587	0.267	0	Dalrd3	4
0	2.12325	0.596	0.276	0	Nt5dc3	4
0	1.72045	0.596	0.276	0	Pnpt1	4
0	1.8074	0.785	0.466	0	Epha4	4
0	2.38351	0.452	0.133	0	Flrt3	4
0	3.35316	0.37	0.051	0	Cxxc4	4
0	2.84651	0.387	0.068	0	Radil	4
0	2.0387	0.502	0.183	0	Eif4e3	4
0	2.10536	0.447	0.128	0	Jph3	4
0	1.17847	0.63	0.311	0	Runx2	4
0	1.87264	0.57	0.251	0	Trit1	4
0	2.17471	0.823	0.504	0	Prkg1	4
0	2.44645	0.462	0.144	0	B3glct	4
0	1.82925	0.894	0.576	0	Prkce	4
0	1.6134	0.604	0.286	0	Wdr47	4
0	1.47093	0.62	0.302	0	Klhl32	4
0	2.27374	0.432	0.114	0	Nsg1	4
0	2.67885	0.429	0.111	0	Fras1	4
0	2.01487	0.519	0.201	0	Far2	4
0	2.16919	0.437	0.119	0	Morc2b	4
0	2.16176	0.49	0.172	0	Gda	4
0	1.74302	0.598	0.28	0	Faah	4
0	1.47667	0.469	0.151	0	Zdhhc2	4
0	1.89717	0.824	0.506	0	Jakmip2	4
0	1.86464	0.473	0.155	0	Nlgn3	4
0	1.85277	0.788	0.471	0	Scai	4
0	1.27515	0.543	0.226	0	Tmtc1	4
0	1.57777	0.607	0.29	0	Mpp6	4
0	2.082	0.492	0.175	0	Rangap1	4
0	1.11803	0.593	0.276	0	Tbc1d1	4
0	1.71548	0.564	0.247	0	Ogfod1	4
0	1.71222	0.711	0.394	0	Spred2	4
0	1.45243	0.554	0.238	0	Chst1	4
0	1.60513	0.56	0.244	0	Ric3	4
0	1.898	0.527	0.211	0	Usp28	4
0	1.88571	0.507	0.191	0	Brsk1	4
0	1.72803	0.608	0.292	0	Lztfl1	4
0	2.11466	0.446	0.13	0	Nlgn2	4
0	2.30777	0.418	0.102	0	St8sia3	4
0	1.7415	0.587	0.271	0	Cltb	4
0	1.72592	0.694	0.378	0	Slf1	4
0	1.83037	0.476	0.16	0	Slitrk5	4
0	1.73931	0.705	0.389	0	Ocrl	4
0	2.60625	0.538	0.223	0	Lmo4	4
0	1.62189	0.661	0.346	0	Ints10	4
0	3.3872	0.382	0.067	0	Mir670hg	4
0	2.34123	0.432	0.117	0	Slc45a1	4
0	1.87602	0.517	0.202	0	Igf2bp3	4
0	2.92543	0.379	0.064	0	Spred3	4
0	2.02363	0.489	0.174	0	D830024N08Rik	4
0	3.45753	0.448	0.133	0	Efna5	4
0	1.82493	0.563	0.248	0	Ahdc1	4
0	1.72921	0.484	0.169	0	Unc5a	4
0	1.90073	0.814	0.499	0	Pacsin1	4
0	1.8717	0.524	0.21	0	Rundc3a	4
0	2.16471	0.455	0.141	0	Adcy3	4
0	1.84044	0.546	0.232	0	Pced1b	4
0	2.86897	0.39	0.076	0	Trnp1	4
0	1.6792	0.62	0.306	0	Srpk1	4
0	2.2732	0.428	0.114	0	Klc2	4
0	1.51901	0.573	0.259	0	Zswim5	4
0	4.18107	0.345	0.031	0	Gpr26	4
0	1.76262	0.583	0.269	0	Rragb	4
0	1.79661	0.561	0.248	0	Npdc1	4
0	1.96124	0.533	0.22	0	Mapkbp1	4
0	1.9397	0.466	0.153	0	Rnf32	4
0	1.83493	0.785	0.472	0	Dzip3	4
0	1.79144	0.678	0.365	0	Hnrnpll	4
0	1.80953	0.614	0.301	0	Sars	4
0	1.83782	0.384	0.071	0	Gm10754	4
0	2.11705	0.501	0.188	0	Smpd4	4
0	1.61147	0.594	0.281	0	Ranbp17	4
0	1.8892	0.499	0.187	0	Clybl	4
0	2.35209	0.416	0.104	0	Bdh1	4
0	1.54137	0.706	0.394	0	Fam126b	4
0	1.80894	0.576	0.264	0	Cttn	4
0	1.66653	0.57	0.258	0	Cbx6	4
0	1.53359	0.544	0.233	0	Tbc1d9	4
0	1.74824	0.679	0.368	0	Zwint	4
0	2.16731	0.453	0.142	0	Dtnbos	4
0	2.08449	0.402	0.091	0	Cpne8	4
0	1.79932	0.726	0.415	0	Ndrg3	4
0	1.87964	0.721	0.41	0	2210408F21Rik	4
0	4.99046	0.335	0.024	0	Ankrd55	4
0	2.34482	0.716	0.405	0	Hdac4	4
0	1.61223	0.708	0.397	0	Ola1	4
0	1.77773	0.569	0.258	0	Dnaja1	4
0	1.32661	0.852	0.541	0	Cacna2d1	4
0	1.70593	0.568	0.257	0	Snap47	4
0	1.96185	0.811	0.501	0	Dmxl2	4
0	2.24571	0.451	0.141	0	Tbc1d30	4
0	1.96139	0.516	0.206	0	Tcte2	4
0	1.82634	0.544	0.234	0	Ttbk1	4
0	1.67032	0.719	0.409	0	Ptpn12	4
0	2.12123	0.488	0.178	0	Clmp	4
0	3.42401	0.373	0.063	0	Mpp3	4
0	3.15459	0.361	0.051	0	Gm15810	4
0	2.35399	0.417	0.107	0	Carmil3	4
0	1.65848	0.601	0.291	0	Zfp799	4
0	1.98692	0.461	0.152	0	Gm10848	4
0	1.69778	0.531	0.222	0	Gnptg	4
0	1.77389	0.455	0.146	0	Rab27b	4
0	3.04841	0.375	0.066	0	Neurod6	4
0	3.28905	0.376	0.067	0	Myo16	4
0	1.67589	0.615	0.306	0	Pcsk7	4
0	2.23166	0.419	0.11	0	Foxg1	4
0	2.08851	0.43	0.121	0	Slitrk1	4
0	1.91643	0.479	0.17	0	Sgsm3	4
0	2.51434	0.408	0.099	0	Ece2	4
0	1.79572	0.812	0.504	0	Klhdc10	4
0	1.91612	0.676	0.368	0	Gm20275	4
0	2.67463	0.387	0.079	0	Gm12709	4
0	3.6439	0.349	0.041	0	Zfp941	4
0	1.66341	0.617	0.309	0	Sugp2	4
0	2.10714	0.74	0.432	0	Mcu	4
0	1.49745	0.576	0.268	0	Fam13a	4
0	1.9662	0.668	0.361	0	Gm36975	4
0	2.11196	0.873	0.566	0	Sgip1	4
0	2.08299	0.452	0.145	0	Numbl	4
0	2.36398	0.405	0.098	0	Slc16a11	4
0	2.15972	0.539	0.232	0	Crtac1	4
0	2.00096	0.716	0.409	0	Rgl1	4
0	2.41506	0.414	0.107	0	Disp3	4
0	2.20625	0.442	0.135	0	Mfap3l	4
0	3.18867	0.373	0.066	0	Rab15	4
0	4.03109	0.359	0.052	0	Itgbl1	4
0	1.70727	0.615	0.308	0	Flywch1	4
0	1.67655	0.536	0.23	0	Sh3glb2	4
0	2.75101	0.398	0.092	0	Fam184b	4
0	2.20775	0.542	0.236	0	Gtf2ird1	4
0	4.15612	0.513	0.207	0	Grm8	4
0	1.74284	0.557	0.251	0	Trmt1	4
0	1.6679	0.562	0.256	0	Thoc7	4
0	1.7434	0.672	0.366	0	Slc4a7	4
0	1.76283	0.521	0.215	0	Map3k12	4
0	1.45326	0.676	0.37	0	Aff2	4
0	1.51539	0.767	0.461	0	Epb41l1	4
0	2.09358	0.441	0.135	0	Tmem201	4
0	1.62944	0.598	0.292	0	Cep70	4
0	1.51542	0.641	0.335	0	Cfap36	4
0	1.62968	0.758	0.452	0	Slc22a17	4
0	1.80754	0.509	0.203	0	Spats2	4
0	2.55694	0.397	0.092	0	Chst10	4
0	1.76492	0.554	0.249	0	Ddx55	4
0	1.93275	0.449	0.144	0	Tmem59l	4
0	1.90598	0.679	0.374	0	Cep112	4
0	2.11988	0.682	0.377	0	Thrb	4
0	5.11887	0.341	0.036	0	Fhod3	4
0	1.88979	0.75	0.445	0	Clip1	4
0	3.15725	0.377	0.072	0	Actn2	4
0	2.07358	0.497	0.192	0	Hmgcr	4
0	2.02352	0.841	0.536	0	Mllt3	4
0	2.37714	0.469	0.164	0	Nptxr	4
0	1.64916	0.566	0.261	0	Hdx	4
0	1.8535	0.46	0.156	0	Sfxn1	4
0	1.74009	0.74	0.436	0	Abhd18	4
0	1.6389	0.637	0.333	0	Naa40	4
0	1.5874	0.635	0.331	0	Arl3	4
0	2.22219	0.836	0.532	0	Dync1i1	4
0	1.7516	0.573	0.269	0	Ttc13	4
0	1.95236	0.804	0.501	0	Slc24a3	4
0	1.8154	0.528	0.225	0	Suds3	4
0	2.13934	0.455	0.152	0	Mri1	4
0	1.76042	0.551	0.248	0	Got2	4
0	1.36403	0.555	0.252	0	Fam131a	4
0	3.7388	0.338	0.035	0	Dpysl3	4
0	3.20584	0.372	0.069	0	B3gat2	4
0	1.78019	0.611	0.308	0	Dnajc10	4
0	1.6559	0.504	0.201	0	Chrna7	4
0	1.8537	0.492	0.189	0	Ssbp4	4
0	1.99519	0.73	0.427	0	Rab6b	4
0	1.70555	0.637	0.334	0	Abhd6	4
0	2.11257	0.423	0.12	0	Elfn2	4
0	2.17946	0.443	0.14	0	Gramd4	4
0	2.12681	0.434	0.131	0	Greb1l	4
0	1.87195	0.813	0.51	0	A330076H08Rik	4
0	2.21662	0.823	0.52	0	Gria4	4
0	1.85665	0.527	0.225	0	Rnf25	4
0	1.61779	0.67	0.368	0	Tmx4	4
0	1.78352	0.531	0.229	0	Guf1	4
0	2.35173	0.337	0.035	0	Gm4876	4
0	1.6542	0.51	0.208	0	Ttyh1	4
0	1.79457	0.508	0.206	0	Prkar2a	4
0	1.58517	0.669	0.367	0	Atl1	4
0	1.9368	0.454	0.152	0	Wnk3	4
0	1.77984	0.486	0.184	0	Uck2	4
0	2.80199	0.371	0.069	0	Rusc1	4
0	1.78939	0.497	0.195	0	Fam92a	4
0	1.86958	0.482	0.18	0	Ift81	4
0	1.47037	0.618	0.316	0	Wasf3	4
0	1.92871	0.433	0.131	0	Igsf9b	4
0	1.63428	0.612	0.31	0	Prkar1a	4
0	1.40971	0.585	0.283	0	Abca5	4
0	3.02858	0.361	0.059	0	Cd200	4
0	2.59804	0.385	0.083	0	4930547E14Rik	4
0	4.69061	0.342	0.041	0	Arhgef26	4
0	1.52046	0.647	0.346	0	Fbxo34	4
0	1.68216	0.543	0.242	0	Tnk2	4
0	1.59645	0.478	0.177	0	Zfp831	4
0	2.57897	0.418	0.117	0	Gm11906	4
0	1.90756	0.621	0.32	0	Ppib	4
0	5.37532	0.352	0.051	0	Htr2c	4
0	1.80472	0.533	0.233	0	Stk25	4
0	1.73176	0.544	0.244	0	Fam184a	4
0	1.73929	0.508	0.208	0	Lsm7	4
0	1.52098	0.686	0.386	0	Lpin2	4
0	1.9301	0.456	0.156	0	Apoo	4
0	1.68196	0.483	0.183	0	Kif26b	4
0	1.81068	0.711	0.411	0	Mdn1	4
0	1.7886	0.74	0.44	0	Rufy2	4
0	1.76256	0.597	0.297	0	Ap1b1	4
0	1.77565	0.639	0.339	0	E2f3	4
0	2.73035	0.826	0.526	0	Focad	4
0	1.71501	0.553	0.254	0	Ndufa10	4
0	5.85995	0.329	0.03	0	Gad2	4
0	2.47175	0.406	0.107	0	Arntl2	4
0	2.05968	0.406	0.107	0	Gm16105	4
0	2.28837	0.402	0.103	0	Gm49961	4
0	2.30529	0.498	0.199	0	Hpca	4
0	1.92669	0.437	0.138	0	Gm5577	4
0	5.73101	0.349	0.05	0	Gm32647	4
0	2.15365	0.409	0.11	0	Shc2	4
0	1.56188	0.624	0.325	0	Chpt1	4
0	2.72912	0.373	0.074	0	Chga	4
0	1.82438	0.559	0.261	0	Pygb	4
0	1.92072	0.46	0.162	0	Map9	4
0	1.7259	0.551	0.253	0	Scrn1	4
0	1.73083	0.553	0.255	0	Vdac1	4
0	2.49833	0.669	0.371	0	Efr3b	4
0	2.75185	0.387	0.089	0	Lamb1	4
0	1.68976	0.669	0.371	0	Usp14	4
0	1.89985	0.488	0.19	0	Lrrc20	4
0	1.95539	0.478	0.18	0	Rps6kl1	4
0	1.62488	0.475	0.177	0	Gm41609	4
0	2.23666	0.427	0.129	0	Kcng2	4
0	1.65525	0.579	0.281	0	Slc25a26	4
0	2.8582	0.96	0.662	0	Rbfox1	4
0	1.63154	0.685	0.388	0	Cnrip1	4
0	2.39388	0.399	0.102	0	Ar	4
0	1.57036	0.618	0.321	0	Cry2	4
0	1.7374	0.487	0.19	0	Lhfpl4	4
0	2.12739	0.423	0.126	0	Gfod2	4
0	1.58717	0.601	0.304	0	Parp6	4
0	2.31129	0.415	0.118	0	Eda	4
0	1.69407	0.703	0.406	0	Aco2	4
0	1.70403	0.654	0.358	0	Coro2b	4
0	1.82779	0.441	0.145	0	4933412O06Rik	4
0	1.89287	0.439	0.143	0	Mcc	4
0	2.07227	0.383	0.087	0	Sept6	4
0	1.69681	0.617	0.321	0	Agap3	4
0	1.65876	0.634	0.338	0	Eipr1	4
0	1.4134	0.738	0.442	0	Basp1	4
0	1.65691	0.589	0.293	0	Zfp318	4
0	1.95568	0.82	0.524	0	Upp2	4
0	1.66256	0.562	0.267	0	Entr1	4
0	1.7847	0.561	0.266	0	Tpm1	4
0	2.33936	0.396	0.101	0	Fam227a	4
0	1.62896	0.546	0.251	0	Morf4l2	4
0	1.851	0.491	0.196	0	Gm32250	4
0	1.87519	0.496	0.201	0	Arrb1	4
0	2.53502	0.427	0.132	0	4921534H16Rik	4
0	2.14399	0.429	0.134	0	Bscl2	4
0	6.38637	0.327	0.033	0	Pld5	4
0	1.67204	0.554	0.26	0	Pdss1	4
0	1.96604	0.931	0.637	0	Macrod2	4
0	1.58242	0.53	0.236	0	Gm43376	4
0	2.43169	0.385	0.091	0	Slc7a1	4
0	1.86939	0.66	0.366	0	Man1a	4
0	3.04629	0.452	0.158	0	Rnf182	4
0	1.78243	0.483	0.189	0	Rtca	4
0	1.587	0.593	0.299	0	Phtf2	4
0	2.85396	0.365	0.071	0	Cplx1	4
0	1.60961	0.59	0.296	0	Cep164	4
0	2.67608	0.427	0.133	0	Airn	4
0	1.73818	0.701	0.407	0	Cnnm2	4
0	1.87591	0.492	0.198	0	Tspyl2	4
0	1.78419	0.569	0.275	0	Nsun2	4
0	1.97942	0.455	0.162	0	Mllt11	4
0	1.86771	0.866	0.573	0	A230057D06Rik	4
0	1.88995	0.446	0.153	0	Gga2	4
0	1.73988	0.642	0.349	0	Baz2a	4
0	1.72094	0.556	0.263	0	Afg3l2	4
0	1.59738	0.625	0.332	0	Orc2	4
0	4.4895	0.352	0.059	0	Atp2b4	4
0	1.80169	0.75	0.457	0	Pigk	4
0	2.53431	0.376	0.083	0	Azin2	4
0	2.00476	0.432	0.139	0	Lrrtm1	4
0	2.05608	0.472	0.179	0	Matn2	4
0	1.6196	0.692	0.399	0	Usp45	4
0	4.66835	0.322	0.03	0	Necab2	4
0	1.57657	0.547	0.255	0	Dnal1	4
0	1.64424	0.556	0.264	0	Gnl3	4
0	1.66649	0.551	0.259	0	Prpf40b	4
0	1.63896	0.611	0.319	0	Mfhas1	4
0	2.1141	0.429	0.137	0	Prkar2b	4
0	2.62642	0.366	0.074	0	Tmem179	4
0	1.66227	0.63	0.338	0	Napg	4
0	2.11152	0.973	0.681	0	Nrg3	4
0	1.67498	0.558	0.267	0	Adss	4
0	1.70529	0.515	0.224	0	Nop56	4
0	1.89462	0.765	0.474	0	Gpcpd1	4
0	2.40975	0.384	0.093	0	Fam189b	4
0	1.56071	0.685	0.394	0	Elovl6	4
0	1.55707	0.679	0.388	0	Lmbr1	4
0	1.68629	0.497	0.206	0	R3hdm4	4
0	1.54913	0.551	0.26	0	Lrch2	4
0	1.59729	0.722	0.431	0	Tasp1	4
0	1.43303	0.723	0.432	0	Maco1	4
0	1.5522	0.591	0.3	0	Gm42439	4
0	1.81604	0.485	0.194	0	Whamm	4
0	1.69783	0.758	0.467	0	Dync2h1	4
0	2.44717	0.412	0.121	0	Osbpl10	4
0	1.72958	0.727	0.436	0	Rai1	4
0	1.97518	0.619	0.328	0	Rnf112	4
0	1.64103	0.373	0.082	0	Ccdc88c	4
0	2.46952	0.366	0.075	0	Gm49179	4
0	1.69656	0.511	0.221	0	Rae1	4
0	1.93758	0.467	0.177	0	Chpf2	4
0	1.02135	0.902	0.612	0	Lrrtm4	4
0	1.67671	0.555	0.265	0	Psma1	4
0	1.62985	0.525	0.235	0	Ei24	4
0	1.58039	0.554	0.264	0	Nol10	4
0	3.67314	0.33	0.04	0	Vwa5b2	4
0	1.68846	0.514	0.224	0	Zfp523	4
0	1.84036	0.733	0.443	0	Ppm1l	4
0	1.57657	0.587	0.297	0	Mecr	4
0	3.03489	0.373	0.083	0	Ank1	4
0	1.82754	0.471	0.181	0	Tent4a	4
0	1.49671	0.679	0.39	0	Pgbd5	4
0	1.47399	0.644	0.355	0	Gdpd1	4
0	1.74937	0.543	0.254	0	Gm48512	4
0	1.68247	0.517	0.228	0	Tmed9	4
0	2.27936	0.448	0.159	0	Gm49003	4
0	1.56038	0.628	0.339	0	Sun1	4
0	1.60254	0.573	0.284	0	Ndufaf7	4
0	1.38177	0.828	0.539	0	Kctd16	4
0	2.20695	0.401	0.113	0	Zmat3	4
0	2.20862	0.402	0.114	0	Dpy19l3	4
0	1.79295	0.523	0.235	0	Brsk2	4
0	2.05455	0.435	0.147	0	6430548M08Rik	4
0	1.43143	0.652	0.364	0	Trak1	4
0	2.9772	0.982	0.694	0	Nrxn3	4
0	1.75923	0.724	0.436	0	Kdm5b	4
0	1.61542	0.604	0.316	0	Abca3	4
0	1.60649	0.565	0.277	0	Wdr60	4
0	2.33547	0.813	0.525	0	Robo1	4
0	1.67994	0.85	0.562	0	Nedd4l	4
0	1.7028	0.537	0.25	0	Stard7	4
0	1.66122	0.625	0.338	0	Itm2c	4
0	1.45051	0.615	0.328	0	Ppme1	4
0	2.47449	0.364	0.077	0	Pgr	4
0	4.50829	0.307	0.02	0	Tnfaip8l3	4
0	1.7958	0.482	0.195	0	Ankrd13b	4
0	2.55491	0.369	0.082	0	Cntnap1	4
0	1.53191	0.578	0.291	0	Map3k13	4
0	1.7726	0.474	0.187	0	Zmym3	4
0	1.51039	0.692	0.405	0	Hdgfl3	4
0	1.9747	0.43	0.144	0	Tmx2	4
0	2.10731	0.554	0.268	0	Slc17a7	4
0	1.42911	0.669	0.383	0	Synj2bp	4
0	3.23983	0.34	0.054	0	Nrsn1	4
0	1.56321	0.642	0.356	0	Ndfip2	4
0	1.59625	0.577	0.291	0	Uba6	4
0	1.55907	0.472	0.186	0	Cacng3	4
0	1.59018	0.607	0.321	0	Erlec1	4
0	2.43246	0.417	0.131	0	Hap1	4
0	1.78031	0.417	0.131	0	Gm16835	4
0	1.79967	0.597	0.311	0	Sh3pxd2a	4
0	1.53056	0.564	0.278	0	Dcun1d4	4
0	1.70577	0.505	0.22	0	Ndufaf4	4
0	1.85814	0.468	0.183	0	Atad3a	4
0	1.88662	0.454	0.169	0	Adamts3	4
0	1.66601	0.513	0.228	0	Zfp810	4
0	1.48186	0.652	0.367	0	Zc3h14	4
0	3.55761	0.319	0.034	0	Rtl1	4
0	1.67891	0.491	0.206	0	Smim13	4
0	2.19274	0.456	0.171	0	Gm6994	4
0	1.69389	0.511	0.226	0	Ring1	4
0	5.64405	0.311	0.026	0	Cntnap4	4
0	1.63249	0.62	0.335	0	Snx14	4
0	2.12674	0.418	0.133	0	Tmem229b	4
0	1.56681	0.569	0.284	0	Ggact	4
0	2.34859	0.37	0.085	0	4930570B17Rik	4
0	2.47835	0.37	0.085	0	Sult4a1	4
0	2.04782	0.408	0.123	0	Cemip2	4
0	1.67652	0.471	0.186	0	Stambpl1	4
0	1.65076	0.546	0.262	0	Src	4
0	2.497	0.373	0.089	0	Atp8b2	4
0	2.11025	0.429	0.145	0	Prkab2	4
0	1.89912	0.446	0.162	0	Ttyh3	4
0	1.54768	0.636	0.352	0	Rasa2	4
0	1.65384	0.55	0.266	0	Mrpl3	4
0	1.61692	0.673	0.389	0	Mapk8	4
0	1.63026	0.56	0.276	0	Lmbrd2	4
0	1.59948	0.655	0.371	0	Atp5a1	4
0	3.12679	0.441	0.157	0	Grk5	4
0	3.65218	0.33	0.046	0	Gabra3	4
0	1.83021	0.48	0.196	0	Suclg1	4
0	1.64055	0.572	0.288	0	Sugp1	4
0	1.71791	0.698	0.414	0	Cabin1	4
0	1.42638	0.721	0.437	0	Osbp2	4
0	1.68046	0.66	0.377	0	Nck2	4
0	2.0547	0.432	0.149	0	Blcap	4
0	1.79976	0.463	0.18	0	Morn1	4
0	2.536	0.507	0.224	0	Sdk1	4
0	1.47857	0.666	0.383	0	Zfp398	4
0	1.55218	0.536	0.253	0	Agpat5	4
0	2.15579	0.377	0.094	0	Gm16351	4
0	1.71264	0.492	0.209	0	Prmt7	4
0	1.86568	0.438	0.155	0	Dnajc27	4
0	2.53821	0.37	0.087	0	Begain	4
0	1.35358	0.666	0.383	0	Grina	4
0	1.49453	0.603	0.32	0	Lancl1	4
0	1.93808	0.411	0.128	0	Noct	4
0	1.70958	0.619	0.336	0	G3bp2	4
0	1.52364	0.607	0.324	0	Prdm10	4
0	1.71919	0.737	0.454	0	Psma3	4
0	1.40752	0.746	0.463	0	Fgd4	4
0	1.95393	0.513	0.231	0	Ogfrl1	4
0	1.90798	0.454	0.172	0	Fam20b	4
0	2.11908	0.556	0.274	0	Mgll	4
0	1.65456	0.659	0.377	0	Dnaja2	4
0	1.49202	0.631	0.349	0	Mtif2	4
0	4.8092	0.313	0.031	0	Stac2	4
0	1.67484	0.525	0.243	0	Usp36	4
0	2.39544	0.418	0.136	0	Pcdh10	4
0	1.60942	0.624	0.342	0	Timm44	4
0	5.6375	0.299	0.017	0	Zic1	4
0	1.51089	0.755	0.474	0	Myef2	4
0	1.73679	0.533	0.252	0	Prkaa2	4
0	2.87923	0.492	0.211	0	Cdh13	4
0	1.54097	0.645	0.364	0	Kpna1	4
0	1.70151	0.497	0.216	0	Gm26749	4
0	1.54833	0.584	0.303	0	Dcun1d2	4
0	1.51861	0.57	0.289	0	Timm23	4
0	1.67768	0.502	0.222	0	Atpif1	4
0	1.66248	0.516	0.236	0	Zfp961	4
0	1.675	0.514	0.234	0	Usp10	4
0	1.45185	0.64	0.36	0	Taf1b	4
0	3.58438	0.994	0.714	0	Meg3	4
0	2.77966	0.359	0.079	0	Fhl2	4
0	1.69184	0.568	0.288	0	Tecpr1	4
0	2.5332	0.688	0.408	0	Tafa1	4
0	1.56855	0.59	0.31	0	Tulp3	4
0	2.19473	0.414	0.134	0	Tnfrsf19	4
0	1.86819	0.472	0.192	0	Dexi	4
0	2.42999	0.953	0.673	0	Tenm2	4
0	1.64502	0.503	0.224	0	Pdhx	4
0	1.76627	0.449	0.17	0	Ccdc39	4
0	1.50462	0.666	0.387	0	Galnt11	4
0	2.89598	0.34	0.061	0	Gm50304	4
0	1.94809	0.409	0.13	0	Fam216a	4
0	1.71478	0.782	0.504	0	Kifap3	4
0	3.35161	0.332	0.054	0	Mest	4
0	1.71735	0.445	0.167	0	Car11	4
0	1.48993	0.667	0.389	0	Ddx10	4
0	1.49087	0.766	0.488	0	9330159F19Rik	4
0	1.74233	0.495	0.217	0	Rps6kb2	4
0	1.59788	0.739	0.461	0	Mast2	4
0	1.5778	0.605	0.327	0	Dctn1	4
0	1.52503	0.706	0.428	0	Pcmt1	4
0	1.73491	0.821	0.543	0	Dtnb	4
0	3.73401	0.309	0.032	0	Tdrd5	4
0	3.32112	0.325	0.048	0	Nr4a3	4
0	2.06314	0.4	0.123	0	Agrp	4
0	1.87019	0.806	0.529	0	Ncoa7	4
0	1.65896	0.875	0.598	0	Atxn1	4
0	1.97715	0.411	0.134	0	Diras2	4
0	1.84038	0.448	0.172	0	Ndufaf5	4
0	1.62551	0.628	0.352	0	Agk	4
0	1.69968	0.463	0.187	0	Atg16l2	4
0	1.62667	0.489	0.213	0	Deaf1	4
0	1.59019	0.555	0.279	0	Zfp692	4
0	1.7299	0.485	0.209	0	Zfyve27	4
0	2.64745	0.376	0.1	0	Hs6st2	4
0	1.48614	0.733	0.457	0	Mboat2	4
0	1.53673	0.731	0.455	0	Ints6	4
0	1.50808	0.684	0.409	0	Sacm1l	4
0	1.66486	0.487	0.212	0	Usp20	4
0	1.47981	0.666	0.391	0	Ncoa5	4
0	2.07024	0.403	0.128	0	Fbxl19	4
0	1.48246	0.62	0.345	0	Drosha	4
0	2.55856	0.35	0.075	0	Gm36388	4
0	1.50372	0.717	0.442	0	Ipo11	4
0	1.7299	0.47	0.195	0	Gm10785	4
0	1.3815	0.74	0.465	0	Tspan7	4
0	1.70892	0.764	0.49	0	Sclt1	4
0	1.71356	0.444	0.17	0	Chid1	4
0	1.7131	0.676	0.402	0	Ap2a2	4
0	1.60996	0.526	0.252	0	Usp19	4
0	1.6692	0.678	0.404	0	Slc25a3	4
0	1.4599	0.646	0.372	0	Fyttd1	4
0	1.76779	0.463	0.189	0	Tmem29	4
0	1.57063	0.588	0.314	0	Smg5	4
0	1.36982	0.686	0.413	0	Fam222b	4
0	3.38034	0.311	0.038	0	Sema4a	4
0	3.40346	0.377	0.104	0	Kcnn3	4
0	1.62122	0.482	0.209	0	Noc2l	4
0	3.98919	0.305	0.032	0	Scube1	4
0	3.91533	0.356	0.083	0	Rgs6	4
0	1.68957	0.47	0.197	0	2700054A10Rik	4
0	1.9344	0.415	0.143	0	Inpp1	4
0	1.53835	0.667	0.395	0	Rab30	4
0	1.66628	0.63	0.358	0	Cul4a	4
0	1.76058	0.436	0.164	0	Bbs4	4
0	2.07505	0.387	0.115	0	Traip	4
0	1.85485	0.511	0.239	0	Adam11	4
0	3.19867	0.322	0.05	0	Gm48239	4
0	1.50209	0.629	0.357	0	Mphosph8	4
0	2.40213	0.37	0.098	0	Lrrk2	4
0	5.6999	0.285	0.013	0	Trpc3	4
0	1.68428	0.47	0.198	0	Map3k10	4
0	2.73366	0.347	0.075	0	Gm45847	4
0	1.51788	0.747	0.476	0	Dennd1b	4
0	1.99506	0.492	0.221	0	Snta1	4
0	2.05927	0.386	0.115	0	Ccdc92	4
0	2.18054	0.369	0.098	0	Cfap300	4
0	1.9298	0.394	0.123	0	Nim1k	4
0	2.27326	0.365	0.094	0	Gm28750	4
0	3.01331	0.356	0.085	0	Fnbp1l	4
0	1.87894	0.47	0.199	0	Nrn1	4
0	1.68064	0.477	0.207	0	Prkci	4
0	2.53992	0.423	0.153	0	Rasgef1b	4
0	1.6902	0.485	0.215	0	Ints13	4
0	1.53266	0.662	0.392	0	Atxn2l	4
0	2.17635	0.375	0.105	0	Rab36	4
0	1.7857	0.485	0.215	0	Pip5k1c	4
0	2.19251	0.38	0.11	0	4930532I03Rik	4
0	2.667	0.334	0.064	0	Jag2	4
0	2.31413	0.37	0.1	0	B230217O12Rik	4
0	3.02069	0.331	0.061	0	Gprasp2	4
0	2.1676	0.4	0.13	0	Gm19938	4
0	1.71076	0.737	0.467	0	Ppp2r2c	4
0	2.06336	0.384	0.115	0	Gpr176	4
0	1.83187	0.435	0.166	0	Ubxn11	4
0	1.77717	0.441	0.172	0	Megf8	4
0	2.91887	0.323	0.054	0	Pbx4	4
0	1.73504	0.452	0.183	0	Qtrt1	4
0	1.50945	0.771	0.502	0	Calm1	4
0	2.06335	0.375	0.106	0	Sgtb	4
0	1.71889	0.465	0.196	0	Prdm15	4
0	1.53728	0.625	0.356	0	Kdm4b	4
0	2.52165	0.343	0.074	0	Gng3	4
0	6.5599	0.289	0.02	0	Prdm16	4
0	1.6484	0.705	0.436	0	Atp6v1b2	4
0	1.39664	0.722	0.453	0	Appl1	4
0	1.46291	0.684	0.416	0	Lnpk	4
0	1.8449	0.438	0.17	0	Gm43713	4
0	2.20034	0.421	0.153	0	Plppr1	4
0	1.48498	0.739	0.471	0	Mtf2	4
0	2.09937	0.379	0.111	0	Mkln1os	4
0	2.3004	0.36	0.092	0	Syt3	4
0	2.13178	0.363	0.095	0	Dzip1l	4
0	5.26587	0.28	0.012	0	Grip1os2	4
0	1.50218	0.842	0.574	0	Nsf	4
0	1.48203	0.761	0.493	0	Nt5c2	4
0	2.14491	0.708	0.44	0	Nrp2	4
0	2.27903	0.351	0.083	0	Vps37d	4
0	1.65783	0.729	0.461	0	Nek1	4
0	1.66743	0.696	0.428	0	Zfp827	4
0	1.4871	0.691	0.423	0	Thoc1	4
0	1.6133	0.428	0.161	0	Celsr2	4
0	1.47626	0.774	0.507	0	Psip1	4
0	2.75847	0.328	0.061	0	Fndc5	4
0	2.06513	0.379	0.112	0	Pianp	4
0	1.74395	0.484	0.217	0	Leng9	4
0	3.16699	0.313	0.046	0	Igdcc4	4
0	2.05699	0.393	0.126	0	Gm28379	4
0	2.28535	0.358	0.091	0	Apc2	4
0	1.71554	0.449	0.182	0	Rab10os	4
0	1.93086	0.384	0.117	0	4933424G05Rik	4
0	1.8712	0.582	0.315	0	Pgap1	4
0	1.48015	0.691	0.424	0	Rab11fip4	4
0	1.63552	0.691	0.424	0	Yeats2	4
0	1.5479	0.683	0.417	0	Rab6a	4
0	3.9018	0.304	0.038	0	Adamts9	4
0	2.55489	0.369	0.103	0	Timp4	4
0	2.14113	0.36	0.094	0	Iglon5	4
0	2.5989	0.354	0.088	0	Gm15680	4
0	2.67892	0.463	0.197	0	Ghr	4
0	1.95349	0.396	0.13	0	Dennd6b	4
0	2.71053	0.353	0.087	0	Fstl1	4
0	1.58353	0.671	0.405	0	Zbtb11	4
0	2.95489	0.322	0.056	0	Rab26	4
0	1.83981	0.414	0.148	0	Atp6v1g2	4
0	1.65434	0.44	0.174	0	Pcgf6	4
0	1.58633	0.781	0.515	0	Gprasp1	4
0	2.5747	0.38	0.115	0	Tgfb2	4
0	2.76675	0.338	0.073	0	Ankrd24	4
0	2.10515	0.4	0.135	0	Kcnmb4	4
0	2.90755	0.323	0.058	0	Cacna1g	4
0	2.67023	0.329	0.064	0	Sfxn3	4
0	2.3343	0.347	0.082	0	C230057M02Rik	4
0	2.4024	0.35	0.085	0	Cacna1i	4
0	2.41192	0.348	0.083	0	Dlk2	4
0	2.0789	0.394	0.13	0	Prex2	4
0	1.96318	0.42	0.156	0	Eno1	4
0	1.98351	0.381	0.117	0	Cdc7	4
0	3.01015	0.31	0.046	0	Gm44643	4
0	2.0942	0.382	0.118	0	9530052E02Rik	4
0	1.75181	0.44	0.176	0	Tspyl4	4
0	1.75106	0.421	0.157	0	Gpr22	4
0	2.56846	0.334	0.07	0	Pitpnm1	4
0	1.66371	0.713	0.449	0	Lrpprc	4
0	1.82289	0.411	0.148	0	Serpini1	4
0	1.60271	0.666	0.403	0	Ywhag	4
0	1.72722	0.404	0.141	0	Ncan	4
0	1.9213	0.38	0.117	0	Irak1bp1	4
0	1.82114	0.422	0.159	0	Rmnd5b	4
0	2.29493	0.396	0.133	0	Gm1604a	4
0	1.80324	0.658	0.395	0	Gm26917	4
0	2.2599	0.394	0.131	0	Entpd7	4
0	2.38808	0.348	0.085	0	6330403K07Rik	4
0	1.59701	0.689	0.426	0	Ide	4
0	1.80755	0.424	0.162	0	Gm14399	4
0	1.72109	0.42	0.158	0	Bbs7	4
0	1.98979	0.369	0.107	0	Kif17	4
0	1.46882	0.796	0.534	0	Tmem132b	4
0	1.68253	0.435	0.173	0	Cep89	4
0	1.6302	0.424	0.162	0	Anxa6	4
0	1.7867	0.766	0.504	0	Ddx24	4
0	1.48629	0.659	0.397	0	Ccser2	4
0	4.09678	0.299	0.037	0	Pde9a	4
0	1.54069	0.727	0.465	0	Ice1	4
0	1.8487	0.399	0.138	0	Zscan18	4
0	1.96223	0.369	0.108	0	Ikzf4	4
0	1.75214	0.452	0.191	0	Kctd17	4
0	1.5274	0.692	0.431	0	A930015D03Rik	4
0	1.71113	0.434	0.174	0	Mrpl41	4
0	2.16013	0.369	0.109	0	Hacd4	4
0	4.48455	0.414	0.154	0	Sgcz	4
0	1.69419	0.761	0.501	0	C130071C03Rik	4
0	1.89071	0.386	0.126	0	Cnih2	4
0	2.2803	0.354	0.094	0	Armcx1	4
0	3.5702	0.287	0.027	0	Gm15414	4
0	2.36618	0.345	0.085	0	Clgn	4
0	2.47011	0.33	0.071	0	Gm11099	4
0	3.09912	0.311	0.052	0	Vstm2l	4
0	3.03032	0.311	0.052	0	Zbtb46	4
0	4.43961	0.315	0.056	0	C130073E24Rik	4
0	1.80008	0.428	0.169	0	Lrrc29	4
0	2.9947	0.331	0.072	0	Megf11	4
0	1.76508	0.389	0.13	0	Fzd3	4
0	2.53237	0.33	0.071	0	Gm14827	4
0	1.63582	0.7	0.441	0	Nol4l	4
0	2.94009	0.334	0.076	0	Rhbdl3	4
0	1.62671	0.769	0.511	0	Ppp1r13b	4
0	2.65986	0.32	0.062	0	1700024B18Rik	4
0	5.80614	0.282	0.024	0	Tcerg1l	4
0	1.54093	0.695	0.437	0	Mapk8ip3	4
0	1.80741	0.397	0.14	0	Ss18l1	4
0	1.95707	0.447	0.19	0	Ssh1	4
0	2.12115	0.383	0.126	0	L3mbtl3	4
0	2.88347	0.326	0.069	0	Cfap54	4
0	2.00653	0.372	0.115	0	Kdm6b	4
0	2.33545	0.337	0.08	0	Tbkbp1	4
0	2.14523	0.356	0.099	0	Cep19	4
0	1.57313	0.864	0.607	0	Setbp1	4
0	2.21851	0.841	0.585	0	Pbx1	4
0	1.88375	0.408	0.152	0	Snapc4	4
0	1.91683	0.38	0.124	0	Zfp512b	4
0	3.1969	0.298	0.042	0	Parva	4
0	1.9969	0.364	0.108	0	Cacnb1	4
0	2.65845	0.321	0.065	0	Nr4a1	4
0	1.77992	0.39	0.134	0	Chrd	4
0	3.84562	0.298	0.043	0	Plch2	4
0	2.63835	0.893	0.638	0	Cacna1a	4
0	1.56782	0.382	0.127	0	Plk2	4
0	2.25834	0.333	0.078	0	Syngr3	4
0	4.39099	0.291	0.037	0	Cdh7	4
0	1.78126	0.385	0.131	0	Ypel4	4
0	6.63285	0.267	0.013	0	Dlx6os1	4
0	2.03988	0.355	0.101	0	P3h3	4
0	1.95743	0.363	0.109	0	Syt5	4
0	2.15293	0.361	0.107	0	Hook2	4
0	2.09561	0.35	0.096	0	Paqr9	4
0	1.56615	0.361	0.107	0	Cspg5	4
0	2.00186	0.353	0.099	0	Fam171a2	4
0	1.74471	0.418	0.164	0	Fkbp3	4
0	4.43046	0.281	0.027	0	Cdh24	4
0	1.88188	0.393	0.139	0	Jade3	4
0	1.72718	0.391	0.137	0	Bex2	4
0	1.53032	0.74	0.487	0	Rev1	4
0	1.56334	0.785	0.532	0	Phactr3	4
0	1.83554	0.397	0.144	0	Zfp956	4
0	1.2749	0.78	0.527	0	Dennd5b	4
0	2.28601	0.367	0.114	0	Pygo1	4
0	1.37463	0.779	0.526	0	Soga3	4
0	2.61643	0.321	0.068	0	Gm12064	4
0	2.12274	0.345	0.092	0	Mdga1	4
0	1.79956	0.408	0.155	0	Esrra	4
0	1.45164	0.691	0.438	0	Dpm1	4
0	1.44477	0.693	0.44	0	Kdm1a	4
0	2.31856	0.326	0.074	0	Npr2	4
0	3.19617	0.304	0.052	0	Gm12536	4
0	1.53401	0.733	0.481	0	Klhl7	4
0	2.64213	0.314	0.062	0	Srrm4os	4
0	1.71338	0.794	0.542	0	Fyn	4
0	1.98096	0.38	0.128	0	Gm48383	4
0	1.83295	0.397	0.145	0	Dgat1	4
0	1.973	0.388	0.136	0	Igf2r	4
0	1.54078	0.702	0.45	0	Setx	4
0	1.48806	0.712	0.46	0	Orc4	4
0	2.13385	0.348	0.097	0	Tmem169	4
0	2.21338	0.343	0.092	0	Macrod2os1	4
0	3.53174	0.294	0.043	0	Cdh22	4
0	1.85963	0.406	0.155	0	Fam185a	4
0	2.62083	0.308	0.057	0	Lrfn1	4
0	3.79553	0.342	0.091	0	Zfp521	4
0	1.61805	0.389	0.139	0	Abcc8	4
0	7.06296	0.262	0.012	0	Sox1ot	4
0	2.01764	0.355	0.105	0	Mok	4
0	2.63444	0.311	0.061	0	Slitrk4	4
0	2.35006	0.324	0.074	0	Tceal5	4
0	1.48961	0.705	0.455	0	Hira	4
0	1.97375	0.687	0.438	0	Efr3a	4
0	1.85226	0.398	0.149	0	2610301B20Rik	4
0	2.46892	0.958	0.709	0	Nlgn1	4
0	1.84875	0.382	0.133	0	Mthfr	4
0	2.21114	0.806	0.557	0	Cdk14	4
0	1.50389	0.754	0.505	0	Purg	4
0	2.65976	0.308	0.059	0	Abcg4	4
0	2.02309	0.356	0.107	0	Sncb	4
0	1.36294	0.71	0.461	0	Dhx30	4
0	1.86427	0.383	0.135	0	Smyd2	4
0	1.72447	0.764	0.516	0	Prrc2b	4
0	2.30431	0.326	0.078	0	Dtx1	4
0	2.07012	0.35	0.102	0	Ripor1	4
0	1.74472	0.826	0.578	0	Hdac9	4
0	2.48471	0.32	0.072	0	Katnal2	4
0	2.16828	0.346	0.098	0	4930567K20Rik	4
0	2.37539	0.414	0.166	0	Lats2	4
0	1.84379	0.817	0.57	0	Map2k4	4
0	4.44313	0.313	0.066	0	Gpc6	4
0	1.83318	0.817	0.57	0	Cplane1	4
0	1.77752	0.39	0.144	0	Wdr73	4
0	5.14688	0.265	0.019	0	Zbtb7c	4
0	1.55437	0.723	0.477	0	Nvl	4
0	2.02807	0.357	0.111	0	Tmem246	4
0	3.29222	0.3	0.054	0	Adgra1	4
0	2.05174	0.356	0.11	0	Lix1	4
0	1.96836	0.382	0.136	0	Pgrmc1	4
0	4.74348	0.303	0.057	0	Arhgap6	4
0	3.43685	0.282	0.036	0	Plppr3	4
0	3.57851	0.277	0.032	0	Gm32442	4
0	1.98885	0.341	0.096	0	Minar2	4
0	2.44041	0.329	0.084	0	4930590L20Rik	4
0	2.01772	0.798	0.553	0	Atp2a2	4
0	2.20014	0.353	0.108	0	4930567K12Rik	4
0	2.19238	0.362	0.117	0	Eif1b	4
0	3.29869	0.291	0.046	0	Efcab1	4
0	1.65465	0.752	0.507	0	Vps13a	4
0	1.68284	0.71	0.465	0	2610037D02Rik	4
0	1.44637	0.683	0.439	0	Drg1	4
0	1.84462	0.37	0.126	0	4930570G19Rik	4
0	2.25387	0.324	0.08	0	Scn2b	4
0	4.15253	0.274	0.031	0	Tmem91	4
0	2.76831	0.295	0.052	0	Rims4	4
0	2.26076	0.305	0.062	0	Bcan	4
0	1.85889	0.372	0.129	0	Gm17494	4
0	1.56049	0.715	0.472	0	Znrf1	4
0	2.56329	0.309	0.066	0	Gls2	4
0	2.95228	0.288	0.045	0	Krt222	4
0	1.62555	0.723	0.48	0	Brd9	4
0	1.44953	0.71	0.467	0	Ahcyl1	4
0	3.5405	0.28	0.038	0	Cdh4	4
0	2.14433	0.339	0.097	0	Rhof	4
0	2.18933	0.33	0.088	0	Ppa1	4
0	2.07213	0.34	0.098	0	A530046M15Rik	4
0	3.66975	0.272	0.03	0	Mapk11	4
0	5.5401	0.258	0.016	0	Scn9a	4
0	2.46814	0.325	0.083	0	Ctbp2	4
0	2.52654	0.953	0.711	0	Opcml	4
0	2.34667	0.329	0.088	0	4930545L23Rik	4
0	2.11992	0.337	0.096	0	Slc22a14	4
0	1.87657	0.362	0.121	0	Ssx2ip	4
0	1.53604	0.728	0.487	0	Chfr	4
0	1.62128	0.762	0.521	0	Pcnx	4
0	1.83799	0.367	0.126	0	Rpap3	4
0	2.4301	0.304	0.063	0	Sema6b	4
0	3.55087	0.282	0.041	0	Gm5089	4
0	1.36269	0.805	0.565	0	Kat6b	4
0	4.05245	0.279	0.039	0	Gm41414	4
0	1.97753	0.345	0.105	0	Gm20033	4
0	1.58733	0.763	0.523	0	Ddhd2	4
0	2.52296	0.369	0.129	0	Galnt14	4
0	3.66912	0.342	0.103	0	Ptprt	4
0	3.11147	0.279	0.04	0	Slc1a4	4
0	2.80228	0.304	0.065	0	Gpc1	4
0	2.77104	0.318	0.079	0	Evc2	4
0	2.57649	0.305	0.066	0	Abcb9	4
0	2.09921	0.348	0.109	0	Tpd52l1	4
0	3.37868	0.293	0.054	0	Mettl24	4
0	1.87227	0.783	0.544	0	Msra	4
0	1.59884	0.754	0.515	0	Zc3h13	4
0	3.16834	0.361	0.122	0	Pdzrn4	4
0	2.13229	0.32	0.081	0	Fgd1	4
0	3.62967	0.276	0.038	0	Cpne5	4
0	2.75834	0.298	0.06	0	Pcsk2os2	4
0	2.15485	0.333	0.096	0	Ube4bos1	4
0	2.09473	0.326	0.089	0	Ltbp4	4
0	1.97863	0.336	0.099	0	Rfx1	4
0	3.77787	0.263	0.026	0	Il34	4
0	3.02717	0.279	0.042	0	Zfp711	4
0	2.2216	0.315	0.078	0	Hfm1	4
0	1.87704	0.365	0.128	0	Cdk5r1	4
0	1.38911	0.728	0.491	0	Akap11	4
0	1.39608	0.692	0.455	0	Tecr	4
0	1.45075	0.703	0.466	0	Bdp1	4
0	2.09313	0.332	0.096	0	Idh3a	4
0	3.26686	0.345	0.109	0	Gad1	4
0	2.44326	0.302	0.066	0	Ckmt1	4
0	2.40859	0.306	0.07	0	Ebf4	4
0	2.22484	0.315	0.079	0	Srsf12	4
0	1.83992	0.353	0.117	0	Ece1	4
0	1.64052	0.781	0.545	0	Polb	4
0	1.92274	0.359	0.123	0	Pdcd7	4
0	4.5745	0.252	0.016	0	Gm15723	4
0	1.54006	0.704	0.468	0	BC005561	4
0	1.59776	0.803	0.568	0	Cspp1	4
0	2.26283	0.322	0.087	0	2810049E08Rik	4
0	1.80104	0.336	0.101	0	Gm10115	4
0	2.78231	0.284	0.049	0	Sarm1	4
0	2.25468	0.32	0.085	0	Tagln3	4
0	2.16244	0.329	0.095	0	Zfp30	4
0	1.97542	0.334	0.1	0	Cdkl1	4
0	2.40574	0.366	0.132	0	Il16	4
0	4.29912	0.25	0.016	0	Gng4	4
0	2.78895	0.317	0.083	0	Gfra2	4
0	2.63956	0.295	0.061	0	Pnma3	4
0	1.54228	0.811	0.578	0	Cdh8	4
0	1.96361	0.337	0.104	0	Gas8	4
0	2.79217	0.27	0.037	0	Gm48749	4
0	2.49505	0.315	0.082	0	Stx1a	4
0	1.68958	0.88	0.647	0	Large1	4
0	1.45352	0.797	0.565	0	Rfx7	4
0	2.12289	0.324	0.092	0	Iffo2	4
0	3.23395	0.272	0.04	0	4930428E07Rik	4
0	1.83392	0.853	0.621	0	Cacnb4	4
0	1.98293	0.871	0.639	0	Srgap3	4
0	1.88503	0.346	0.114	0	Rab3a	4
0	3.35435	0.292	0.06	0	Cacng5	4
0	1.5534	0.771	0.539	0	Ncald	4
0	1.46188	0.773	0.541	0	Ppp6r2	4
0	2.62565	0.285	0.053	0	Rell2	4
0	4.32812	0.252	0.021	0	Resp18	4
0	2.49449	0.305	0.074	0	Ttl	4
0	2.51791	0.287	0.056	0	Lrp3	4
0	2.33166	0.302	0.071	0	Zfp641	4
0	1.96748	0.352	0.121	0	Arvcf	4
0	2.66061	0.287	0.056	0	Gm10862	4
0	2.34983	0.302	0.072	0	L2hgdh	4
0	2.36042	0.293	0.063	0	Fbxo16	4
0	1.64028	0.703	0.473	0	Tango2	4
0	1.98372	0.342	0.113	0	1500035N22Rik	4
0	2.63912	0.283	0.054	0	Dynlt1a	4
0	1.72916	0.733	0.504	0	Cdkl5	4
0	2.77312	0.279	0.051	0	Celf6	4
0	3.23004	0.264	0.036	0	Golga7b	4
0	1.37439	0.779	0.551	0	Calm2	4
0	1.9516	0.339	0.112	0	Adgrl2	4
0	1.96182	0.339	0.112	0	Ddx41	4
0	2.16458	0.308	0.081	0	Sema4b	4
0	2.59821	0.283	0.056	0	Elovl4	4
0	1.55732	0.822	0.595	0	Arl15	4
0	2.69735	0.273	0.047	0	Syt12	4
0	1.8649	0.327	0.101	0	Prr7	4
0	1.39557	0.746	0.52	0	Nsd2	4
0	2.41252	0.296	0.07	0	Klhl10	4
0	2.49669	0.291	0.065	0	Gm50152	4
0	3.19695	0.264	0.039	0	Slc9a2	4
0	1.94642	0.326	0.101	0	Bex3	4
0	2.3482	0.296	0.071	0	Pim2	4
0	1.97765	0.806	0.582	0	Dnajc6	4
0	1.87382	0.329	0.105	0	Gm2762	4
0	1.84048	0.314	0.09	0	Sema4f	4
0	2.62614	0.29	0.066	0	Ptpn13	4
0	1.48103	0.749	0.525	0	Mib1	4
0	1.99039	0.33	0.107	0	Hdac6	4
0	3.38913	0.259	0.036	0	Igsf21	4
0	2.1575	0.909	0.686	0	Ccser1	4
0	2.17428	0.87	0.647	0	Kcnma1	4
0	2.78408	0.299	0.076	0	Lrtm1	4
0	2.57713	0.276	0.054	0	1700080N15Rik	4
0	1.60066	0.77	0.548	0	2210408I21Rik	4
0	2.03662	0.323	0.102	0	Mboat7	4
0	2.50725	0.279	0.058	0	Rnf227	4
0	2.09709	0.297	0.076	0	Gm14330	4
0	1.7034	0.806	0.586	0	Hectd4	4
0	2.86783	0.265	0.045	0	Fgf9	4
0	2.0156	0.313	0.093	0	Spag6l	4
0	1.46739	0.738	0.518	0	Chd8	4
0	2.15147	0.302	0.082	0	Fsd1	4
0	2.87299	0.269	0.05	0	4930595D18Rik	4
0	2.24683	0.31	0.091	0	Gm37529	4
0	1.9222	0.313	0.094	0	B4galnt1	4
0	1.969	0.888	0.669	0	Strbp	4
0	1.29386	0.815	0.596	0	Mrtfb	4
0	1.94449	0.804	0.586	0	Gnas	4
0	2.87722	0.26	0.042	0	Ache	4
0	1.54454	0.752	0.534	0	Sec61a2	4
0	1.47735	0.751	0.533	0	Odf2	4
0	1.95495	0.903	0.685	0	Grm7	4
0	1.54055	0.843	0.625	0	Bicd1	4
0	1.42761	0.736	0.518	0	Vezt	4
0	1.54198	0.744	0.526	0	Pitpna	4
0	2.60829	0.268	0.051	0	Gm10544	4
0	3.72753	0.252	0.035	0	Gm47728	4
0	2.26174	0.29	0.073	0	4930594M22Rik	4
0	1.47952	0.788	0.572	0	Zfyve9	4
0	1.48946	0.786	0.57	0	Esyt2	4
0	2.45261	0.275	0.059	0	Gm11817	4
0	2.23319	0.288	0.072	0	Tmem9	4
0	2.56376	0.289	0.073	0	Dpysl5	4
0	2.2565	0.29	0.074	0	Tctn2	4
0	2.41401	0.291	0.075	0	Flt3	4
0	2.30261	0.293	0.077	0	Gm11417	4
0	2.32294	0.304	0.089	0	Rgs8	4
0	2.14254	0.301	0.086	0	Car7	4
0	1.68445	0.836	0.621	0	A330023F24Rik	4
0	2.4182	0.282	0.067	0	Ddo	4
0	3.19177	0.259	0.045	0	Gm11655	4
0	2.20192	0.291	0.077	0	Pcsk2os1	4
0	1.39988	0.774	0.56	0	Atp9a	4
0	2.17387	0.289	0.075	0	Cacnb3	4
0	2.28697	0.848	0.634	0	Dcc	4
0	1.74789	0.809	0.596	0	Mical3	4
0	2.84001	0.257	0.044	0	Spire2	4
0	2.1495	0.293	0.08	0	Nucb2	4
0	1.42873	0.739	0.527	0	Atp6v1h	4
0	1.58713	0.828	0.616	0	Tia1	4
0	2.36669	0.272	0.061	0	Lpcat4	4
0	2.28677	0.281	0.07	0	Angpt2	4
0	2.57038	0.263	0.052	0	2810032G03Rik	4
0	2.10148	0.298	0.087	0	Gm8098	4
0	2.16874	0.288	0.077	0	Msrb3	4
0	1.42963	0.747	0.536	0	Dnm1l	4
0	1.88958	0.82	0.609	0	Cdh2	4
0	2.41348	0.274	0.064	0	Shf	4
0	2.40716	0.269	0.059	0	Pck2	4
0	2.0889	0.301	0.091	0	Sdc2	4
0	2.05534	0.298	0.088	0	Gspt2	4
0	2.2634	0.284	0.074	0	Apobec4	4
0	1.87813	0.847	0.637	0	Zranb2	4
0	1.60241	0.829	0.619	0	C2cd5	4
0	1.4818	0.875	0.665	0	Nptn	4
0	1.47912	0.79	0.581	0	Slc25a12	4
0	2.25603	0.273	0.064	0	Fndc4	4
0	1.43691	0.742	0.533	0	Gon4l	4
0	2.17015	0.283	0.074	0	Csrnp2	4
0	1.54858	0.752	0.543	0	Reps2	4
0	2.64132	0.259	0.051	0	Inha	4
0	4.03613	0.252	0.044	0	Eps8	4
0	2.46609	0.265	0.057	0	Tmem25	4
0	2.51912	0.281	0.073	0	Itga7	4
0	1.44631	0.763	0.555	0	Ddx50	4
0	2.10779	0.286	0.078	0	Gm31508	4
0	1.74214	0.843	0.635	0	Amph	4
0	1.58655	0.79	0.583	0	Ndfip1	4
0	1.86707	0.893	0.686	0	Xkr4	4
0	1.52206	0.787	0.581	0	Clasp1	4
0	1.5199	0.805	0.599	0	Mprip	4
0	2.32036	0.264	0.058	0	Gm38251	4
0	2.42385	0.271	0.065	0	Gm48321	4
0	1.56504	0.813	0.607	0	1110051M20Rik	4
0	1.39485	0.755	0.549	0	Micu3	4
0	1.70419	0.799	0.594	0	Synj1	4
0	2.11908	0.276	0.071	0	Gpr85	4
0	1.57126	0.745	0.54	0	Smim14	4
0	2.38649	0.282	0.077	0	Prdm8	4
0	1.47834	0.736	0.531	0	Leng8	4
0	2.50413	0.256	0.052	0	Asns	4
0	2.45086	0.262	0.058	0	Gm14372	4
0	2.38349	0.26	0.056	0	Gm48677	4
0	2.96441	0.251	0.047	0	Boc	4
0	2.02274	0.284	0.082	0	Dffb	4
0	1.48078	0.795	0.594	0	Pja2	4
0	2.32779	0.261	0.06	0	Gm42456	4
0	2.52152	0.252	0.051	0	Pcgf2	4
0	2.34318	0.265	0.064	0	Tceal3	4
0	1.68654	0.849	0.648	0	Dync1i2	4
0	2.99193	0.26	0.061	0	Car4	4
0	2.34206	0.276	0.077	0	Nefm	4
0	1.69582	0.804	0.606	0	Csnk1g1	4
0	1.88217	0.9	0.702	0	Ttc3	4
0	2.10754	0.27	0.072	0	Gm16126	4
0	2.2734	0.259	0.061	0	Glis2	4
0	2.26912	0.264	0.066	0	Gm14703	4
0	1.62431	0.851	0.653	0	Adam22	4
0	2.3751	0.251	0.054	0	Rimkla	4
0	2.41519	0.253	0.056	0	Panx1	4
0	1.55643	0.757	0.561	0	Fam219a	4
0	2.34768	0.254	0.06	0	Tcea2	4
0	1.56003	0.747	0.553	0	Ube4b	4
0	2.5636	0.254	0.061	0	Gpr68	4
0	2.14669	0.254	0.062	0	Cyp4x1	4
0	1.62353	0.832	0.64	0	Rev3l	4
0	1.81325	0.844	0.652	0	Pi4ka	4
0	1.66756	0.837	0.648	0	Atp6v0a1	4
0	1.60455	0.847	0.659	0	Fry	4
0	1.6676	0.821	0.633	0	Pabpn1	4
0	2.34964	0.251	0.065	0	Adcy6	4
0	2.0972	0.815	0.629	0	Map4k3	4
0	1.43425	0.882	0.698	0	Dock3	4
0	3.29526	0.251	0.067	0	Prlr	4
0	2.4428	0.253	0.069	0	Gm26854	4
0	1.40931	0.762	0.579	0	Htt	4
0	1.64183	0.802	0.62	0	Ttc7b	4
0	1.65783	0.855	0.673	0	Dmd	4
0	1.7326	0.798	0.618	0	Psd3	4
0	1.36801	0.837	0.658	0	Elavl3	4
0	1.60848	0.771	0.593	0	Ap2b1	4
0	1.44657	0.774	0.599	0	Kif1a	4
0	1.83403	0.879	0.704	0	Nr3c2	4
0	1.63562	0.812	0.647	0	Nfib	4
0	1.09691	0.893	0.728	0	Cttnbp2	4
0	2.23185	0.868	0.703	0	Ube3a	4
0	1.98132	0.865	0.701	0	Camta1	4
0	1.33608	0.802	0.639	0	Tut4	4
0	2.007	0.864	0.704	0	Aak1	4
0	1.60773	0.81	0.65	0	Ube2b	4
0	1.22154	0.951	0.792	0	Kcnip4	4
0	2.08619	0.993	0.837	0	Lsamp	4
0	1.39252	0.79	0.634	0	Oga	4
0	1.6942	0.884	0.729	0	Gls	4
0	1.68648	0.983	0.828	0	Celf2	4
0	1.54068	0.791	0.64	0	Chd4	4
0	1.35687	0.791	0.641	0	Usp32	4
0	1.51949	0.88	0.732	0	Otud7a	4
0	1.28976	0.857	0.711	0	Pde4dip	4
0	1.56597	0.823	0.677	0	Srpk2	4
0	1.60568	0.792	0.649	0	Ctif	4
0	1.56176	0.799	0.659	0	Rock2	4
0	1.69224	0.943	0.804	0	Anks1b	4
0	1.53622	0.825	0.687	0	Ylpm1	4
0	1.47262	0.822	0.684	0	Gm47283	4
0	1.45474	0.892	0.756	0	Akap6	4
0	1.46982	0.826	0.691	0	Afdn	4
0	1.49563	0.807	0.672	0	Akap8l	4
0	1.50317	0.888	0.755	0	Atp2b1	4
0	1.49804	0.851	0.72	0	Braf	4
0	1.54549	0.833	0.703	0	Kmt2a	4
0	2.89395	0.891	0.763	0	Schip1	4
0	1.56808	0.898	0.77	0	Tmem178b	4
0	1.61533	0.842	0.715	0	Eml6	4
0	1.7438	0.847	0.721	0	Ubr5	4
0	1.44043	0.823	0.699	0	Etnk1	4
0	2.48793	0.922	0.802	0	Phactr1	4
0	2.00122	0.811	0.694	0	Msi2	4
0	2.03191	0.88	0.768	0	Frmd4a	4
0	1.37817	0.936	0.825	0	Ank3	4
0	1.52208	0.796	0.685	0	R3hdm2	4
0	1.29671	0.874	0.764	0	Akt3	4
0	1.44801	0.8	0.691	0	Atxn2	4
0	1.4336	0.835	0.727	0	Ecpas	4
0	1.76613	0.942	0.842	0	Mdga2	4
0	1.53642	0.822	0.725	0	Pcca	4
0	1.52971	0.842	0.748	0	Kidins220	4
0	1.25957	0.838	0.746	0	Srek1	4
0	1.57484	0.882	0.795	0	Rtn3	4
0	1.57012	0.892	0.807	0	R3hdm1	4
0	1.68219	0.857	0.774	0	Herc1	4
0	1.6277	0.898	0.816	0	Dip2c	4
0	1.90829	0.989	0.91	0	Dlg2	4
0	1.33424	0.838	0.762	0	Srsf11	4
0	1.58336	0.842	0.769	0	Chd6	4
0	1.74889	0.853	0.78	0	Prkcb	4
0	1.50786	0.835	0.764	0	Tjp1	4
0	1.46596	0.824	0.755	0	Psme4	4
0	1.72533	0.836	0.768	0	Zmynd8	4
0	1.3822	0.845	0.778	0	Ankrd12	4
0	1.51467	0.933	0.869	0	AC149090.1	4
0	1.54915	0.823	0.759	0	Atp6v0b	4
0	1.47959	0.852	0.788	0	Ogt	4
0	1.81405	0.844	0.781	0	Kcnq1ot1	4
0	1.45465	0.834	0.776	0	Eif4g3	4
0	1.41069	0.861	0.81	0	Ubr3	4
0	1.33901	0.844	0.797	0	Nktr	4
0	2.00722	0.891	0.85	0	Lncpint	4
0	1.27646	0.897	0.938	0	Macf1	4
0	1.20841	0.858	0.831	0	Ubn2	4
0	1.98296	0.912	0.885	0	Dock4	4
0	1.46713	0.885	0.86	0	Tnrc6c	4
0	1.35921	0.887	0.911	0	Snrnp70	4
0	1.37591	0.876	0.855	0	Arglu1	4
0	1.31156	0.875	0.86	0	Mbd5	4
0	1.29921	0.872	0.885	0	Usp34	4
0	1.26461	0.957	0.947	0	Ppp3ca	4
0	1.56319	0.874	0.87	0	Srrm2	4
0	1.24677	0.883	0.885	0	Pnisr	4
6.16738e-308	1.52785	0.65	0.392	1.63738e-303	Atp6v0c	4
1.05194e-307	1.43288	0.7	0.463	2.79279e-303	Smarca4	4
1.17371e-307	1.354	0.727	0.505	3.11608e-303	Ndufs4	4
1.3713e-307	2.10149	0.265	0.073	3.64067e-303	Cfap44	4
2.87905e-307	1.74888	0.379	0.137	7.64358e-303	Qsox2	4
5.51302e-307	1.4419	0.671	0.421	1.46365e-302	Gripap1	4
6.13593e-307	1.411	0.673	0.414	1.62903e-302	Cryzl1	4
6.8912e-307	1.38174	0.769	0.574	1.82955e-302	Pdss2	4
6.89496e-307	1.5875	0.564	0.287	1.83054e-302	Pnkd	4
7.60101e-307	1.9645	0.305	0.094	2.01799e-302	Tuba4a	4
9.96389e-307	1.71357	0.349	0.116	2.64531e-302	Gm41505	4
1.10203e-306	1.61081	0.519	0.242	2.92577e-302	Parp1	4
1.12472e-306	1.3569	0.826	0.713	2.98601e-302	Cpeb3	4
1.67267e-306	1.25828	0.841	0.785	4.44076e-302	Zfr	4
1.67782e-306	1.39557	0.697	0.447	4.45445e-302	Tbce	4
[truncated: 3,311 more rows]

## Sheet: Cluster 5
p_val	avg_log2FC	pct.1	pct.2	p_val_adj	gene	cluster
0	6.93277	0.978	0.028	0	Mpped1	5
0	6.21923	0.98	0.045	0	Gm10754	5
0	5.50742	0.992	0.066	0	Cpne8	5
0	4.28607	0.986	0.069	0	Sv2b	5
0	5.22576	0.983	0.066	0	Gm49678	5
0	5.00371	0.989	0.077	0	Runx1t1	5
0	5.29253	0.963	0.055	0	Samd5	5
0	5.91815	0.981	0.074	0	Ndst3	5
0	5.02076	0.973	0.069	0	Dkk3	5
0	5.53716	0.958	0.057	0	Ccdc88c	5
0	5.40726	0.988	0.094	0	Nell1	5
0	5.7601	0.936	0.045	0	Tmem200a	5
0	4.31019	0.983	0.094	0	Kcnc2	5
0	5.80175	0.943	0.063	0	Satb2	5
0	4.89888	0.984	0.114	0	Ror1	5
0	4.886	0.913	0.043	0	Neurod6	5
0	6.01093	0.926	0.056	0	Gm2115	5
0	4.63119	0.994	0.128	0	Pde1a	5
0	4.68066	0.965	0.103	0	Galnt9	5
0	5.0379	0.998	0.144	0	Hcn1	5
0	4.77154	0.919	0.066	0	Ociad2	5
0	4.5212	0.959	0.11	0	Cntnap5c	5
0	4.48125	0.943	0.102	0	Plk2	5
0	4.60915	0.932	0.092	0	Hunk	5
0	5.199	0.997	0.158	0	Chrm3	5
0	4.70215	0.966	0.13	0	Zdhhc2	5
0	4.24857	0.982	0.151	0	Rab3c	5
0	4.09228	0.934	0.107	0	Homer2	5
0	4.35527	0.907	0.08	0	Sez6	5
0	3.80922	0.948	0.121	0	Nyap2	5
0	4.51509	0.994	0.169	0	Sh3rf1	5
0	4.33135	0.979	0.159	0	Sema3e	5
0	4.46435	0.997	0.179	0	Tenm4	5
0	3.40484	0.925	0.112	0	Brinp2	5
0	3.79192	0.985	0.172	0	Trpc5	5
0	3.53035	0.938	0.128	0	Raver2	5
0	3.65541	0.968	0.16	0	Pkp2	5
0	5.4911	0.999	0.194	0	Gm2164	5
0	4.16764	0.994	0.193	0	Prkcg	5
0	3.78582	0.929	0.129	0	Adcy8	5
0	3.63023	0.993	0.194	0	Zfp385b	5
0	4.41349	0.999	0.201	0	Khdrbs3	5
0	3.82249	0.973	0.176	0	Flrt2	5
0	3.3833	0.968	0.173	0	Lingo1	5
0	4.0374	0.925	0.132	0	Gm10848	5
0	4.27584	0.889	0.097	0	Htr1f	5
0	3.70844	0.963	0.172	0	Ankrd33b	5
0	3.51582	0.991	0.201	0	Rasgrp1	5
0	3.39005	0.933	0.145	0	Thsd7b	5
0	3.66846	0.96	0.172	0	Pcnx2	5
0	3.77713	0.938	0.15	0	Gm13269	5
0	4.13172	0.866	0.079	0	Hs6st2	5
0	3.78548	0.963	0.179	0	Itpka	5
0	4.15076	0.848	0.064	0	Ldb2	5
0	2.97434	0.911	0.127	0	Camk4	5
0	3.08054	0.958	0.176	0	A230006K03Rik	5
0	3.29807	0.928	0.146	0	B830012L14Rik	5
0	4.30501	0.996	0.214	0	Kcnn2	5
0	4.45127	0.839	0.058	0	Fhl2	5
0	3.95161	0.94	0.159	0	Matn2	5
0	3.5488	0.951	0.173	0	C530008M17Rik	5
0	3.38967	0.899	0.124	0	Mirg	5
0	3.56237	0.924	0.151	0	Stum	5
0	3.64611	0.973	0.2	0	Pde2a	5
0	3.59181	0.988	0.216	0	Shank1	5
0	4.64974	0.842	0.07	0	Mdga1	5
0	3.87285	0.981	0.212	0	Tspan13	5
0	4.65978	0.837	0.068	0	Sept6	5
0	3.11012	0.983	0.217	0	Cacng8	5
0	3.12239	0.967	0.201	0	Gm44151	5
0	5.19478	1	0.234	0	Ntm	5
0	3.21704	0.988	0.222	0	Syt16	5
0	2.92883	0.958	0.193	0	Gm3764	5
0	3.21289	0.962	0.197	0	Wscd2	5
0	6.12294	0.78	0.017	0	Npr3	5
0	3.02323	0.959	0.196	0	Gabra5	5
0	2.54847	0.956	0.193	0	Mapk4	5
0	3.42868	0.996	0.234	0	Kcnq5	5
0	3.16187	0.977	0.215	0	Celf5	5
0	6.20588	0.785	0.024	0	Fibcd1	5
0	3.84353	0.867	0.106	0	Fbn1	5
0	2.7644	0.986	0.226	0	Lmo7	5
0	3.0758	0.987	0.228	0	Kcnq2	5
0	3.17588	0.959	0.2	0	Scn3b	5
0	3.17667	0.928	0.17	0	Dnah9	5
0	3.34576	0.959	0.201	0	Sptbn2	5
0	3.16299	0.982	0.225	0	Lrrn2	5
0	2.99758	0.994	0.237	0	Shank2	5
0	2.85255	0.955	0.198	0	Wnk2	5
0	3.47707	0.923	0.167	0	Cacng3	5
0	3.55935	0.971	0.215	0	Ppp4r4	5
0	2.99812	0.988	0.232	0	Bcl11b	5
0	3.40432	0.907	0.151	0	A330102I10Rik	5
0	3.78358	0.869	0.113	0	Chrd	5
0	3.16835	0.963	0.208	0	Reep1	5
0	3.24872	0.976	0.221	0	Gabrg3	5
0	3.47524	0.996	0.241	0	Bcl11a	5
0	3.1182	0.991	0.237	0	Caln1	5
0	3.53244	0.996	0.243	0	Agbl4	5
0	2.9845	0.985	0.232	0	Mtus2	5
0	5.56099	0.777	0.025	0	Ptpru	5
0	3.08095	0.966	0.214	0	Rtl4	5
0	3.02067	0.984	0.233	0	Cacna1b	5
0	5.10961	0.78	0.029	0	Stac	5
0	2.59425	0.969	0.218	0	Sgcd	5
0	2.66996	0.967	0.216	0	Lrfn2	5
0	2.93038	0.942	0.191	0	Rnf165	5
0	5.73687	0.999	0.249	0	Kcnh7	5
0	2.5176	0.984	0.234	0	Zmat4	5
0	2.52252	0.97	0.22	0	Nrg3os	5
0	2.59056	0.975	0.226	0	Sidt1	5
0	3.24719	0.918	0.17	0	Shisa7	5
0	4.22346	0.846	0.098	0	Cck	5
0	3.66623	0.925	0.177	0	Dzip1	5
0	2.74491	0.976	0.229	0	Clvs1	5
0	3.04186	0.981	0.234	0	Rasgef1a	5
0	4.08404	0.83	0.084	0	Ar	5
0	4.17849	0.852	0.107	0	Gpc5	5
0	3.20125	0.945	0.2	0	Lmo3	5
0	3.87543	0.983	0.239	0	Khdrbs2	5
0	3.00212	0.986	0.242	0	Gucy1a2	5
0	2.86875	0.948	0.204	0	Cpne6	5
0	2.87387	0.949	0.206	0	Kcnb1	5
0	3.20212	0.981	0.238	0	Camkv	5
0	2.71025	0.975	0.233	0	Snph	5
0	2.65809	0.996	0.254	0	Cap2	5
0	2.74152	0.947	0.205	0	Atp2b3	5
0	2.60432	0.984	0.244	0	Sptbn4	5
0	3.0481	0.932	0.192	0	Tub	5
0	3.11767	0.937	0.198	0	Kcnab2	5
0	2.79312	0.932	0.193	0	Sptb	5
0	2.98268	0.957	0.218	0	Vsnl1	5
0	3.61237	0.832	0.093	0	St8sia5	5
0	2.99566	0.938	0.199	0	B230334C09Rik	5
0	2.4196	0.99	0.252	0	Ksr2	5
0	2.89661	0.988	0.25	0	Slc17a7	5
0	2.40259	0.99	0.253	0	Add2	5
0	4.11475	0.999	0.262	0	Fam189a1	5
0	3.0559	0.903	0.167	0	Dlgap3	5
0	2.77118	0.992	0.256	0	Ica1	5
0	2.84117	0.947	0.212	0	D630045J12Rik	5
0	3.03717	0.977	0.242	0	Klhl3	5
0	2.60429	0.942	0.208	0	Svop	5
0	2.45623	0.978	0.244	0	Me3	5
0	3.38805	0.87	0.136	0	3110039M20Rik	5
0	2.71745	0.966	0.232	0	Slc1a1	5
0	3.54464	0.846	0.114	0	Npas2	5
0	3.19253	0.994	0.262	0	Miat	5
0	2.93013	0.987	0.255	0	Mir124a-1hg	5
0	1.99719	0.98	0.248	0	Slit1	5
0	2.81461	0.907	0.176	0	Gm12296	5
0	4.04853	0.991	0.26	0	Tbc1d1	5
0	2.14288	0.974	0.243	0	Hs3st4	5
0	2.73309	0.994	0.263	0	Elmod1	5
0	3.16955	0.912	0.182	0	Wwc1	5
0	2.72119	0.962	0.233	0	Scn1a	5
0	3.83684	0.999	0.27	0	Iqgap2	5
0	3.49492	0.983	0.254	0	Kctd1	5
0	3.47617	0.903	0.175	0	Vcl	5
0	2.77033	0.992	0.264	0	Cdh12	5
0	4.25024	0.815	0.087	0	Fbn2	5
0	2.18659	0.991	0.264	0	Sez6l	5
0	2.60961	0.96	0.233	0	Arhgap44	5
0	6.37861	0.741	0.015	0	Gpr161	5
0	2.66155	0.923	0.197	0	Spon1	5
0	2.56707	0.906	0.181	0	4930509J09Rik	5
0	3.19163	0.939	0.214	0	Ccdc148	5
0	2.21853	0.984	0.259	0	Trank1	5
0	2.81342	0.926	0.202	0	Slc12a5	5
0	2.97181	0.887	0.163	0	Lurap1l	5
0	2.09032	0.986	0.262	0	Plekhg5	5
0	2.53621	0.987	0.263	0	Jazf1	5
0	2.14166	0.99	0.266	0	Slc35f3	5
0	2.68806	0.923	0.2	0	Icam5	5
0	3.14994	0.86	0.138	0	Dner	5
0	3.07819	0.91	0.188	0	Crmp1	5
0	2.63732	0.919	0.197	0	Bicdl1	5
0	2.33857	0.996	0.274	0	Rbfox3	5
0	2.11785	0.996	0.274	0	Kcnj6	5
0	2.85215	0.897	0.176	0	Gpr45	5
0	3.47057	0.996	0.275	0	Osbpl6	5
0	2.60449	0.981	0.26	0	Plppr4	5
0	3.34877	0.998	0.277	0	Mical2	5
0	2.77086	0.952	0.231	0	Unc13a	5
0	3.68063	0.836	0.115	0	Igsf9b	5
0	2.44281	0.939	0.218	0	Gm20642	5
0	2.54575	0.924	0.204	0	Phf24	5
0	3.89611	0.884	0.164	0	Pantr1	5
0	2.90844	0.997	0.277	0	Adcy2	5
0	2.73541	0.904	0.185	0	Chrna7	5
0	2.29393	0.988	0.269	0	2010300C02Rik	5
0	2.62398	0.975	0.256	0	Zfp804a	5
0	2.63847	0.936	0.218	0	Plppr5	5
0	2.3846	0.933	0.215	0	Srrm3	5
0	1.76514	0.983	0.265	0	Rimbp2	5
0	3.04197	0.89	0.173	0	Ptprr	5
0	3.5392	0.795	0.078	0	Shc3	5
0	2.80701	0.996	0.279	0	Astn1	5
0	1.94203	0.992	0.275	0	Gabbr2	5
0	3.26834	0.933	0.217	0	Wdr17	5
0	3.50719	0.996	0.28	0	Ppp2r2b	5
0	2.87384	0.948	0.233	0	Smpd3	5
0	2.74816	0.955	0.241	0	Adgrb2	5
0	2.509	0.914	0.2	0	Dbn1	5
0	2.60523	0.998	0.285	0	Trim9	5
0	2.88191	0.979	0.266	0	Pid1	5
0	2.88371	0.943	0.23	0	Frrs1l	5
0	3.39899	0.839	0.127	0	Chd5	5
0	3.73145	0.996	0.284	0	Cpe	5
0	2.69452	0.998	0.287	0	Sphkap	5
0	3.87037	0.784	0.073	0	Cpne7	5
0	1.92264	0.996	0.285	0	Fam135b	5
0	2.85365	0.907	0.196	0	Ly6h	5
0	2.42708	0.943	0.233	0	Slc44a5	5
0	1.88143	0.963	0.253	0	Gabrg2	5
0	2.56549	0.998	0.288	0	Dgkg	5
0	2.77462	0.883	0.174	0	Ccdc30	5
0	2.5451	0.905	0.196	0	Prmt8	5
0	2.25536	0.993	0.284	0	Rgs7bp	5
0	2.82521	0.943	0.234	0	Syt14	5
0	2.58095	0.922	0.214	0	Arhgef25	5
0	3.30486	0.852	0.144	0	Gm44257	5
0	2.33833	0.992	0.284	0	Pip5k1b	5
0	2.86484	0.997	0.29	0	Grin1	5
0	2.81801	0.933	0.226	0	Dlg4	5
0	4.2453	0.774	0.067	0	4930547E14Rik	5
0	2.8408	0.944	0.237	0	Nsg2	5
0	2.8049	0.886	0.18	0	Gm10419	5
0	3.05677	0.944	0.238	0	B3gat1	5
0	2.13558	0.979	0.273	0	Gabrb2	5
0	3.20213	0.915	0.21	0	Bzw2	5
0	4.05006	0.787	0.082	0	Mal2	5
0	2.97481	0.885	0.18	0	Zcchc18	5
0	2.46599	0.871	0.166	0	Iqsec3	5
0	5.80457	0.745	0.041	0	4921539H07Rik	5
0	2.60889	0.882	0.178	0	Mir9-3hg	5
0	3.65109	0.999	0.295	0	5730522E02Rik	5
0	2.42224	0.969	0.266	0	Nol4	5
0	2.99914	0.995	0.293	0	Kcnb2	5
0	2.95233	0.956	0.254	0	Ulk4	5
0	2.92397	0.938	0.236	0	Fam131a	5
0	3.72533	0.998	0.296	0	Runx2	5
0	2.19532	0.983	0.282	0	Kcnt2	5
0	3.09419	0.994	0.293	0	Trpc4	5
0	2.88025	0.883	0.182	0	C78859	5
0	2.53787	0.969	0.268	0	Baiap2	5
0	3.37833	0.817	0.116	0	Zdhhc23	5
0	1.8116	0.975	0.274	0	Syt7	5
0	2.52735	0.997	0.297	0	Unc80	5
0	3.11958	0.884	0.184	0	Hpca	5
0	2.58021	0.996	0.296	0	Wipf3	5
0	2.85852	0.994	0.294	0	Trerf1	5
0	2.54775	0.903	0.204	0	Ptpn3	5
0	4.01176	0.8	0.102	0	Gm11906	5
0	2.58663	0.987	0.289	0	Dnm1	5
0	4.09027	0.771	0.074	0	Vxn	5
0	2.877	0.998	0.301	0	Scn8a	5
0	1.66374	0.948	0.251	0	Susd4	5
0	2.73715	0.986	0.29	0	Itga8	5
0	2.64496	0.996	0.301	0	Unc79	5
0	3.65171	0.826	0.131	0	Serpini1	5
0	3.05644	0.823	0.128	0	Col4a2	5
0	2.5505	0.998	0.304	0	Gabra2	5
0	2.51605	0.894	0.2	0	Nova2	5
0	2.28904	0.984	0.29	0	Galnt18	5
0	3.22454	0.87	0.177	0	Mlip	5
0	3.14441	1	0.307	0	Arpp21	5
0	2.38023	0.871	0.178	0	Slc35f1	5
0	2.5736	0.996	0.303	0	Grid1	5
0	3.15341	0.821	0.128	0	Fgfr1	5
0	2.42809	0.936	0.244	0	Adgrl1	5
0	2.85972	0.896	0.204	0	Tmem191c	5
0	2.69445	0.907	0.215	0	Pdzd4	5
0	1.22192	0.965	0.273	0	Slc2a13	5
0	4.13126	0.994	0.302	0	Sorcs3	5
0	2.56417	0.872	0.181	0	5330417C22Rik	5
0	2.72615	0.891	0.2	0	Lmtk3	5
0	2.06497	0.928	0.238	0	Bsn	5
0	3.57491	0.998	0.308	0	Ptprn2	5
0	2.76915	0.967	0.277	0	Ripor2	5
0	2.65877	0.991	0.302	0	Fmn2	5
0	3.41228	0.797	0.108	0	Cep126	5
0	4.08031	0.757	0.068	0	Cacna1i	5
0	2.34582	0.965	0.276	0	Ttll11	5
0	3.13247	0.856	0.167	0	St8sia1	5
0	2.16766	0.971	0.283	0	Galnt13	5
0	2.41422	0.996	0.308	0	Syn2	5
0	4.40393	0.742	0.054	0	Crym	5
0	1.83299	0.996	0.308	0	Sorbs2	5
0	2.22765	0.997	0.31	0	Gm26871	5
0	3.31972	0.998	0.311	0	Rian	5
0	2.62722	0.953	0.266	0	Faah	5
0	3.03095	0.829	0.142	0	2900026A02Rik	5
0	1.74845	0.934	0.248	0	Adcy1	5
0	2.79335	0.971	0.285	0	Ptprn	5
0	3.13872	0.871	0.185	0	Dab2ip	5
0	2.41791	0.992	0.306	0	Nkain3	5
0	2.64825	0.889	0.203	0	Hook1	5
0	3.05959	0.974	0.288	0	Uggt2	5
0	3.26613	0.805	0.12	0	Jakmip1	5
0	2.66817	0.992	0.307	0	Apba2	5
0	3.21075	0.996	0.311	0	Ntrk2	5
0	2.79251	0.966	0.281	0	Fam49a	5
0	3.08475	0.97	0.286	0	Actr3b	5
0	3.66513	0.998	0.314	0	Pde10a	5
0	2.85332	0.998	0.315	0	Shisa6	5
0	2.60901	0.996	0.313	0	Cdr1os	5
0	2.63468	0.956	0.273	0	Plxna2	5
0	3.02387	0.828	0.145	0	Clip4	5
0	2.1991	0.908	0.226	0	Bmerb1	5
0	2.4653	0.998	0.316	0	Gm20754	5
0	2.58594	0.887	0.206	0	Plppr2	5
0	3.23659	0.993	0.312	0	Ptprg	5
0	2.62925	0.996	0.315	0	Samd12	5
0	3.22932	0.813	0.132	0	Rab27b	5
0	3.14002	0.957	0.277	0	Mpp6	5
0	3.17194	0.94	0.26	0	Bcr	5
0	1.67004	0.988	0.308	0	Celf4	5
0	2.44516	0.999	0.32	0	Nebl	5
0	3.08651	0.844	0.165	0	Frmd6	5
0	2.23996	0.995	0.317	0	Kcnj3	5
0	4.15004	0.999	0.321	0	Ryr3	5
0	2.4502	0.872	0.194	0	Rapgefl1	5
0	2.48583	0.949	0.271	0	Adgrb1	5
0	3.78482	0.776	0.099	0	Traip	5
0	2.21062	0.991	0.314	0	Camk2b	5
0	2.72524	0.887	0.21	0	Myh10	5
0	2.83869	0.823	0.146	0	Shank3	5
0	1.89666	0.893	0.217	0	Clvs2	5
0	3.29389	0.813	0.137	0	Creg2	5
0	3.13852	0.864	0.188	0	Far2	5
0	2.37224	0.993	0.318	0	Gpr158	5
0	2.16886	0.991	0.316	0	Rapgef4	5
0	3.1619	0.999	0.324	0	Dok6	5
0	3.14639	0.813	0.139	0	Cx3cl1	5
0	3.07543	0.985	0.311	0	Nin	5
0	2.90762	0.793	0.12	0	Cabp1	5
0	2.13578	0.886	0.213	0	Tmtc1	5
0	2.52797	0.872	0.199	0	Dmtn	5
0	3.84324	0.998	0.326	0	Etl4	5
0	2.75006	0.997	0.325	0	Robo2	5
0	2.74962	0.998	0.327	0	Slit3	5
0	6.55981	0.692	0.021	0	Gm30382	5
0	2.16597	0.996	0.326	0	Rgs7	5
0	2.27543	0.877	0.208	0	Celf3	5
0	2.40839	0.95	0.281	0	Chl1	5
0	2.34636	0.873	0.205	0	Mcf2l	5
0	2.87531	1	0.332	0	Rasgrf1	5
0	1.92435	0.848	0.18	0	Trhde	5
0	2.8154	1	0.332	0	Nell2	5
0	1.7292	0.923	0.256	0	Nmnat2	5
0	3.71093	0.736	0.069	0	Fnbp1l	5
0	1.43044	0.969	0.302	0	Atp2b2	5
0	3.27498	0.763	0.096	0	Col4a1	5
0	2.49745	0.927	0.26	0	Syn1	5
0	2.94867	0.801	0.135	0	Ppargc1a	5
0	2.82895	0.899	0.233	0	Arhgef3	5
0	2.86772	0.827	0.161	0	Gm48091	5
0	3.0548	0.813	0.147	0	Slitrk5	5
0	2.73005	0.975	0.31	0	Casc4	5
0	2.37747	0.993	0.328	0	Sobp	5
0	4.06409	0.737	0.073	0	AC163685.1	5
0	1.44132	0.939	0.275	0	Slc7a14	5
0	2.86326	0.998	0.334	0	Myt1l	5
0	1.40436	0.992	0.329	0	Mmp16	5
0	2.4455	0.976	0.313	0	Atp1a3	5
0	2.72813	0.897	0.234	0	Fbxl2	5
0	2.67915	0.805	0.143	0	Ppp1r14c	5
0	2.63877	0.846	0.184	0	Spock2	5
0	2.45552	0.988	0.326	0	Cyfip2	5
0	2.68984	0.98	0.318	0	Tsc22d1	5
0	1.82418	0.995	0.334	0	Tnr	5
0	2.92719	0.804	0.143	0	Disp2	5
0	2.68789	0.899	0.238	0	Zfyve28	5
0	2.84899	0.847	0.186	0	Snrpn	5
0	3.6831	0.741	0.08	0	Adam12	5
0	1.66134	0.911	0.25	0	Hecw1	5
0	2.16557	0.969	0.308	0	Pde8b	5
0	3.14041	1	0.339	0	Gria3	5
0	2.81612	0.835	0.175	0	4430402I18Rik	5
0	2.60415	0.876	0.217	0	Stmn3	5
0	1.48817	0.994	0.335	0	Clstn2	5
0	3.2783	0.998	0.339	0	Asic2	5
0	2.32272	0.866	0.207	0	Nexmif	5
0	2.368	0.929	0.271	0	Dagla	5
0	2.73392	0.844	0.186	0	Speg	5
0	2.78355	0.829	0.171	0	Prkar1b	5
0	2.59422	0.826	0.168	0	Pfkp	5
0	2.26335	0.994	0.336	0	Dapk1	5
0	2.35496	0.935	0.278	0	Ralgps2	5
0	2.22974	0.945	0.288	0	Mpped2	5
0	2.5854	0.818	0.162	0	Fndc9	5
0	4.58867	0.75	0.095	0	Adgrl2	5
0	3.16909	0.999	0.344	0	St6galnac5	5
0	2.85931	0.924	0.269	0	Usp46	5
0	2.40207	0.88	0.225	0	Matk	5
0	2.1204	0.998	0.343	0	Nrcam	5
0	2.96707	0.981	0.326	0	Arhgap26	5
0	2.83752	0.921	0.267	0	Nmt2	5
0	3.82498	0.742	0.088	0	Gm20033	5
0	2.56666	0.799	0.145	0	Rnf182	5
0	2.3497	0.994	0.341	0	Scn2a	5
0	2.62272	0.997	0.344	0	Dgkb	5
0	2.50431	0.885	0.232	0	Actn1	5
0	2.75484	0.876	0.223	0	Slc35f4	5
0	2.62497	0.824	0.171	0	Gm10649	5
0	5.4672	0.68	0.028	0	Gm28175	5
0	2.22832	0.997	0.345	0	Pcsk2	5
0	2.40649	1	0.348	0	Ntrk3	5
0	3.11062	0.772	0.12	0	1700109K24Rik	5
0	2.82399	0.809	0.158	0	Nphp4	5
0	5.00485	0.912	0.262	0	Tenm3	5
0	2.60221	0.902	0.253	0	Chchd6	5
0	1.30545	0.967	0.318	0	Grm1	5
0	5.22392	1	0.351	0	Hs6st3	5
0	2.10025	0.851	0.202	0	Cnnm1	5
0	3.12022	0.773	0.125	0	Nckap5	5
0	1.46464	0.872	0.225	0	Htr4	5
0	5.36268	0.666	0.02	0	Gm48749	5
0	3.58984	0.748	0.102	0	4933424G05Rik	5
0	2.80163	0.792	0.146	0	Pcdh19	5
0	2.9736	0.827	0.181	0	Gsdme	5
0	2.45988	0.871	0.226	0	Chst1	5
0	3.40721	0.755	0.11	0	Gm26691	5
0	2.63209	0.821	0.176	0	Gabra1	5
0	2.37212	0.997	0.352	0	Stxbp5l	5
0	2.76388	0.787	0.142	0	Chrm1	5
0	3.24574	0.765	0.12	0	Smarca1	5
0	3.75411	0.728	0.083	0	Drp2	5
0	2.45646	0.837	0.193	0	Kcnip2	5
0	1.93622	0.837	0.194	0	Syndig1	5
0	2.2924	0.829	0.186	0	Slc6a17	5
0	2.61416	1	0.357	0	Gpm6a	5
0	6.86639	1	0.357	0	Galntl6	5
0	2.60241	0.879	0.236	0	Hmgcll1	5
0	2.33367	0.945	0.302	0	Chd3	5
0	2.68516	0.89	0.248	0	Meis2	5
0	2.43021	0.999	0.357	0	Brinp1	5
0	2.39052	0.899	0.257	0	Tmem150c	5
0	3.24755	0.759	0.118	0	Greb1l	5
0	2.50834	0.835	0.194	0	Ppargc1b	5
0	2.18331	0.955	0.315	0	Rnf112	5
0	2.36739	0.843	0.203	0	Tspoap1	5
0	1.9815	0.844	0.205	0	Srrm4	5
0	1.73541	0.887	0.248	0	Rit2	5
0	2.31284	0.999	0.361	0	Cacna1e	5
0	1.6852	0.899	0.261	0	Ano3	5
0	2.89497	0.998	0.36	0	Epha5	5
0	2.27241	0.826	0.188	0	Pknox2	5
0	2.55084	0.839	0.201	0	Mmd	5
0	2.85448	0.774	0.137	0	Gm1043	5
0	2.91692	0.875	0.238	0	Cds1	5
0	1.63621	0.874	0.238	0	Scn3a	5
0	2.48997	0.8	0.164	0	Zfp831	5
0	3.0192	0.782	0.146	0	Epha10	5
0	2.26274	0.914	0.278	0	Pde4a	5
0	2.28654	0.841	0.206	0	Fam110b	5
0	2.00358	0.891	0.256	0	Rras2	5
0	2.62706	0.87	0.235	0	Mras	5
0	3.545	0.981	0.346	0	Homer1	5
0	2.56097	0.992	0.358	0	Atp1b1	5
0	2.97856	0.996	0.362	0	9530059O14Rik	5
0	2.74132	0.798	0.164	0	Gm41609	5
0	2.37296	0.896	0.262	0	Syp	5
0	2.41778	0.77	0.137	0	Ptpn5	5
0	3.39531	0.731	0.098	0	Foxg1	5
0	2.25077	0.891	0.259	0	Rundc3b	5
0	2.64901	0.889	0.257	0	Agfg2	5
0	3.79052	0.986	0.354	0	Man1a	5
0	2.71605	0.872	0.24	0	Mtcl1	5
0	2.55769	0.793	0.161	0	Gda	5
0	2.86431	0.755	0.124	0	March4	5
0	3.03768	0.997	0.366	0	Prkag2	5
0	2.67519	0.994	0.363	0	Rnf150	5
0	1.33058	0.972	0.341	0	Atrnl1	5
0	3.34263	1	0.37	0	Egfem1	5
0	1.74699	0.859	0.229	0	Gabra4	5
0	3.61015	0.725	0.095	0	Slc26a4	5
0	1.88367	0.83	0.2	0	Slc24a4	5
0	1.96715	0.989	0.36	0	Epha7	5
0	2.50945	0.877	0.248	0	Zswim5	5
0	4.81308	0.667	0.039	0	Dach1	5
0	2.21122	0.928	0.301	0	Stxbp1	5
0	2.75193	0.879	0.252	0	Sel1l3	5
0	2.45583	0.798	0.171	0	Fbxo41	5
0	2.90726	0.75	0.123	0	Arhgef17	5
0	2.39236	0.811	0.185	0	Plekha6	5
0	2.74976	0.941	0.315	0	Lmtk2	5
0	2.63056	0.999	0.374	0	Sntg1	5
0	4.79541	0.648	0.023	0	Slc9a2	5
0	2.84836	0.999	0.374	0	Camk2a	5
0	1.955	0.907	0.282	0	Tenm1	5
0	2.60467	0.806	0.182	0	Agap2	5
0	2.85047	0.895	0.271	0	Catspere2	5
0	2.18297	0.995	0.371	0	Cntn1	5
0	2.77201	0.851	0.227	0	Man2a1	5
0	2.71436	0.769	0.146	0	Ajap1	5
0	2.06974	1	0.377	0	Gabrb1	5
0	2.22669	0.891	0.268	0	Sept11	5
0	2.56148	0.866	0.243	0	Acp1	5
0	2.75419	0.83	0.207	0	Epha3	5
0	2.20654	0.976	0.354	0	Nrgn	5
0	2.55282	0.889	0.267	0	Uhrf1bp1l	5
0	2.91799	0.983	0.362	0	Dlgap4	5
0	1.92253	0.864	0.243	0	B230209E15Rik	5
0	3.97699	0.684	0.063	0	Gm49179	5
0	2.51758	0.831	0.21	0	Prelid3a	5
0	2.43452	0.81	0.19	0	Trim46	5
0	2.83943	0.708	0.088	0	Stmn2	5
0	3.37266	0.994	0.374	0	Zfp462	5
0	2.38343	0.858	0.238	0	Thsd4	5
0	2.26718	0.82	0.2	0	A330008L17Rik	5
0	3.23874	0.996	0.377	0	Aff3	5
0	2.5784	0.823	0.204	0	Gm15594	5
0	3.4243	0.998	0.379	0	Itpr1	5
0	2.62361	0.999	0.38	0	Dlgap2	5
0	3.87498	0.687	0.068	0	C230057M02Rik	5
0	2.18904	1	0.381	0	Ryr2	5
0	3.78605	0.682	0.064	0	Evc2	5
0	2.27002	0.969	0.351	0	Arfgef3	5
0	3.30365	0.735	0.117	0	Kcnk9	5
0	2.85643	0.867	0.25	0	Arntl	5
0	2.22028	0.899	0.283	0	Madd	5
0	2.26066	0.937	0.322	0	Grik5	5
0	2.7433	0.775	0.16	0	Thy1	5
0	2.31199	0.906	0.291	0	Myrip	5
0	1.26146	0.858	0.243	0	Sh3rf3	5
0	2.90629	0.736	0.121	0	Tnfrsf19	5
0	2.73555	0.767	0.153	0	Ccdc149	5
0	2.59073	1	0.386	0	Gabrb3	5
0	2.95808	0.733	0.119	0	Pdlim7	5
0	2.91251	0.98	0.366	0	Thrb	5
0	3.11725	0.726	0.112	0	Rgs11	5
0	2.09228	0.867	0.254	0	Peg3	5
0	2.60791	0.996	0.383	0	Wasf1	5
0	2.21169	0.807	0.195	0	C1qtnf4	5
0	2.21241	0.999	0.387	0	Snap25	5
0	2.98916	0.724	0.113	0	Gm27032	5
0	2.90837	0.74	0.129	0	Clstn3	5
0	2.57173	0.963	0.352	0	Tusc3	5
0	2.48204	0.999	0.388	0	Lrfn5	5
0	2.59971	0.797	0.187	0	Eno2	5
0	1.30458	0.862	0.252	0	Lgi1	5
0	2.54128	0.9	0.291	0	Tmem63b	5
0	2.52765	0.984	0.375	0	Iqsec2	5
0	1.68424	0.869	0.261	0	Ndrg4	5
0	2.24863	0.981	0.373	0	Arhgef9	5
0	2.82836	0.785	0.178	0	Spats2l	5
0	1.07445	0.886	0.279	0	Cntnap5a	5
0	3.0103	0.717	0.11	0	Elavl4	5
0	3.02487	0.742	0.135	0	Numbl	5
0	3.99446	0.667	0.06	0	Rprml	5
0	2.108	0.827	0.221	0	Rab40b	5
0	2.44497	0.866	0.261	0	Raph1	5
0	3.49269	0.661	0.056	0	Cnr1	5
0	3.69115	1	0.395	0	Tafa1	5
0	2.54623	0.753	0.148	0	Lin7a	5
0	2.45732	0.961	0.356	0	Galnt16	5
0	2.3706	0.898	0.294	0	Unc13b	5
0	2.52907	0.904	0.3	0	Trim37	5
0	1.77178	1	0.396	0	Rims1	5
0	2.56926	0.751	0.147	0	D130043K22Rik	5
0	2.24379	0.945	0.341	0	Nup93	5
0	5.27485	0.647	0.044	0	Mei4	5
0	2.78367	0.747	0.144	0	Gpr22	5
0	3.15617	0.711	0.109	0	Elfn2	5
0	2.79293	0.738	0.136	0	Pcdh1	5
0	2.49464	0.762	0.16	0	Tro	5
0	2.81469	1	0.399	0	Dclk1	5
0	1.52654	0.891	0.29	0	Ak5	5
0	2.56928	0.991	0.39	0	Sh3gl2	5
0	2.22578	0.977	0.376	0	Ust	5
0	2.11525	0.992	0.391	0	Klhl29	5
0	2.51648	0.743	0.142	0	Tmem63c	5
0	2.41669	0.915	0.315	0	Slc25a23	5
0	2.34386	0.888	0.288	0	Hspa12a	5
0	2.28489	0.997	0.397	0	Chn1	5
0	2.83989	0.984	0.384	0	Spred2	5
0	1.83546	0.856	0.256	0	Hectd2	5
0	2.02225	0.962	0.363	0	Xylt1	5
0	2.53475	0.913	0.314	0	Chpt1	5
0	2.56871	0.782	0.184	0	Dzank1	5
0	2.42237	0.77	0.172	0	Atcay	5
0	2.44312	0.757	0.159	0	9630028H03Rik	5
0	1.60589	0.819	0.221	0	Slc8a2	5
0	2.90028	0.857	0.26	0	Cntn4	5
0	2.79216	0.73	0.133	0	Ppfia3	5
0	2.21389	0.932	0.335	0	Fbxo34	5
0	2.71069	0.744	0.147	0	Syngap1	5
0	2.89952	0.712	0.116	0	Gm37679	5
0	2.07867	0.881	0.286	0	Crtc1	5
0	2.33827	0.755	0.16	0	Mgat4c	5
0	2.30496	0.916	0.322	0	Arf3	5
0	1.17609	0.987	0.393	0	Dscam	5
0	2.23962	0.936	0.343	0	Armc9	5
0	2.56548	0.987	0.394	0	Lrrfip1	5
0	3.03186	0.727	0.134	0	Prkab2	5
0	2.53819	0.969	0.376	0	Herc3	5
0	3.3552	1	0.407	0	Ppm1e	5
0	1.96149	0.969	0.376	0	Gfod1	5
0	2.27775	0.914	0.321	0	Map7d2	5
0	2.42026	0.888	0.296	0	Napb	5
0	2.15141	0.78	0.188	0	Sept3	5
0	2.25459	0.779	0.187	0	Ppp1r1a	5
0	2.07735	0.875	0.283	0	Slc9a7	5
0	2.29972	0.865	0.273	0	Abca5	5
0	2.10085	0.993	0.402	0	Cers6	5
0	2.76934	0.726	0.135	0	4933412O06Rik	5
0	2.36233	0.874	0.283	0	Mblac2	5
0	2.64673	0.77	0.179	0	Setd4	5
0	3.19589	0.686	0.096	0	Gm16105	5
0	2.40358	0.816	0.226	0	Sod2	5
0	2.26103	0.885	0.296	0	Jph4	5
0	2.54151	0.874	0.285	0	Prepl	5
0	2.45587	0.772	0.184	0	Pgm2l1	5
0	2.74773	0.998	0.41	0	Frmpd4	5
0	2.48705	0.802	0.215	0	Scn1b	5
0	3.99502	0.617	0.03	0	Plch2	5
0	2.13259	0.88	0.293	0	Spata7	5
0	2.31397	0.995	0.409	0	Rims2	5
0	1.65961	0.94	0.354	0	Olfm1	5
0	2.80604	0.739	0.153	0	Cdkl2	5
0	2.43595	0.998	0.413	0	Plcb1	5
0	2.34326	0.782	0.197	0	Slc2a3	5
0	2.22533	0.991	0.406	0	Snap91	5
0	2.50283	0.977	0.392	0	Ttc19	5
0	2.43383	0.961	0.377	0	Dclk2	5
0	2.04106	0.794	0.211	0	Mark1	5
0	2.4827	0.765	0.182	0	Mtmr7	5
0	2.47205	0.86	0.277	0	Wwc2	5
0	2.87564	0.735	0.152	0	Gnb5	5
0	2.65842	0.779	0.196	0	Pcgf5	5
0	2.2773	0.765	0.183	0	Ncs1	5
0	2.41212	0.888	0.306	0	Wasf3	5
0	2.41609	0.849	0.267	0	Dcun1d4	5
0	2.3982	0.741	0.159	0	Unc5a	5
0	3.46063	0.685	0.104	0	Dpy19l3	5
0	2.41595	0.805	0.224	0	Bbof1	5
0	2.31712	0.768	0.187	0	Susd1	5
0	2.90374	0.737	0.156	0	Car11	5
0	2.41229	0.806	0.226	0	Gm43376	5
0	2.32578	0.863	0.283	0	Cep70	5
0	1.4864	0.79	0.211	0	Arhgap20	5
0	3.10556	0.682	0.103	0	Caskin1	5
0	3.46136	0.66	0.081	0	St6gal2	5
0	2.42916	0.86	0.281	0	Agrn	5
0	1.8135	0.883	0.304	0	Gm15738	5
0	1.63425	0.976	0.398	0	Slc4a10	5
0	2.35295	0.965	0.387	0	Scg5	5
0	2.21907	0.821	0.243	0	Ggt7	5
0	3.33815	0.98	0.402	0	4930419G24Rik	5
0	3.31816	0.659	0.082	0	Gm5441	5
0	1.86614	0.859	0.282	0	Cachd1	5
0	1.94305	0.994	0.417	0	Rtn1	5
0	2.23887	0.979	0.402	0	Plcl2	5
0	3.85172	0.615	0.038	0	Frmpd3	5
0	2.23308	0.781	0.205	0	Gucy1b1	5
0	2.43232	0.858	0.282	0	Camta2	5
0	2.04838	0.83	0.254	0	Mfsd4a	5
0	2.32368	0.822	0.246	0	Ap3b2	5
0	2.47761	0.831	0.255	0	Cttn	5
0	3.69761	0.647	0.072	0	Sertm1	5
0	2.88855	1	0.425	0	Lrrc7	5
0	2.20785	0.875	0.3	0	Luzp1	5
0	2.539	0.998	0.423	0	Fat3	5
0	1.432	0.979	0.404	0	Sorbs1	5
0	2.65638	0.798	0.224	0	Fam234b	5
0	3.39879	0.645	0.071	0	Neto2	5
0	3.211	0.679	0.105	0	Gm41361	5
0	2.18861	0.787	0.214	0	Dipk1a	5
0	2.77344	0.842	0.269	0	Gm37459	5
0	2.3326	0.814	0.241	0	Kif5a	5
0	2.77084	0.706	0.133	0	A830082K12Rik	5
0	3.15391	0.672	0.1	0	Ube2ql1	5
0	1.43723	0.79	0.218	0	Nhsl2	5
0	3.26634	1	0.428	0	Cnksr2	5
0	2.48575	0.958	0.386	0	Sh3bp5	5
0	2.41604	0.679	0.108	0	Dlc1	5
0	2.45268	0.749	0.178	0	Inka2	5
0	1.77753	0.864	0.294	0	Klhl32	5
0	2.40488	0.808	0.239	0	Npdc1	5
0	2.51137	0.999	0.432	0	Galnt17	5
0	2.01434	0.895	0.329	0	Nme7	5
0	2.62045	0.788	0.222	0	Ybx3	5
0	3.18594	1	0.434	0	Grin2b	5
0	3.39873	0.998	0.432	0	Cdh11	5
0	2.7968	0.949	0.383	0	Crim1	5
0	2.46152	0.75	0.185	0	Ramp1	5
0	1.89495	1	0.435	0	Erc2	5
0	2.34344	0.992	0.428	0	Enah	5
0	2.21799	0.801	0.237	0	Dag1	5
0	1.29427	0.993	0.429	0	Syne1	5
0	1.8911	0.965	0.401	0	Med12l	5
0	1.8076	0.833	0.269	0	Sgsm2	5
0	2.23958	0.759	0.196	0	Palm	5
0	2.20485	0.735	0.173	0	Lonrf2	5
0	3.5427	0.621	0.059	0	Myo16	5
0	3.0914	0.999	0.438	0	Mapk10	5
0	2.48591	0.884	0.323	0	Pls3	5
0	1.14863	0.782	0.222	0	Kcnh1	5
0	2.23754	0.846	0.286	0	Zfp697	5
0	1.57514	0.777	0.217	0	Kcnc3	5
0	2.5678	0.757	0.197	0	Kif1c	5
0	2.10694	0.935	0.375	0	Rnf157	5
0	2.58667	0.805	0.245	0	Dnajc21	5
0	2.55219	0.678	0.119	0	Doc2b	5
0	6.95663	0.566	0.007	0	9130024F11Rik	5
0	2.22899	0.837	0.278	0	Wdr47	5
0	3.11077	0.702	0.143	0	Rasgef1b	5
0	2.33073	0.84	0.281	0	Camkk2	5
0	3.28558	0.652	0.094	0	St8sia3	5
0	1.63515	0.906	0.349	0	Chst11	5
0	2.19226	0.733	0.176	0	Rap1gap	5
0	2.0367	0.728	0.171	0	Sorbs2os	5
0	2.64022	0.731	0.175	0	Uck2	5
0	2.22874	0.881	0.325	0	Abhd6	5
0	2.49518	0.708	0.152	0	Fbxl16	5
0	3.20221	0.688	0.133	0	Gm20646	5
0	2.21707	0.884	0.329	0	Gmcl1	5
0	2.08826	0.83	0.275	0	Gm9801	5
0	1.87456	0.864	0.31	0	Mfhas1	5
0	2.18211	0.85	0.296	0	Dtnbp1	5
0	3.52857	0.632	0.078	0	Gm2824	5
0	2.06845	0.955	0.401	0	Rgl1	5
0	2.17289	0.952	0.398	0	Tcaf1	5
0	3.49547	0.61	0.056	0	Gm9866	5
0	1.73224	0.762	0.209	0	D430041D05Rik	5
0	2.25467	0.807	0.254	0	Hk1	5
0	2.50069	0.91	0.357	0	Hnrnpll	5
0	2.32787	0.737	0.184	0	Gdap1	5
0	2.76842	1	0.447	0	Snhg14	5
0	2.05799	0.711	0.158	0	Neurod2	5
0	1.9997	0.998	0.446	0	Plxna4	5
0	2.11525	0.907	0.355	0	Trak1	5
0	2.2969	0.793	0.241	0	Zfat	5
0	2.01223	0.914	0.362	0	Pacs1	5
0	2.67495	0.685	0.134	0	Actl6b	5
0	2.25895	0.867	0.316	0	Stt3b	5
0	2.35192	0.754	0.204	0	Slc24a5	5
0	2.05916	0.765	0.215	0	Nsun7	5
0	2.99356	0.662	0.112	0	Ephx4	5
0	3.56228	0.623	0.073	0	Car7	5
0	4.42658	0.591	0.041	0	Cdc25b	5
0	1.71767	0.883	0.334	0	Nrg1	5
0	2.347	0.767	0.219	0	Zfr2	5
0	5.95626	0.573	0.025	0	Pde11a	5
0	2.65763	0.714	0.167	0	Pfn2	5
0	2.14117	0.837	0.29	0	Miga1	5
0	2.3579	0.954	0.407	0	Tle1	5
0	1.03167	0.994	0.447	0	Cacna1c	5
0	2.53219	0.72	0.173	0	Gm38393	5
0	2.54587	0.689	0.142	0	Plec	5
0	2.28448	0.958	0.411	0	Pkd1	5
0	2.55841	0.992	0.445	0	Ptprs	5
0	3.52344	0.612	0.066	0	Plxna1	5
0	2.04329	0.833	0.287	0	Cpt1c	5
0	3.47954	0.609	0.063	0	Lrtm1	5
0	2.58554	1	0.454	0	Kalrn	5
0	4.26161	0.626	0.08	0	Il1rapl2	5
0	2.15831	0.844	0.299	0	Evi5	5
0	3.26147	0.999	0.454	0	Cacna2d3	5
0	3.74186	1	0.456	0	Cacnb2	5
0	2.2127	0.76	0.216	0	Lmo4	5
0	2.87907	0.992	0.448	0	Pigk	5
0	1.78042	0.963	0.419	0	Snca	5
0	2.8677	0.647	0.103	0	Pygo1	5
0	1.67791	0.942	0.398	0	4933406I18Rik	5
0	1.99578	0.975	0.432	0	St7	5
0	2.28642	0.95	0.408	0	Ndrg3	5
0	2.34957	0.833	0.291	0	Brdt	5
0	2.12222	0.715	0.173	0	March3	5
0	1.7766	0.819	0.277	0	Esrrg	5
0	2.3118	0.944	0.402	0	2210408F21Rik	5
0	2.23196	0.695	0.153	0	Acsl6	5
0	2.28413	0.928	0.387	0	Clstn1	5
0	2.35247	0.725	0.184	0	Glt1d1	5
0	2.16493	0.82	0.279	0	Tecpr1	5
0	2.23258	0.84	0.299	0	Srpk1	5
0	2.83283	0.669	0.129	0	Gm1992	5
0	2.60056	0.991	0.451	0	Csrnp3	5
0	2.08621	0.724	0.184	0	P2ry14	5
0	1.74356	0.991	0.451	0	Nrp1	5
0	2.19396	0.844	0.304	0	Ptpn9	5
0	2.33732	0.87	0.33	0	Cep83	5
0	2.36551	0.997	0.457	0	Trio	5
0	2.11227	0.82	0.28	0	Mcph1	5
0	3.06864	0.64	0.101	0	1500035N22Rik	5
0	1.85746	0.795	0.256	0	Cers4	5
0	2.3159	0.998	0.459	0	Epha4	5
0	2.08386	0.733	0.194	0	Caly	5
0	1.73546	0.85	0.311	0	Rtn4rl1	5
0	2.25131	0.979	0.441	0	Abi2	5
0	2.11591	0.944	0.406	0	Arhgef7	5
0	2.64482	0.623	0.086	0	Palmd	5
0	1.90539	0.991	0.454	0	Eml5	5
0	1.93499	0.971	0.434	0	Basp1	5
0	1.9946	0.889	0.353	0	Gm36975	5
0	1.86783	0.904	0.368	0	Tgfbr3	5
0	2.80092	0.984	0.448	0	Asap2	5
0	2.12926	0.765	0.23	0	Hmgn3	5
0	2.04681	0.89	0.355	0	Ttc8	5
0	1.86651	0.945	0.41	0	Dock7	5
0	3.94013	0.569	0.034	0	Gprin3	5
0	1.99372	0.858	0.324	0	Hacd3	5
0	1.60391	0.918	0.384	0	Gng2	5
0	2.49223	0.71	0.176	0	Ccdc112	5
0	2.02474	0.877	0.344	0	Phtf1	5
0	3.79775	0.581	0.048	0	Cacna1g	5
0	3.09399	1	0.467	0	Grin2a	5
0	2.32936	0.765	0.233	0	Parp1	5
0	2.1613	0.821	0.289	0	Mecr	5
0	2.5648	0.675	0.143	0	Vopp1	5
0	1.95198	0.993	0.461	0	Ptk2b	5
0	2.44983	0.643	0.111	0	Pdzrn4	5
0	2.33233	0.756	0.224	0	Las1l	5
0	4.13111	0.571	0.039	0	Nr4a3	5
0	2.39705	0.703	0.171	0	Syt17	5
0	2.07098	0.767	0.236	0	Tnfrsf21	5
0	2.6064	0.987	0.456	0	Adam23	5
0	2.17007	0.733	0.202	0	Tmem38a	5
0	1.46933	0.788	0.258	0	Pkia	5
0	5.1718	0.548	0.018	0	4933413L06Rik	5
0	2.22067	0.79	0.26	0	Spaca6	5
0	1.64335	0.741	0.211	0	Tmem178	5
0	2.52678	0.694	0.164	0	Rap2b	5
0	2.39368	0.742	0.213	0	Rae1	5
0	2.09109	0.643	0.114	0	Nwd2	5
0	4.59839	0.562	0.033	0	Nell1os	5
0	1.9758	0.74	0.211	0	Lrp11	5
0	2.51865	0.749	0.22	0	Ppp3r1	5
0	1.76966	0.892	0.363	0	Lpp	5
0	2.00926	0.861	0.332	0	Mphosph9	5
0	2.24063	0.716	0.188	0	Pxdn	5
0	2.78278	0.663	0.135	0	Gmpr	5
0	3.63997	0.998	0.47	0	Brd9	5
0	2.52998	0.737	0.209	0	Onecut2	5
0	1.32577	0.806	0.279	0	Kcnip3	5
0	2.72201	1	0.473	0	Dab1	5
0	2.74361	0.647	0.12	0	Ina	5
0	1.83621	0.953	0.426	0	Erc1	5
0	2.0175	0.866	0.339	0	Ints10	5
0	1.95598	0.837	0.31	0	Dtx3	5
0	2.51321	0.714	0.187	0	Ankrd13b	5
0	2.11825	0.977	0.451	0	Stau2	5
0	2.19344	0.705	0.179	0	Cadm3	5
0	2.98981	0.627	0.101	0	Kcnk2	5
0	2.10969	0.907	0.381	0	Ptpn1	5
0	2.12131	0.917	0.391	0	Usp45	5
0	2.13337	0.791	0.265	0	Nap1l1	5
0	1.66417	0.861	0.335	0	Lrp1	5
0	2.79187	0.642	0.116	0	Cnih2	5
0	2.00118	0.909	0.383	0	Ocrl	5
0	2.79611	0.638	0.113	0	Osbpl10	5
0	2.34191	0.709	0.184	0	Fbxo10	5
0	1.62167	0.954	0.429	0	Osbp2	5
0	2.67516	0.71	0.185	0	Hmgcr	5
0	2.02595	0.831	0.306	0	Ergic1	5
0	2.32743	0.749	0.225	0	Stk25	5
0	2.13424	0.78	0.256	0	Tmem131l	5
0	2.03643	0.865	0.341	0	Btbd10	5
0	3.33508	0.612	0.088	0	Gm32014	5
0	2.28645	0.721	0.197	0	Smim13	5
0	2.17308	0.741	0.217	0	Slc4a8	5
0	2.19829	0.987	0.463	0	Pak3	5
0	1.83294	0.891	0.368	0	Inpp4a	5
0	2.24081	0.685	0.162	0	Ica1l	5
0	2.04844	0.781	0.258	0	Tpm1	5
0	2.1804	0.784	0.261	0	Dalrd3	5
0	2.56924	0.66	0.137	0	Psd	5
0	2.06573	0.821	0.299	0	Uxs1	5
0	2.01699	0.72	0.198	0	Chgb	5
0	1.2346	0.807	0.285	0	Grip1	5
0	2.2235	0.732	0.21	0	Nipsnap1	5
0	2.99872	0.618	0.096	0	Kcnh3	5
0	2.19621	0.755	0.233	0	Ap3s1	5
0	2.30757	0.729	0.208	0	Magi3	5
0	1.32765	0.903	0.382	0	Pgbd5	5
0	2.92153	0.62	0.099	0	Rbm24	5
0	3.27094	0.598	0.077	0	4930570B17Rik	5
0	2.50856	0.662	0.141	0	C030017B01Rik	5
0	2.1538	0.699	0.178	0	Gm16183	5
0	1.85843	0.873	0.353	0	Trp53bp1	5
0	2.21576	0.721	0.201	0	Ttyh1	5
0	2.18705	0.761	0.241	0	Ogfod1	5
0	1.87595	0.992	0.472	0	Rora	5
0	2.41457	0.657	0.137	0	Plxnc1	5
0	2.27803	0.998	0.478	0	Fgf12	5
0	2.04175	0.848	0.328	0	Gm1976	5
0	1.80578	0.756	0.237	0	Sacs	5
0	2.09379	0.957	0.438	0	Clip1	5
0	2.27987	0.704	0.185	0	Lrrn3	5
0	1.65305	0.829	0.311	0	Ildr2	5
0	2.29545	0.73	0.212	0	Ndufaf4	5
0	1.83444	0.992	0.474	0	Abr	5
0	3.009	0.617	0.099	0	Cacnb1	5
0	2.25861	0.966	0.448	0	Mboat2	5
0	1.13837	0.768	0.25	0	Cdh18	5
0	2.15546	0.777	0.26	0	Adss	5
0	2.0618	0.908	0.391	0	Kdm7a	5
0	2.59763	0.639	0.122	0	Jph3	5
0	2.7463	0.625	0.108	0	Lin28b	5
0	2.10707	0.781	0.264	0	Socs7	5
0	1.69623	0.737	0.22	0	Mamld1	5
0	1.99589	0.73	0.213	0	Slc16a2	5
0	2.03529	0.978	0.461	0	Kif5c	5
0	2.08998	0.962	0.445	0	Stim2	5
0	2.6517	0.979	0.462	0	Cdc40	5
0	2.16537	0.847	0.331	0	Itm2c	5
0	2.16743	0.747	0.231	0	Hspa4l	5
0	2.21348	0.895	0.379	0	Galnt11	5
0	1.68614	0.982	0.466	0	Cntn3	5
0	2.46358	0.648	0.132	0	Ncan	5
0	1.51941	0.875	0.359	0	Slc4a7	5
0	2.12922	0.865	0.349	0	Zfhx2	5
0	3.57162	0.575	0.059	0	L1cam	5
0	2.05732	0.929	0.414	0	Lrrc4	5
0	2.1694	0.809	0.294	0	Selenow	5
0	2.12107	0.801	0.286	0	Ccdc6	5
0	1.74575	0.743	0.228	0	Ephb2	5
0	2.14476	0.876	0.361	0	Atl1	5
0	2.28125	0.783	0.268	0	Nsun2	5
0	2.0602	0.95	0.435	0	Pip5k1a	5
0	2.08076	0.846	0.332	0	Sun1	5
0	1.84658	0.781	0.267	0	Mmd2	5
0	2.52805	0.998	0.484	0	Sipa1l1	5
0	3.92539	0.542	0.028	0	Gm41414	5
0	3.79995	0.57	0.056	0	A830031A19Rik	5
0	2.03082	0.761	0.248	0	Rnps1	5
0	2.70684	0.626	0.113	0	Morc2b	5
0	3.96023	0.569	0.056	0	Nr4a1	5
0	2.19942	0.7	0.187	0	Synpo	5
0	2.59106	0.977	0.465	0	Scai	5
0	1.96858	0.87	0.358	0	Zcchc14	5
0	2.77965	0.651	0.139	0	Pip4k2c	5
0	2.27857	0.971	0.459	0	Chka	5
0	2.25353	0.661	0.15	0	Tacc2	5
0	2.23898	0.654	0.143	0	Rtn4r	5
0	3.15126	0.597	0.086	0	Gm28750	5
0	2.43889	0.69	0.179	0	Zmym3	5
0	1.44942	0.924	0.414	0	Gm28376	5
0	1.72747	0.898	0.388	0	Fam126b	5
0	2.44945	0.992	0.482	0	Sptan1	5
0	2.47829	0.673	0.163	0	Entpd6	5
0	2.38305	0.712	0.202	0	Lekr1	5
0	3.15548	0.584	0.074	0	Mast1	5
0	1.99924	0.796	0.286	0	Lztfl1	5
0	2.65827	0.623	0.113	0	Gnaz	5
0	2.35799	0.744	0.234	0	Hcfc2	5
0	2.09976	0.855	0.345	0	Anks3	5
0	1.64797	0.998	0.489	0	Tnik	5
0	1.86454	0.863	0.354	0	Adar	5
0	2.06245	0.879	0.37	0	Dnaja2	5
0	2.46629	0.632	0.123	0	Gm48747	5
0	2.09789	0.844	0.335	0	Timm44	5
0	2.26337	0.673	0.165	0	Lzts3	5
0	2.04906	0.87	0.362	0	Gm20275	5
0	2.67048	1	0.492	0	Ahi1	5
0	1.85118	0.859	0.351	0	Pdcd4	5
0	3.17581	0.613	0.105	0	Gm47591	5
0	2.28234	0.681	0.174	0	Uchl1	5
0	1.92318	0.856	0.349	0	Acat1	5
0	2.00696	0.86	0.353	0	Taf1b	5
0	2.58151	0.631	0.124	0	Gm16835	5
0	2.31341	0.733	0.226	0	Crtac1	5
0	2.09813	0.737	0.23	0	Gnl3l	5
0	2.11279	0.94	0.434	0	Ipo11	5
0	1.89232	0.997	0.491	0	Cacna1d	5
0	2.98183	0.617	0.112	0	Pou3f1	5
0	3.04699	0.63	0.125	0	2310002F09Rik	5
0	1.43103	0.73	0.225	0	Tead1	5
0	2.08715	0.887	0.382	0	Ubp1	5
0	3.03224	0.595	0.09	0	Fam171a2	5
0	1.55546	0.979	0.474	0	Sybu	5
0	3.30762	0.564	0.059	0	Gap43	5
0	1.6661	0.873	0.369	0	Nck2	5
0	2.10355	0.734	0.23	0	Fam78b	5
0	1.79069	0.857	0.353	0	Ppip5k1	5
0	3.27796	1	0.496	0	Hivep2	5
0	1.98922	0.934	0.43	0	Rai1	5
0	1.69146	0.837	0.333	0	E2f3	5
0	2.32426	0.774	0.27	0	Pou6f1	5
0	1.93293	0.77	0.266	0	Klhl22	5
0	2.44986	0.646	0.142	0	Spink10	5
0	2.24952	0.786	0.283	0	Arpc5	5
0	2.18143	0.68	0.177	0	Cstf2	5
0	1.86532	0.769	0.266	0	Map2k6	5
0	1.87826	0.9	0.397	0	Kif2a	5
0	1.93533	0.726	0.223	0	Neurl1a	5
0	2.78907	0.602	0.099	0	Gm26652	5
0	3.20173	0.997	0.495	0	Slc24a3	5
0	2.06713	0.77	0.268	0	Exd2	5
0	1.68362	0.998	0.496	0	Map1b	5
0	2.04144	0.922	0.421	0	Rab6b	5
0	3.12043	0.593	0.092	0	Gm29865	5
0	2.26981	0.731	0.23	0	Ttc39b	5
0	4.3581	0.535	0.034	0	Efnb2	5
0	2.65997	0.648	0.147	0	Gm41804	5
0	2.01662	0.815	0.314	0	Agap3	5
0	1.96887	0.8	0.3	0	Pcsk7	5
0	2.239	0.884	0.384	0	Alcam	5
0	1.98277	0.759	0.259	0	Dlg3	5
0	1.8787	0.702	0.202	0	Rap1gap2	5
0	2.32762	0.675	0.176	0	Bbs5	5
0	3.76336	0.545	0.046	0	Gm15810	5
0	2.44404	0.665	0.166	0	Mrpl41	5
0	2.40866	0.649	0.15	0	Shfl	5
0	1.88327	0.779	0.28	0	Timm9	5
0	2.30921	0.659	0.16	0	Kifc2	5
0	2.39544	0.998	0.499	0	Prkg1	5
0	1.79976	0.854	0.355	0	Apex2	5
0	2.20491	0.702	0.203	0	Rpgrip1l	5
0	1.48652	0.816	0.317	0	Ano6	5
0	1.71819	0.947	0.448	0	Zeb1	5
0	2.06718	0.874	0.376	0	Smurf1	5
0	2.05352	0.771	0.273	0	Ptms	5
0	2.04613	0.716	0.218	0	Cenpv	5
0	2.11249	0.661	0.163	0	Camkk1	5
0	1.90377	0.827	0.329	0	Cfap36	5
0	1.8948	0.823	0.325	0	Arl3	5
0	2.14064	0.936	0.439	0	Srsf10	5
0	4.07615	0.543	0.046	0	Gm3294	5
0	1.70113	0.685	0.188	0	Kbtbd11	5
0	3.90147	0.548	0.051	0	A430090L17Rik	5
0	2.72161	0.624	0.127	0	Msrb2	5
0	2.0964	0.757	0.26	0	Entr1	5
0	2.04708	0.773	0.276	0	Ift88	5
0	1.75893	0.973	0.476	0	Nalcn	5
0	2.88289	0.608	0.112	0	Ssx2ip	5
0	5.14719	0.514	0.018	0	Gm38413	5
0	2.15796	0.715	0.219	0	Suds3	5
0	1.86922	0.727	0.231	0	Adam11	5
0	3.42909	0.547	0.052	0	Slc6a7	5
0	2.57945	0.614	0.119	0	Slitrk3	5
0	2.94409	0.611	0.116	0	Slc2a9	5
0	2.13316	0.74	0.245	0	Trmt1	5
0	2.87379	0.589	0.094	0	Gm12027	5
0	2.92806	0.597	0.102	0	Grhl1	5
0	2.76675	0.987	0.492	0	Cdh10	5
0	2.00285	0.697	0.202	0	Sestd1	5
0	2.16974	0.924	0.43	0	Efr3a	5
0	1.91182	0.779	0.285	0	Zfp799	5
0	3.15729	0.58	0.086	0	Olfm3	5
0	1.31715	0.701	0.207	0	Col25a1	5
0	2.09472	0.718	0.224	0	Chst8	5
0	2.07447	0.736	0.242	0	Got2	5
0	2.09062	0.986	0.492	0	C130071C03Rik	5
0	1.7088	0.786	0.293	0	Gm42439	5
0	2.02557	0.795	0.302	0	Flywch1	5
0	2.75128	0.986	0.493	0	Dgkz	5
0	2.23711	0.72	0.227	0	Pisd	5
0	2.13888	0.987	0.494	0	Pacsin1	5
0	1.99838	0.705	0.213	0	Snta1	5
0	1.84976	0.897	0.405	0	Mdn1	5
0	2.13485	0.988	0.496	0	Dmxl2	5
0	2.08077	0.709	0.217	0	Ube2o	5
0	2.03651	0.763	0.271	0	Wdr60	5
0	1.83775	0.869	0.377	0	Grina	5
0	2.27243	0.659	0.167	0	Akap17b	5
0	1.6943	0.682	0.191	0	Nrn1	5
0	2.06416	0.868	0.377	0	Zer1	5
0	3.17568	0.998	0.507	0	Adgrl3	5
0	2.43675	0.653	0.162	0	Adamts3	5
0	2.42762	0.63	0.139	0	Tmem59l	5
0	2.96783	1	0.509	0	Gria1	5
0	2.05917	0.854	0.363	0	Mtmr1	5
0	3.32645	0.582	0.091	0	Gm10115	5
0	1.71405	0.824	0.333	0	Traf3	5
0	1.93089	0.92	0.43	0	Kdm5b	5
0	1.8896	0.897	0.407	0	Cabin1	5
0	1.63874	0.791	0.301	0	Slc7a8	5
0	2.04135	0.77	0.28	0	Pnkd	5
0	2.20008	0.708	0.218	0	Nop56	5
0	1.76947	0.874	0.384	0	Ncoa5	5
0	2.10474	0.722	0.232	0	Iqce	5
0	1.72191	0.842	0.352	0	Coro2b	5
0	2.05269	0.887	0.397	0	Slc25a3	5
0	1.91098	0.89	0.4	0	Aco2	5
0	4.32444	1	0.51	0	Epha6	5
0	2.0115	0.949	0.459	0	5330434G04Rik	5
0	2.30855	0.902	0.413	0	Zfhx4	5
0	1.36429	0.792	0.303	0	Syn3	5
0	4.1449	0.534	0.045	0	Dcdc2a	5
0	2.2636	0.672	0.183	0	Kctd17	5
0	1.55602	0.765	0.276	0	Mylip	5
0	2.66311	0.998	0.509	0	Rbfox2	5
0	2.09292	0.715	0.226	0	Minpp1	5
0	2.03897	0.953	0.464	0	Mtf2	5
0	2.53084	0.69	0.201	0	Gpt2	5
0	2.10851	0.95	0.461	0	Dync2h1	5
0	2.27155	0.678	0.19	0	Gm32250	5
0	3.47038	0.549	0.061	0	Ebf4	5
0	1.89497	0.792	0.304	0	Eftud2	5
0	1.82164	0.933	0.445	0	Zc3h12b	5
0	2.56636	0.621	0.133	0	Serp2	5
0	1.98884	0.802	0.315	0	Cry2	5
0	2.06429	0.711	0.224	0	Zc2hc1a	5
0	2.02577	0.945	0.458	0	Megf9	5
0	3.28189	0.556	0.07	0	Pgr	5
0	3.44577	0.546	0.06	0	Gm12064	5
0	1.7172	0.869	0.383	0	Cnrip1	5
0	1.93741	0.91	0.425	0	Tasp1	5
0	2.15599	0.682	0.197	0	Ccdc57	5
0	2.38875	0.621	0.136	0	Ccsap	5
0	2.39834	0.988	0.503	0	Ksr1	5
0	1.98277	0.835	0.35	0	Ndfip2	5
0	2.49901	0.601	0.116	0	Slitrk1	5
0	2.16589	0.635	0.15	0	Nlgn3	5
0	3.18643	0.563	0.078	0	Syt4	5
0	1.88355	0.788	0.304	0	Sugp2	5
0	2.04163	0.801	0.317	0	Slc17a5	5
0	1.88171	0.931	0.447	0	Slc22a17	5
0	1.9081	0.812	0.328	0	Naa40	5
0	2.14327	0.714	0.23	0	Zbtb18	5
0	5.09408	0.504	0.02	0	Cfap100	5
0	2.79914	0.593	0.109	0	Irak1bp1	5
0	2.60499	0.609	0.125	0	Nlgn2	5
0	1.85017	0.996	0.512	0	Pde4d	5
0	2.22459	0.666	0.183	0	Miga2	5
0	1.98517	0.804	0.321	0	Inpp5b	5
0	2.0941	0.708	0.225	0	Sh3glb2	5
0	2.32228	0.612	0.129	0	Kcna4	5
0	1.92051	0.709	0.226	0	Rasal1	5
0	1.95413	0.722	0.239	0	Ric3	5
0	2.18847	0.604	0.121	0	Lzts1	5
0	1.95724	0.831	0.348	0	Kdm4b	5
0	2.81857	0.592	0.109	0	Klc2	5
0	2.17885	0.693	0.21	0	Gk	5
0	3.38566	0.545	0.063	0	Gm11099	5
0	3.78585	0.539	0.057	0	Lhfp	5
0	2.1284	0.977	0.495	0	Fam171b	5
0	1.77736	0.871	0.389	0	Elovl6	5
0	1.47075	0.863	0.381	0	Lpin2	5
0	1.66973	0.938	0.456	0	Epb41l1	5
0	1.81685	0.763	0.282	0	Dennd2a	5
0	2.07399	0.915	0.434	0	Reps1	5
0	2.08268	0.722	0.241	0	Idh3b	5
0	1.75641	0.884	0.403	0	Helz	5
0	2.08359	0.776	0.296	0	Plpbp	5
0	2.11624	0.79	0.31	0	Arel1	5
0	1.38025	0.936	0.456	0	Itsn1	5
0	1.9846	0.949	0.469	0	Dennd1b	5
0	2.09124	0.833	0.353	0	Fgfr1op2	5
0	1.84999	0.948	0.468	0	Dzip3	5
0	1.97699	0.889	0.41	0	Rab6a	5
0	1.8832	0.778	0.299	0	Parp6	5
0	2.38052	0.621	0.142	0	Slc20a1	5
0	4.96877	1	0.521	0	Cntnap2	5
0	1.85884	0.96	0.481	0	9330159F19Rik	5
0	2.34207	0.644	0.165	0	Sgsm3	5
0	1.98887	0.981	0.502	0	Jakmip2	5
0	2.45359	0.607	0.128	0	Gm14636	5
0	2.08881	0.681	0.203	0	Lsm7	5
0	1.99174	0.77	0.292	0	Ap1b1	5
0	1.85902	0.811	0.333	0	Eipr1	5
0	4.03049	0.52	0.042	0	Gm21798	5
0	2.04306	0.67	0.192	0	Sms	5
0	2.45246	0.604	0.126	0	Zkscan16	5
0	1.84835	0.8	0.323	0	Ppme1	5
0	1.87173	0.717	0.24	0	Bend6	5
0	2.05991	0.975	0.498	0	Kifap3	5
0	1.90507	0.95	0.473	0	Klhl7	5
0	1.88168	0.825	0.348	0	Acadsb	5
0	2.54279	0.989	0.512	0	Sorl1	5
0	3.4859	0.99	0.513	0	Arhgap12	5
0	1.90609	0.963	0.486	0	Nt5c2	5
0	1.98778	0.741	0.264	0	Rragb	5
0	1.86485	0.79	0.314	0	Lancl1	5
0	1.68641	0.902	0.426	0	Maco1	5
0	1.86852	0.792	0.316	0	Ccpg1	5
0	2.35495	0.665	0.189	0	Prdm15	5
0	1.85081	0.809	0.333	0	Napg	5
0	1.86768	0.566	0.09	0	Elavl2	5
0	2.35175	0.609	0.133	0	Fam169a	5
0	1.78617	0.703	0.227	0	Stx3	5
0	2.17957	0.995	0.519	0	Ftx	5
0	2.01124	0.724	0.249	0	Ndufa10	5
0	5.64287	0.492	0.017	0	1700007F19Rik	5
0	2.36416	0.632	0.157	0	Map9	5
0	2.30628	0.646	0.171	0	Chpf2	5
0	2.47129	0.616	0.141	0	Stx1b	5
0	2.50165	0.596	0.121	0	Fam81a	5
0	2.26494	0.644	0.169	0	Tubb2a	5
0	2.92396	0.574	0.099	0	Sgtb	5
0	1.74719	0.934	0.46	0	Ppp2r2c	5
0	3.21024	0.999	0.525	0	Nos1ap	5
0	1.66299	0.867	0.393	0	Ola1	5
0	1.98789	0.716	0.242	0	Klhl5	5
0	1.75891	0.84	0.366	0	Metap2	5
0	1.82819	0.848	0.374	0	Slf1	5
0	2.26597	0.637	0.163	0	Klf8	5
0	1.81497	0.813	0.339	0	0610010F05Rik	5
0	2.05232	0.679	0.206	0	Maged1	5
0	1.98212	0.672	0.199	0	Spats2	5
0	3.51412	1	0.527	0	Ralyl	5
0	2.08096	0.966	0.493	0	Fbxw7	5
0	2.06117	0.958	0.485	0	Garem1	5
0	4.86965	0.5	0.027	0	A330093E20Rik	5
0	1.94591	0.716	0.243	0	Rpgr	5
0	1.93157	0.768	0.296	0	Arfgap1	5
0	4.12218	0.51	0.038	0	Syt12	5
0	2.58791	0.591	0.119	0	Kcnj9	5
0	2.20164	0.69	0.218	0	Scarb1	5
0	2.07646	0.694	0.222	0	Zfp810	5
0	2.25391	0.637	0.165	0	Me1	5
0	1.62538	0.819	0.347	0	Rnf19a	5
0	2.36403	0.688	0.217	0	Ndst4	5
0	1.80774	0.817	0.346	0	Agk	5
0	2.46087	1	0.529	0	Fam155a	5
0	1.87512	0.925	0.455	0	Mast2	5
0	1.81815	0.871	0.401	0	Hdac4	5
0	1.7666	0.633	0.163	0	Mmp17	5
0	1.52861	0.738	0.268	0	Mgll	5
0	1.93993	1	0.53	0	Fgf14	5
0	1.94436	0.768	0.299	0	Ivd	5
0	1.76238	0.775	0.306	0	Acss2	5
0	3.40455	0.523	0.054	0	Bcan	5
0	3.72945	0.539	0.07	0	Sinhcaf	5
0	2.0576	0.894	0.425	0	Sgk1	5
0	2.20584	0.67	0.201	0	Rpl26	5
0	1.86059	0.918	0.449	0	Psma3	5
0	3.48582	0.539	0.07	0	4930415C11Rik	5
0	1.69759	0.779	0.31	0	Cluap1	5
0	2.90702	0.568	0.099	0	Per2	5
0	1.95982	0.617	0.148	0	Lrp8	5
0	1.8038	0.733	0.264	0	Fam13a	5
0	1.81628	0.874	0.406	0	Tbc1d19	5
0	2.57075	0.602	0.134	0	Lrrtm1	5
0	2.18225	0.6	0.132	0	Sdk2	5
0	1.88571	0.833	0.365	0	Mtch1	5
0	2.13534	0.665	0.198	0	Srsf9	5
0	2.07027	0.918	0.451	0	Ddx46	5
0	1.70781	0.851	0.384	0	Dtd1	5
0	2.3961	0.622	0.155	0	Celsr2	5
0	1.7276	0.872	0.405	0	Ptpn12	5
0	1.9905	0.704	0.237	0	Zfp821	5
0	2.1686	0.704	0.237	0	Glp2r	5
0	2.32081	0.721	0.254	0	Etv1	5
0	1.78915	0.85	0.383	0	Mapk8	5
0	1.95402	0.711	0.244	0	Mb21d2	5
0	1.63911	0.763	0.297	0	Ncdn	5
0	1.32167	0.879	0.413	0	Akap13	5
0	2.2312	0.627	0.161	0	4921511C10Rik	5
0	2.35722	0.623	0.157	0	Mllt11	5
0	2.1368	0.988	0.522	0	Focad	5
0	2.94049	1	0.534	0	Grm5	5
0	2.78295	0.566	0.1	0	Ankrd42	5
0	1.84189	0.824	0.358	0	Kpna1	5
0	2.18923	0.961	0.495	0	Cdkl5	5
0	1.72793	0.897	0.432	0	Abhd18	5
0	2.19062	0.645	0.18	0	Zkscan2	5
0	1.79473	0.804	0.339	0	Lclat1	5
0	2.58955	0.997	0.532	0	Mllt3	5
0	2.00351	0.73	0.265	0	Ttc13	5
0	1.73981	0.815	0.35	0	Gdpd1	5
0	1.77128	0.864	0.399	0	Ago2	5
0	1.83291	0.873	0.409	0	Lnpk	5
0	1.79373	0.932	0.468	0	Myef2	5
0	2.28909	0.639	0.175	0	Rps6kl1	5
0	2.25178	0.992	0.528	0	Dync1i1	5
0	1.79749	0.819	0.355	0	Sergef	5
0	1.75811	0.838	0.374	0	Ryk	5
0	2.22152	0.998	0.534	0	Kctd16	5
0	2.41903	0.577	0.113	0	Eda	5
0	1.90341	0.848	0.384	0	Txlng	5
0	2.09107	0.686	0.223	0	Ap1ar	5
0	2.03166	0.911	0.448	0	Prnp	5
0	1.82607	0.802	0.339	0	Drosha	5
0	1.8942	0.719	0.256	0	Pygb	5
0	1.87693	0.991	0.528	0	Tmem132b	5
0	1.81699	0.735	0.272	0	Slc7a6	5
0	2.5671	0.569	0.106	0	Shc2	5
0	3.36215	0.999	0.536	0	Msra	5
0	1.76395	0.812	0.35	0	Gpi1	5
0	2.13663	0.647	0.185	0	Smpd4	5
0	1.75266	0.748	0.286	0	Map3k13	5
0	1.89186	0.747	0.285	0	Prrt1	5
0	2.33579	1	0.538	0	Cacna2d1	5
0	2.024	0.702	0.24	0	Mthfd1	5
0	2.52204	0.572	0.11	0	Mapk8ip2	5
0	1.99767	0.962	0.5	0	Vps13a	5
0	1.89317	0.743	0.282	0	Sugp1	5
0	1.83404	0.774	0.313	0	Ilf3	5
0	1.83276	0.92	0.459	0	Ice1	5
0	3.57725	0.527	0.066	0	Cdh6	5
0	2.7337	1	0.539	0	Gria2	5
0	1.56579	0.948	0.487	0	Hs2st1	5
0	1.73859	0.961	0.5	0	Klhdc10	5
0	1.99412	0.85	0.39	0	Rab8b	5
0	1.35096	0.999	0.539	0	Ppfia2	5
0	1.74885	0.803	0.344	0	Cds2	5
0	2.08128	0.929	0.47	0	Sec14l1	5
0	1.85679	0.89	0.431	0	Dpm1	5
0	1.73202	0.895	0.436	0	Rufy2	5
0	1.87125	0.706	0.247	0	Actr1b	5
0	2.45114	0.607	0.148	0	Gga2	5
0	2.01786	0.956	0.497	0	Ddx24	5
0	2.34581	0.613	0.154	0	Gm49003	5
0	1.80105	0.858	0.399	0	Zbtb11	5
0	1.73885	0.928	0.47	0	Nvl	5
0	1.70994	0.892	0.434	0	Nol4l	5
0	1.89072	0.756	0.298	0	Dcun1d2	5
0	1.80014	0.876	0.418	0	Banp	5
0	1.74108	0.774	0.316	0	Ppib	5
0	2.12158	0.978	0.52	0	Upp2	5
0	2.19521	0.994	0.536	0	Pclo	5
0	3.14744	0.997	0.539	0	Cadps2	5
0	1.98885	0.702	0.244	0	Tomm40	5
0	2.07631	0.728	0.27	0	Rnf146	5
0	1.86973	0.717	0.259	0	Nol10	5
0	1.71636	0.824	0.366	0	Togaram1	5
0	1.92215	0.708	0.25	0	Dnal1	5
0	2.60479	0.992	0.534	0	Reps2	5
0	2.06232	0.681	0.224	0	Ncbp1	5
0	3.08615	0.534	0.077	0	Vps37d	5
0	3.83041	0.496	0.039	0	Gm44643	5
0	1.80347	0.875	0.418	0	Yeats2	5
0	2.2882	0.971	0.514	0	Arpc2	5
0	1.82087	0.712	0.255	0	Cbx6	5
0	2.7896	1	0.543	0	Dlgap1	5
0	2.79701	0.547	0.091	0	A530046M15Rik	5
0	1.95641	0.67	0.214	0	Ift57	5
0	1.93219	0.739	0.283	0	N4bp2l1	5
0	1.55407	0.775	0.319	0	Abhd2	5
0	5.51975	0.468	0.012	0	Gm48727	5
0	2.01732	0.658	0.202	0	R3hdm4	5
0	2.13249	0.651	0.195	0	Rcan1	5
0	1.88087	0.701	0.245	0	Ttc21b	5
0	2.39678	0.574	0.118	0	Mmp24	5
0	2.00771	0.711	0.255	0	Dnaja1	5
0	1.83587	0.825	0.369	0	Strn4	5
0	1.89693	0.733	0.277	0	Taf2	5
0	1.76991	0.785	0.33	0	Snx14	5
0	2.03586	0.979	0.524	0	Ncoa7	5
0	1.87947	0.933	0.479	0	Chfr	5
0	1.73563	0.759	0.305	0	Elmo2	5
0	3.22227	0.529	0.075	0	Mturn	5
0	1.82636	0.76	0.306	0	Cebpz	5
0	1.86595	0.731	0.277	0	Slc25a26	5
0	1.93069	0.705	0.251	0	Vdac1	5
0	1.79157	0.805	0.352	0	Zc3h15	5
0	2.63118	0.545	0.092	0	Kcnh5	5
0	1.83777	0.75	0.297	0	Zfp1	5
0	1.50959	0.63	0.177	0	Cacna1h	5
0	2.47734	0.587	0.134	0	Ss18l1	5
0	2.01931	0.582	0.129	0	Fat4	5
0	1.84789	0.818	0.365	0	Rnf115	5
0	1.59692	0.989	0.536	0	Csmd2	5
0	2.10719	0.585	0.132	0	Abcc8	5
0	2.19874	0.617	0.164	0	Chid1	5
0	2.68006	1	0.547	0	Syt1	5
0	1.7986	0.949	0.496	0	Calm1	5
0	1.70883	0.821	0.368	0	Ttc37	5
0	1.78606	0.825	0.372	0	Dhx57	5
0	2.86395	0.571	0.118	0	Flna	5
0	2.80221	0.551	0.099	0	Gm49961	5
0	4.51106	0.488	0.036	0	Wfs1	5
0	2.0631	0.744	0.292	0	Parm1	5
0	1.80015	0.913	0.461	0	BC005561	5
0	1.9995	0.632	0.18	0	Enc1	5
0	1.34647	0.91	0.458	0	Fgd4	5
0	1.91964	0.694	0.242	0	Mdh1	5
0	1.87666	0.966	0.514	0	Pcnx	5
0	2.5194	0.995	0.543	0	Calm2	5
0	2.50257	0.548	0.097	0	Timp4	5
0	2.62097	0.551	0.1	0	Celsr3	5
0	2.08265	0.626	0.175	0	Morn1	5
0	2.06488	0.637	0.186	0	Lhfpl4	5
0	1.73889	0.771	0.32	0	Snx25	5
0	1.5136	0.757	0.306	0	Pcbp3	5
0	1.8608	0.743	0.292	0	Adck1	5
0	2.51474	0.58	0.129	0	Tnks1bp1	5
0	1.70248	0.834	0.383	0	Ddx10	5
0	1.78983	0.97	0.519	0	Soga3	5
0	1.83377	0.724	0.273	0	Pnpt1	5
0	1.87092	0.722	0.271	0	Lmbrd2	5
0	2.26537	0.573	0.123	0	Ankrd45	5
0	2.3102	0.58	0.13	0	Asphd2	5
0	1.92293	0.971	0.521	0	Dennd5b	5
0	3.90028	0.477	0.027	0	Scube1	5
0	1.78119	0.81	0.361	0	Ahctf1	5
0	1.85949	0.658	0.209	0	Faxc	5
0	2.2001	0.656	0.207	0	Far1os	5
0	1.70406	0.811	0.362	0	Zc3h14	5
0	1.61482	0.911	0.462	0	Slc23a2	5
0	1.73215	0.862	0.413	0	Dhdds	5
0	3.14894	0.514	0.065	0	Radil	5
0	2.13728	0.646	0.197	0	Calm3	5
0	1.67163	0.79	0.341	0	Atad1	5
0	1.78897	0.846	0.397	0	Ywhag	5
0	2.36272	0.567	0.118	0	Reep2	5
0	1.76944	0.767	0.319	0	Prdm10	5
0	3.5986	0.489	0.041	0	Gabra3	5
0	2.14056	0.642	0.194	0	Tspyl2	5
0	2.18041	0.608	0.16	0	Ubxn11	5
0	1.60902	0.827	0.379	0	Synj2bp	5
0	1.71093	0.815	0.367	0	Atp5a1	5
0	1.7254	0.794	0.347	0	Edem3	5
0	2.76152	0.556	0.109	0	Zmat3	5
0	1.8665	0.932	0.485	0	Sclt1	5
0	1.69989	0.906	0.459	0	Astn2	5
0	1.72911	0.901	0.454	0	Dhx30	5
0	1.89648	0.689	0.242	0	Klhl12	5
0	2.29861	0.603	0.156	0	Gm14399	5
0	2.19383	0.606	0.159	0	Eef1a2	5
0	1.70975	0.926	0.48	0	Rev1	5
0	1.65348	0.811	0.365	0	Tmx4	5
0	2.02038	0.668	0.222	0	Arpc3	5
0	1.70468	0.794	0.348	0	Rasa2	5
0	1.72924	0.774	0.328	0	Orc2	5
0	2.17007	0.622	0.176	0	Ift81	5
0	1.78668	0.874	0.428	0	Arpc1a	5
0	2.21994	0.619	0.173	0	Mark4	5
0	4.08825	0.486	0.04	0	AC171003.1	5
0	1.74831	0.871	0.425	0	A930015D03Rik	5
0	2.55911	0.564	0.118	0	Wdr78	5
0	1.67112	0.851	0.405	0	Gcc2	5
0	1.94198	0.72	0.274	0	Zfp692	5
0	1.84824	0.938	0.492	0	Nmt1	5
0	1.64323	0.837	0.391	0	Ccser2	5
0	3.08447	0.998	0.552	0	Ctnnd2	5
0	1.98822	0.671	0.226	0	Guf1	5
0	1.69859	0.789	0.344	0	Mtif2	5
0	1.83039	0.876	0.431	0	Mapk8ip3	5
0	2.53705	0.576	0.131	0	Pcdh10	5
0	1.7561	0.849	0.404	0	Sacm1l	5
0	1.86053	0.712	0.267	0	Phf6	5
0	2.73374	0.537	0.093	0	Cdkl1	5
0	1.77512	0.9	0.456	0	Smarca4	5
0	1.79338	0.75	0.306	0	Prkar1a	5
0	1.81777	0.9	0.456	0	Ppp3cb	5
0	1.68041	0.829	0.385	0	Tmem175	5
0	1.62873	0.834	0.39	0	Rab30	5
0	2.1476	0.573	0.129	0	March11	5
0	2.62557	0.533	0.09	0	Tmem130	5
0	2.86669	0.538	0.095	0	P3h3	5
0	1.8771	0.672	0.229	0	Fntb	5
0	2.08022	0.629	0.186	0	Ssbp4	5
0	2.27003	0.617	0.174	0	Cdk10	5
0	2.16575	0.617	0.174	0	Dhx33	5
0	1.84898	0.903	0.46	0	Nrip1	5
0	1.80708	0.692	0.249	0	Lman2l	5
0	2.38134	0.591	0.148	0	Gaa	5
0	2.08267	0.652	0.21	0	Ints13	5
0	1.70205	0.787	0.345	0	Baz2a	5
0	1.72851	0.758	0.316	0	Cyth3	5
0	1.7267	0.866	0.424	0	Pcmt1	5
0	1.75501	0.882	0.44	0	Tbce	5
0	1.85467	0.98	0.538	0	Dtnb	5
0	2.49453	0.542	0.101	0	Inhba	5
0	1.95113	0.661	0.22	0	Mipep	5
0	1.82641	0.878	0.437	0	Ankrd10	5
0	1.66403	0.877	0.436	0	Sash1	5
0	1.71627	0.783	0.342	0	Vps53	5
0	1.02223	0.783	0.342	0	Chsy3	5
0	3.13588	1	0.559	0	Kcnd2	5
0	2.25869	0.609	0.168	0	Gm38134	5
0	2.89137	0.526	0.086	0	Macrod2os1	5
0	1.88649	0.68	0.24	0	Dnajb4	5
0	1.89155	0.687	0.247	0	Usp19	5
0	1.95843	0.647	0.207	0	Rundc3a	5
0	3.15502	0.508	0.068	0	Gm14330	5
0	2.8079	0.52	0.08	0	B4galnt4	5
0	3.44818	0.496	0.056	0	Gm48321	5
0	1.53516	0.89	0.45	0	Ints6	5
0	1.70796	0.83	0.39	0	Setdb1	5
0	1.69693	0.998	0.558	0	Dpp6	5
0	2.16747	0.581	0.141	0	Pank1	5
0	2.76556	0.529	0.09	0	Dzip1l	5
0	1.85701	0.674	0.235	0	Cox10	5
0	1.73158	0.941	0.502	0	Psip1	5
0	1.54697	0.99	0.551	0	Cdk14	5
0	1.72492	0.826	0.387	0	Atxn2l	5
0	1.63204	0.836	0.397	0	Ap2a2	5
0	2.29931	0.588	0.149	0	Med24	5
0	1.85807	0.702	0.263	0	Mrs2	5
0	2.01628	0.647	0.209	0	Usp28	5
0	4.43056	0.46	0.022	0	Gm15414	5
0	1.72253	0.763	0.325	0	Tmem181a	5
0	1.73008	0.695	0.257	0	Src	5
0	1.9536	0.689	0.251	0	Por	5
0	2.2224	0.573	0.135	0	Gm5577	5
0	2.42516	0.994	0.556	0	Sipa1l3	5
0	1.93141	0.954	0.516	0	Ddhd2	5
0	2.41603	0.59	0.152	0	Sub1	5
0	1.7888	0.599	0.161	0	Nptxr	5
0	1.89645	0.682	0.245	0	Ahdc1	5
0	2.66756	0.541	0.104	0	Rab34	5
0	1.63896	0.673	0.236	0	Rogdi	5
0	3.31892	0.494	0.057	0	Sh3bp4	5
0	2.11092	0.609	0.172	0	D830024N08Rik	5
0	1.55816	0.856	0.419	0	Trpc1	5
0	1.64832	0.759	0.322	0	Dcaf1	5
0	1.67243	0.869	0.432	0	Drg1	5
0	2.09333	0.615	0.178	0	Tent4a	5
0	2.30078	0.629	0.192	0	Clcn2	5
0	2.27883	0.591	0.154	0	Rmnd5b	5
0	1.90864	0.995	0.558	0	Nedd4l	5
0	2.32699	0.999	0.563	0	Map2	5
0	1.91422	0.664	0.228	0	Mrps5	5
0	1.99034	0.664	0.228	0	Glrx3	5
0	1.80193	0.685	0.249	0	P4htm	5
0	3.56294	0.494	0.058	0	Sbk1	5
0	1.75245	0.879	0.443	0	Cnot10	5
0	2.98761	0.514	0.078	0	D430019H16Rik	5
0	1.74318	0.726	0.29	0	Zfp318	5
0	1.6426	0.854	0.418	0	Thoc1	5
0	1.76248	0.821	0.385	0	Chordc1	5
0	2.15424	0.603	0.167	0	Gm6994	5
0	1.79763	0.716	0.28	0	Ndufaf7	5
0	2.42442	0.545	0.11	0	Gpr176	5
0	1.74033	0.791	0.356	0	Sympk	5
0	1.73711	0.757	0.322	0	Dctn1	5
0	1.54186	0.866	0.431	0	Atp6v1b2	5
0	1.28385	0.614	0.179	0	F730043M19Rik	5
0	1.60058	0.836	0.401	0	Lamc1	5
0	2.28511	0.574	0.139	0	Adcy3	5
0	4.18269	0.469	0.034	0	Jcad	5
0	1.34945	0.809	0.375	0	St3gal5	5
0	1.69847	0.808	0.374	0	Gtf3c1	5
0	2.31237	0.56	0.126	0	Fam57b	5
0	1.61439	0.786	0.352	0	Pus10	5
0	1.75797	0.912	0.478	0	Usp7	5
0	1.52551	0.85	0.416	0	Nsmf	5
0	1.68949	0.895	0.461	0	Ahcyl1	5
0	1.68673	0.866	0.432	0	Fbrsl1	5
0	1.88401	0.753	0.319	0	Mapk1ip1	5
0	1.72483	0.846	0.412	0	Smarcc1	5
0	1.675	0.751	0.317	0	2610020C07Rik	5
0	1.63793	0.877	0.443	0	Lrpprc	5
0	1.69202	0.849	0.415	0	Gripap1	5
0	2.13885	0.567	0.133	0	Mfap3l	5
0	1.62929	0.708	0.274	0	Nt5dc3	5
0	1.76474	0.688	0.254	0	Snap47	5
0	1.8092	0.942	0.508	0	Zc3h13	5
0	1.78788	0.944	0.51	0	Gprasp1	5
0	1.77697	0.72	0.287	0	Fubp3	5
0	1.81379	0.718	0.285	0	Nae1	5
0	3.71119	0.481	0.048	0	2900060N12Rik	5
0	1.93367	0.64	0.208	0	Usp20	5
0	1.68959	0.934	0.502	0	Acvr1	5
0	1.57388	0.811	0.379	0	Zfp398	5
0	1.68554	0.783	0.351	0	Zfp329	5
0	1.69368	0.717	0.285	0	Timm23	5
0	1.68398	0.882	0.45	0	Hira	5
0	1.51481	0.608	0.176	0	Ablim3	5
0	2.25219	0.582	0.15	0	Rnf24	5
0	1.80032	0.577	0.145	0	Sgsm1	5
0	2.49954	0.979	0.547	0	Tfdp2	5
0	1.92028	0.576	0.144	0	Slc6a15	5
0	1.73228	0.702	0.27	0	Dcaf7	5
0	1.63365	0.903	0.472	0	Acbd6	5
0	1.42479	0.901	0.47	0	Gpcpd1	5
0	1.81402	0.994	0.563	0	Sgip1	5
0	1.95625	0.643	0.212	0	Gpatch1	5
0	1.88545	0.648	0.217	0	Dgke	5
0	1.61177	0.782	0.351	0	Yaf2	5
0	1.87146	0.644	0.213	0	Map3k12	5
0	1.87398	0.683	0.252	0	Spindoc	5
0	3.83691	0.475	0.044	0	Abracl	5
0	1.79065	0.767	0.336	0	Zfp346	5
0	1.71106	0.743	0.312	0	Brwd3	5
0	2.3914	0.989	0.558	0	Rab11fip3	5
0	2.56881	0.558	0.128	0	Itga4	5
0	2.03949	0.914	0.484	0	Wasl	5
0	2.40103	0.534	0.104	0	Arntl2	5
0	1.88694	0.914	0.484	0	Sel1l	5
0	1.7237	0.685	0.255	0	Uchl3	5
0	3.26768	0.492	0.062	0	Lypd1	5
0	1.69005	0.759	0.329	0	Ipo9	5
0	1.67538	0.879	0.449	0	Eefsec	5
0	6.37518	0.444	0.014	0	B230110G15Rik	5
0	2.05974	0.617	0.187	0	Lrrc20	5
0	4.6698	0.447	0.017	0	Gm20713	5
0	1.72116	0.835	0.405	0	Mrps9	5
0	1.6074	0.587	0.157	0	Gm46123	5
0	1.90094	0.698	0.268	0	Ifrd1	5
0	3.67138	0.464	0.035	0	Gm13944	5
0	2.54723	0.53	0.101	0	Car12	5
0	1.14294	0.803	0.374	0	Mtmr12	5
0	1.51084	0.844	0.415	0	Glrb	5
0	1.63528	0.741	0.312	0	Chic1	5
0	1.63367	0.955	0.526	0	Phactr3	5
0	1.83064	0.708	0.279	0	Coq2	5
0	1.85211	0.706	0.277	0	Brk1	5
0	1.6813	0.824	0.395	0	Rab12	5
0	1.59101	0.824	0.395	0	Esco1	5
0	1.9439	0.645	0.217	0	Rexo4	5
0	1.55965	0.805	0.377	0	D430042O09Rik	5
0	1.92295	0.658	0.23	0	Utp20	5
0	2.13617	0.997	0.569	0	Nsf	5
0	1.61425	0.796	0.368	0	Fyttd1	5
0	2.5486	0.532	0.104	0	Lix1	5
0	1.8413	0.648	0.22	0	Gnptg	5
0	1.66342	0.796	0.368	0	Usp14	5
0	2.30988	0.541	0.113	0	Emx2os	5
0	1.66086	0.843	0.415	0	Ric1	5
0	1.66861	0.795	0.368	0	Gpr155	5
0	2.39274	0.56	0.133	0	Zscan18	5
0	1.86736	0.673	0.246	0	Ankrd27	5
0	2.59048	0.527	0.1	0	Mok	5
0	2.55156	0.556	0.129	0	Grasp	5
0	4.31284	0.451	0.024	0	Crispld1	5
0	1.68523	0.737	0.31	0	Ascc2	5
0	2.13186	0.607	0.18	0	Ero1lb	5
0	1.62884	0.772	0.346	0	Eif4e	5
0	2.52285	0.539	0.113	0	Nsg1	5
0	1.80859	0.672	0.246	0	Ddx55	5
0	1.69389	0.77	0.344	0	Dcun1d5	5
0	2.02806	0.612	0.186	0	Rtca	5
0	3.18712	0.495	0.069	0	Rspo3	5
0	1.67983	0.815	0.389	0	Rad23b	5
0	2.29444	0.988	0.562	0	Esyt2	5
0	1.87542	0.665	0.24	0	Tnk2	5
0	1.86412	0.999	0.574	0	Prkce	5
0	1.59268	0.843	0.418	0	Eif5b	5
0	1.95004	0.617	0.192	0	Fam92a	5
0	2.03079	0.623	0.198	0	Hsph1	5
0	1.62573	0.859	0.434	0	Nxpe4	5
0	1.82199	0.735	0.31	0	Gm4924	5
0	2.14638	0.597	0.172	0	Acvr1b	5
0	1.69684	0.836	0.411	0	Med14	5
0	2.14158	0.972	0.547	0	Atp2a2	5
0	1.50244	0.903	0.479	0	Fam171a1	5
0	1.66464	0.788	0.364	0	Ergic2	5
0	1.89916	0.636	0.212	0	Gm26749	5
0	1.78557	0.723	0.299	0	Sars	5
0	3.26878	0.468	0.045	0	Mir124-2hg	5
0	1.64925	0.665	0.242	0	Fam184a	5
0	1.23363	0.794	0.371	0	Evl	5
0	1.26801	0.929	0.506	0	Ppp1r13b	5
0	1.64969	0.878	0.455	0	Orc4	5
0	1.77248	0.737	0.314	0	Gcn1	5
0	1.75737	0.73	0.307	0	Srrt	5
0	1.85409	0.601	0.178	0	Sfxn5	5
0	1.43255	0.889	0.466	0	Znrf1	5
0	2.23682	0.566	0.143	0	B3glct	5
0	1.67464	0.893	0.471	0	Atg16l1	5
0	1.66911	0.784	0.362	0	Vamp4	5
0	1.70373	0.663	0.241	0	Pabpc4	5
0	2.29599	0.558	0.136	0	Crocc	5
0	1.62042	0.894	0.472	0	Trrap	5
0	1.68827	0.91	0.488	0	Cpeb1	5
0	1.83153	0.66	0.238	0	Tspan3	5
0	1.84222	0.673	0.251	0	Gm48512	5
0	2.41218	0.999	0.577	0	Cadps	5
0	1.57762	0.907	0.485	0	Akap11	5
0	2.77238	0.548	0.126	0	Gm19938	5
0	1.59553	0.856	0.434	0	Kdm1a	5
0	1.50182	0.846	0.424	0	Snx10	5
0	3.18448	0.485	0.063	0	Spred3	5
0	3.45062	0.475	0.053	0	Lmo1	5
0	1.35888	0.856	0.434	0	Nrxn2	5
0	1.89356	0.94	0.518	0	Emsy	5
0	1.70347	0.949	0.527	0	Arhgap32	5
0	1.5284	0.959	0.537	0	Fyn	5
0	1.83196	0.687	0.266	0	Slc9a1	5
0	1.98974	0.628	0.207	0	Slc37a3	5
0	2.33257	0.542	0.121	0	Pfkm	5
0	1.97351	0.634	0.213	0	Rps6kb2	5
0	1.71103	0.868	0.447	0	Gm37240	5
0	1.73621	0.715	0.294	0	Ccnc	5
0	1.78406	0.939	0.518	0	Pitpna	5
0	2.20624	0.569	0.148	0	Tfrc	5
0	1.82046	0.678	0.258	0	Lrpap1	5
0	2.23	0.56	0.14	0	Dtnbos	5
0	2.04827	0.985	0.565	0	Cplane1	5
0	1.69213	0.782	0.362	0	Araf	5
0	1.67528	0.76	0.34	0	2610507B11Rik	5
0	1.90629	0.976	0.556	0	Parp8	5
0	1.53335	0.781	0.362	0	Plaa	5
0	1.83289	0.675	0.256	0	Pld3	5
0	1.37595	0.991	0.572	0	Cdh8	5
0	2.29012	0.992	0.573	0	Hdac9	5
0	1.82977	0.667	0.248	0	Morf4l2	5
0	1.70892	0.759	0.34	0	Lemd3	5
0	1.51058	0.821	0.402	0	Hdgfl3	5
0	1.8038	0.681	0.263	0	Adora1	5
0	2.66992	0.998	0.58	0	Pbx1	5
0	1.87777	0.645	0.227	0	Nars2	5
0	1.92633	0.654	0.236	0	Mmaa	5
0	1.52705	0.784	0.366	0	Zwint	5
0	2.55064	0.521	0.103	0	Bdh1	5
0	1.68199	0.89	0.472	0	Senp5	5
0	1.57664	0.874	0.456	0	Mindy3	5
0	1.55207	0.715	0.297	0	Esf1	5
0	1.99224	0.621	0.203	0	Dynll1	5
0	1.74554	0.709	0.291	0	Pebp1	5
0	2.00989	0.612	0.194	0	Map3k10	5
0	1.69964	0.858	0.44	0	Tut7	5
0	2.95865	0.49	0.072	0	5031415H12Rik	5
0	1.81901	0.959	0.541	0	2210408I21Rik	5
0	1.98667	0.626	0.209	0	Ubxn2b	5
0	2.31781	0.546	0.129	0	Habp4	5
0	1.98541	0.589	0.172	0	Acss1	5
0	1.61398	0.753	0.336	0	Eif2s2	5
0	3.00972	0.488	0.071	0	Tmem179	5
0	1.52064	0.866	0.449	0	Appl1	5
0	1.52645	0.827	0.41	0	Cryzl1	5
0	1.71762	0.694	0.277	0	Cacng7	5
0	1.99511	0.958	0.541	0	Gabbr1	5
0	1.6657	0.787	0.371	0	Rcor3	5
0	3.57391	0.464	0.048	0	Extl1	5
0	2.52988	0.536	0.12	0	Thap12	5
0	1.91159	0.625	0.209	0	Deaf1	5
0	1.68119	0.77	0.354	0	Cul4a	5
0	1.47887	0.738	0.322	0	Cd46	5
0	1.67462	0.749	0.333	0	G3bp2	5
0	1.5089	0.596	0.18	0	Rgs17	5
0	1.63004	0.727	0.311	0	Afg1l	5
0	1.04268	0.846	0.43	0	Mcu	5
0	1.59645	0.744	0.328	0	Srr	5
0	1.60209	0.819	0.403	0	Eprs	5
0	1.54476	0.819	0.403	0	Abca8b	5
0	1.28386	0.951	0.535	0	Xkr6	5
0	1.78817	0.677	0.262	0	Psma1	5
0	1.60704	0.682	0.267	0	Dlat	5
0	1.88053	0.551	0.136	0	A230004M16Rik	5
0	1.64243	0.651	0.236	0	Cryl1	5
0	1.6334	0.773	0.358	0	Larp4	5
0	2.00823	0.605	0.19	0	Brsk1	5
0	1.64368	0.699	0.284	0	Ccl25	5
0	1.42955	0.835	0.42	0	Rab11fip4	5
0	2.22559	0.563	0.148	0	Pop1	5
0	1.86302	0.65	0.236	0	Rnf2	5
0	1.77474	0.671	0.257	0	Pdss1	5
0	1.7456	0.913	0.499	0	Rabl6	5
0	3.55002	0.46	0.046	0	Rims4	5
0	2.52297	0.521	0.107	0	Mkln1os	5
0	1.89903	0.979	0.565	0	Map2k4	5
0	1.81674	0.68	0.266	0	Ptpn2	5
0	1.24081	0.757	0.343	0	Mgat4a	5
0	1.72189	0.876	0.462	0	Camsap2	5
0	1.62256	0.835	0.421	0	Rtf1	5
0	1.91163	0.617	0.203	0	Prkci	5
0	1.72582	0.752	0.338	0	Ybx1	5
0	2.0075	0.605	0.191	0	Whamm	5
0	1.58293	0.588	0.174	0	Kcnk10	5
0	1.63165	0.874	0.46	0	Bdp1	5
0	1.56357	0.837	0.423	0	Luc7l	5
0	1.21527	0.965	0.551	0	Jph1	5
0	1.64933	0.814	0.4	0	1700111E14Rik	5
0	1.50248	0.792	0.379	0	Ccnh	5
0	2.69428	0.998	0.585	0	Adcy9	5
0	1.63996	0.649	0.236	0	B4galt6	5
0	1.75865	0.678	0.265	0	Yipf5	5
0	1.74706	0.727	0.314	0	Ctnnbl1	5
0	1.39377	0.745	0.332	0	Ssbp3	5
0	1.57012	0.868	0.455	0	Zyg11b	5
0	1.67246	0.695	0.282	0	Adamts20	5
0	1.56556	0.835	0.422	0	Ide	5
0	1.66753	0.897	0.485	0	Agfg1	5
0	1.79137	0.619	0.207	0	Grk3	5
0	1.6723	0.811	0.399	0	Usp3	5
0	1.77966	0.788	0.376	0	Sertad2	5
0	1.47883	0.796	0.384	0	Tmem161b	5
0	1.66455	0.7	0.288	0	Uba6	5
0	1.62893	0.814	0.402	0	Farsb	5
0	2.1366	0.58	0.168	0	Megf8	5
0	1.74046	0.951	0.539	0	Polb	5
0	1.68479	0.813	0.401	0	Matr3	5
0	1.85448	0.916	0.505	0	Actr3	5
0	1.61788	0.757	0.346	0	Golga1	5
0	2.15467	0.536	0.125	0	Noct	5
0	2.43878	0.554	0.143	0	0610043K17Rik	5
0	2.34854	0.528	0.117	0	Gpr162	5
0	1.55534	0.982	0.571	0	A230057D06Rik	5
0	2.23594	0.981	0.57	0	Susd6	5
0	1.75855	0.66	0.249	0	Ptdss1	5
0	2.18706	0.555	0.144	0	Atp6v1g2	5
0	2.74387	0.494	0.083	0	4930545L23Rik	5
0	1.64653	0.713	0.302	0	Dnajc11	5
0	1.46004	0.824	0.413	0	Mapre3	5
0	1.73128	0.695	0.284	0	Cnot7	5
0	1.31322	0.82	0.409	0	Fam222b	5
0	3.0463	0.48	0.069	0	Sept9	5
0	1.63223	0.743	0.332	0	Rnf14	5
0	1.60219	0.971	0.56	0	Kat6b	5
0	1.89106	0.642	0.232	0	Usp11	5
0	1.68017	0.716	0.306	0	Rbms1	5
0	2.05445	0.596	0.186	0	Tmem38b	5
0	1.62233	0.866	0.456	0	Scaf4	5
0	1.66402	0.697	0.287	0	B230307C23Rik	5
0	2.13521	0.58	0.17	0	Ecsit	5
0	1.85026	0.638	0.229	0	Ndufs3	5
0	1.63266	0.79	0.381	0	Eif2ak4	5
0	1.52674	0.879	0.47	0	Cul5	5
0	3.63884	0.998	0.589	0	Arl15	5
0	1.59649	0.78	0.371	0	Txndc11	5
0	1.62192	0.909	0.5	0	Zc3h7a	5
0	1.70035	0.658	0.249	0	A630089N07Rik	5
0	2.03051	0.604	0.195	0	Hgsnat	5
0	1.42741	0.833	0.424	0	Zfp827	5
0	1.55197	0.847	0.438	0	Hspa4	5
0	2.95827	0.483	0.074	0	Syngr3	5
0	2.44446	0.532	0.124	0	Ajm1	5
0	1.65167	0.9	0.492	0	Trim33	5
0	1.51816	0.811	0.403	0	Rars2	5
0	1.85807	0.642	0.234	0	D930016D06Rik	5
0	1.82725	0.622	0.214	0	Tfdp1	5
0	1.79377	0.654	0.246	0	Pex3	5
0	1.73775	0.874	0.466	0	Rab3gap2	5
0	1.14242	0.849	0.441	0	Ppm1l	5
0	1.65287	0.716	0.308	0	Epn1	5
0	1.24051	0.861	0.453	0	Lrrc49	5
0	1.51232	0.818	0.41	0	Scamp1	5
0	2.13357	0.588	0.18	0	Dtx4	5
0	1.76141	0.927	0.52	0	Atp6v1h	5
0	1.57444	0.777	0.37	0	Ndufs1	5
0	1.85931	0.619	0.212	0	Igsf8	5
0	1.69327	0.883	0.476	0	Fkbp1a	5
0	1.39299	0.916	0.509	0	A330076H08Rik	5
0	1.70477	0.679	0.272	0	Cep290	5
0	1.54376	0.76	0.353	0	Mphosph8	5
0	1.71603	0.97	0.563	0	Mrtfa	5
0	1.51407	0.803	0.396	0	Zfp654	5
0	2.35402	0.539	0.132	0	Bscl2	5
0	1.6225	0.713	0.306	0	Dnajc10	5
0	1.61701	0.707	0.3	0	Elp1	5
0	1.95611	0.608	0.201	0	Luzp2	5
0	1.57442	0.727	0.32	0	Ercc6	5
0	1.46388	0.609	0.202	0	P3h2	5
0	1.59665	0.85	0.443	0	Fbxo38	5
0	1.58157	0.854	0.447	0	Phka2	5
0	1.79372	0.939	0.532	0	Golgb1	5
0	1.55226	0.765	0.359	0	Sppl2a	5
0	1.60386	0.784	0.378	0	Zswim8	5
0	1.5799	0.774	0.368	0	Nudt3	5
0	1.68967	0.72	0.314	0	Yars	5
0	1.58059	0.715	0.309	0	Atp5b	5
0	1.60311	0.742	0.336	0	Cul2	5
0	1.83299	0.942	0.536	0	Ywhaz	5
0	1.72158	0.654	0.249	0	Prkaa2	5
0	1.52199	0.905	0.5	0	Purg	5
0	1.723	0.683	0.278	0	Psmd7	5
0	1.9579	0.612	0.207	0	Ankmy2	5
0	1.61547	0.668	0.263	0	B3galnt2	5
0	1.69195	0.667	0.262	0	Gnl3	5
0	1.79236	0.683	0.278	0	Emc2	5
0	2.54592	0.5	0.095	0	Cep19	5
0	2.10683	0.992	0.587	0	Synj1	5
0	1.58772	0.833	0.428	0	Ncapd3	5
0	1.64842	0.731	0.326	0	Ap3m1	5
0	1.97606	0.572	0.167	0	Ccdc39	5
0	1.7555	0.668	0.264	0	6430590A07Rik	5
0	2.54438	0.507	0.103	0	4930567K12Rik	5
0	2.0616	0.543	0.139	0	Bhlhb9	5
0	2.11553	0.569	0.165	0	Rnft1	5
0	1.56874	0.763	0.36	0	Angel2	5
0	2.12096	0.541	0.138	0	Zfp46	5
0	1.77598	0.936	0.533	0	Smim14	5
0	1.87065	0.56	0.157	0	Bcat1	5
0	1.5764	0.77	0.367	0	Csnk2a2	5
0	1.87582	0.936	0.533	0	Actr2	5
0	1.49841	0.801	0.398	0	Rcor1	5
0	1.58209	0.763	0.36	0	Ggps1	5
0	2.5106	0.998	0.595	0	Atxn1	5
0	1.68331	0.915	0.512	0	Chd8	5
0	1.79432	0.539	0.136	0	Cacng2	5
0	1.98616	0.638	0.235	0	Ppp1r2	5
0	1.55726	0.841	0.438	0	Stx18	5
0	1.53292	0.843	0.44	0	Taf1d	5
0	1.35795	0.956	0.553	0	Ssbp2	5
0	1.65243	0.929	0.527	0	Gon4l	5
0	1.59018	0.929	0.527	0	Man1a2	5
0	2.27742	0.526	0.124	0	Gm17494	5
0	1.53485	0.807	0.405	0	Mtor	5
0	1.54008	0.792	0.39	0	Ppfia1	5
0	2.60329	0.5	0.098	0	Ripor1	5
0	1.89994	0.635	0.233	0	Arf1	5
0	1.6132	0.682	0.28	0	Rad17	5
0	2.53889	0.489	0.087	0	Spag6l	5
0	1.5137	0.921	0.519	0	Mib1	5
0	1.56546	0.55	0.148	0	Hectd2os	5
0	1.72597	0.66	0.258	0	Lrch2	5
0	2.01911	0.595	0.193	0	Ppp1r7	5
0	1.45613	0.845	0.443	0	Epb41l4b	5
0	1.55979	0.832	0.43	0	Tecpr2	5
0	2.30629	0.505	0.104	0	Pak6	5
0	1.10836	0.789	0.388	0	9330182L06Rik	5
0	1.58606	0.877	0.476	0	Bmt2	5
0	1.54359	0.922	0.521	0	March6	5
0	1.49555	0.813	0.412	0	Sumo1	5
0	1.61629	0.73	0.329	0	Mtx2	5
0	1.57466	0.707	0.306	0	Ensa	5
0	1.67091	0.698	0.297	0	Phlpp2	5
0	1.5367	0.847	0.446	0	P4ha1	5
0	5.13122	0.416	0.015	0	Htr2a	5
0	1.62222	0.704	0.303	0	Khsrp	5
0	1.33524	0.71	0.309	0	Sh3pxd2a	5
0	1.67591	0.954	0.553	0	Atp9a	5
0	1.74966	0.963	0.563	0	Cspp1	5
0	1.82035	0.615	0.215	0	Lias	5
0	1.75058	0.626	0.226	0	Tmed9	5
0	1.60219	0.929	0.529	0	Dnm1l	5
0	1.81815	0.629	0.229	0	Hagh	5
0	2.58306	0.492	0.092	0	Kcnk12	5
0	1.67969	0.66	0.26	0	Hdx	5
0	1.66876	0.695	0.295	0	Rrnad1	5
0	1.57479	0.819	0.419	0	Fam193b	5
0	1.64879	0.71	0.31	0	Zfp40	5
0	1.56863	0.765	0.366	0	Stk4	5
0	2.19214	0.551	0.152	0	Gba2	5
0	1.57894	0.755	0.356	0	Erp44	5
0	1.58465	0.913	0.514	0	Nsd2	5
0	1.92399	0.628	0.229	0	Vps29	5
0	1.99426	0.981	0.582	0	Gramd1b	5
0	1.65145	0.663	0.264	0	Mrpl3	5
0	1.50931	0.884	0.485	0	Kpna3	5
0	1.71041	0.666	0.267	0	Eny2	5
0	1.65051	0.935	0.536	0	Ppp6r2	5
0	1.53366	0.56	0.161	0	Gm32509	5
0	1.91765	0.621	0.222	0	Txnl1	5
0	1.65853	0.676	0.277	0	Cep78	5
0	2.09681	0.588	0.189	0	Gm14410	5
0	1.54865	0.714	0.315	0	Snx3	5
0	1.56791	0.725	0.326	0	Sec23a	5
0	1.93364	0.571	0.172	0	Porcn	5
0	1.63093	0.809	0.411	0	Ube4a	5
0	1.50457	0.811	0.413	0	Myh9	5
0	1.8709	0.622	0.224	0	Rnf25	5
0	1.70181	0.631	0.233	0	Slc25a25	5
0	1.8208	0.62	0.222	0	Cdk9	5
0	1.63434	0.747	0.349	0	Pank2	5
0	1.7577	0.658	0.26	0	Edrf1	5
0	2.47649	0.982	0.584	0	Ap2b1	5
0	1.11676	0.882	0.484	0	Arsb	5
0	1.40896	0.897	0.499	0	Ndufs4	5
0	1.51741	0.764	0.366	0	Psmc6	5
0	2.51314	0.504	0.106	0	Carmil3	5
0	1.48494	0.988	0.59	0	Mrtfb	5
0	2.86591	1	0.602	0	Nrxn1	5
0	1.83731	0.617	0.219	0	Wdr13	5
0	1.63804	0.709	0.311	0	Smg5	5
0	1.36861	0.848	0.45	0	Crtc3	5
0	1.33529	0.735	0.337	0	Aagab	5
0	1.65006	0.73	0.332	0	Tomm70a	5
0	2.01033	0.563	0.165	0	Utp4	5
0	1.51082	0.748	0.351	0	Camsap1	5
0	1.53064	0.909	0.512	0	Prrc2b	5
0	1.52513	0.756	0.359	0	Serinc1	5
0	2.52649	0.492	0.095	0	Lrrk2	5
0	1.39012	0.577	0.18	0	Syt13	5
0	1.62079	0.698	0.301	0	Sucla2	5
0	1.89259	0.587	0.19	0	Nudcd1	5
0	1.50284	0.924	0.528	0	Desi2	5
0	1.50009	0.763	0.367	0	Dph6	5
0	1.86895	0.603	0.207	0	Noc2l	5
0	1.87766	0.601	0.205	0	Tmem120b	5
0	1.72208	0.92	0.524	0	Leng8	5
0	2.17819	0.546	0.15	0	Zfp976	5
0	2.4746	0.491	0.095	0	Cfap300	5
0	1.92284	0.587	0.191	0	Flvcr1	5
0	1.57105	0.702	0.306	0	Mettl16	5
0	1.94338	0.582	0.186	0	Tmem29	5
0	1.50886	0.807	0.412	0	Zfp451	5
0	2.44073	0.52	0.125	0	Fbxl19	5
0	1.40272	0.906	0.511	0	Hace1	5
0	1.71267	0.652	0.257	0	Prpf40b	5
0	1.50824	0.817	0.422	0	Srsf1	5
0	1.93393	0.568	0.173	0	Fmnl1	5
0	1.87179	0.632	0.238	0	Slc39a10	5
0	1.7909	0.616	0.222	0	Pdhx	5
0	1.67432	0.872	0.478	0	Lrig2	5
0	1.45642	0.971	0.577	0	Dnajc6	5
0	2.39111	0.506	0.112	0	Ece1	5
0	1.82949	0.604	0.21	0	Helq	5
0	1.52794	0.793	0.399	0	Ddx42	5
0	1.69833	0.671	0.277	0	Tox4	5
0	2.89825	0.474	0.08	0	Lix1l	5
0	1.98015	0.574	0.18	0	Qtrt1	5
0	2.64571	0.479	0.085	0	Begain	5
0	1.52132	0.832	0.438	0	Glyr1	5
0	1.52449	0.826	0.432	0	8030462N17Rik	5
0	1.53984	0.846	0.452	0	Zfp91	5
0	1.61296	0.678	0.285	0	Uqcrc2	5
0	1.49821	0.811	0.418	0	D130040H23Rik	5
0	1.59663	0.687	0.294	0	Elp2	5
0	3.13297	0.464	0.071	0	Grin3a	5
0	1.67908	0.632	0.239	0	Ift74	5
0	1.69911	0.626	0.233	0	Brsk2	5
0	2.30439	0.513	0.12	0	Agrp	5
0	1.84894	0.549	0.156	0	Gm10125	5
0	2.4644	0.997	0.604	0	Setbp1	5
0	2.14818	0.528	0.135	0	Jade3	5
0	1.43686	0.819	0.426	0	Ext2	5
0	1.47468	0.837	0.444	0	Virma	5
0	1.82211	0.595	0.202	0	Igf2bp3	5
0	1.03398	0.702	0.309	0	Itpr2	5
0	1.48452	0.694	0.301	0	Rab3ip	5
0	1.43993	0.813	0.42	0	Sec24a	5
0	2.91336	0.469	0.076	0	Tnxb	5
0	1.76191	0.938	0.545	0	Pds5b	5
0	1.74103	0.626	0.234	0	Ro60	5
0	2.25411	0.508	0.116	0	Slc45a1	5
0	2.04491	0.516	0.124	0	Plxna4os3	5
0	1.92021	0.982	0.59	0	Mical3	5
0	2.42591	0.501	0.109	0	Pianp	5
0	1.58321	0.756	0.364	0	Kras	5
0	2.35785	0.497	0.105	0	Syt5	5
[truncated: 4,566 more rows]

## Sheet: Cluster 6
p_val	avg_log2FC	pct.1	pct.2	p_val_adj	gene	cluster
0	8.32084	0.988	0.036	0	Sox6	6
0	7.7958	0.979	0.044	0	Vcan	6
0	7.29643	0.956	0.03	0	Sema3d	6
0	7.22549	0.95	0.041	0	Gm4876	6
0	7.76242	0.892	0.019	0	Cacng4	6
0	5.33043	0.971	0.106	0	Ptprt	6
0	6.78463	0.893	0.032	0	Shc4	6
0	6.00356	0.985	0.129	0	Ppfibp1	6
0	4.46576	0.919	0.07	0	Gpc6	6
0	4.97206	0.98	0.145	0	Nckap5	6
0	5.36333	0.869	0.034	0	Cntn6	6
0	9.09724	0.841	0.009	0	Pdgfra	6
0	6.28681	0.953	0.121	0	Nxph1	6
0	4.31672	0.983	0.157	0	Sox5	6
0	6.75036	0.833	0.019	0	Kcnh8	6
0	6.1056	0.845	0.031	0	Afap1l2	6
0	5.5071	0.883	0.077	0	Megf11	6
0	9.03665	0.806	0.004	0	Neu4	6
0	7.63924	0.809	0.007	0	Stk32a	6
0	5.10622	0.848	0.049	0	Sema5b	6
0	5.06264	0.889	0.091	0	Itga9	6
0	4.02573	0.998	0.21	0	Luzp2	6
0	6.98465	0.802	0.015	0	Ntn1	6
0	6.26258	0.802	0.02	0	Kank1	6
0	4.91791	0.911	0.133	0	Gpc5	6
0	4.37531	0.919	0.143	0	Abtb2	6
0	4.63246	0.874	0.101	0	Adam12	6
0	4.01104	0.973	0.201	0	Slc35f1	6
0	6.57786	0.991	0.22	0	Lhfpl3	6
0	5.08899	0.827	0.056	0	Cspg4	6
0	4.56109	0.847	0.08	0	Grin3a	6
0	5.31782	0.968	0.203	0	Ptprz1	6
0	4.1421	0.887	0.127	0	Myt1	6
0	4.4211	0.818	0.067	0	Bcan	6
0	3.59253	0.844	0.096	0	Zfp521	6
0	4.49561	0.838	0.095	0	Mtss2	6
0	5.48197	0.853	0.112	0	Cspg5	6
0	2.48053	0.952	0.218	0	Cdh13	6
0	3.22696	0.842	0.109	0	Tox	6
0	2.22736	0.902	0.177	0	Dpp10	6
0	3.6976	0.8	0.076	0	Myo16	6
0	4.72587	0.777	0.055	0	Plpp4	6
0	4.2782	0.818	0.097	0	Ampd3	6
0	4.30479	0.767	0.047	0	Eps8	6
0	2.36235	0.979	0.261	0	Ntm	6
0	7.59062	0.723	0.011	0	Emid1	6
0	3.97154	0.959	0.248	0	Brinp3	6
0	4.34608	0.768	0.06	0	Atp1a2	6
0	3.53698	0.908	0.202	0	Mir9-3hg	6
0	3.1945	0.944	0.244	0	Sgcd	6
0	4.06603	0.971	0.271	0	Arhgap31	6
0	2.64673	0.92	0.222	0	Spon1	6
0	5.38261	0.734	0.037	0	Unc13c	6
0	2.98926	0.821	0.127	0	Pdzrn4	6
0	5.6386	0.722	0.029	0	Plce1	6
0	3.95149	0.783	0.091	0	Armh4	6
0	3.2296	0.89	0.199	0	Cpq	6
0	3.05502	0.989	0.306	0	Pcdh7	6
0	3.21652	0.961	0.28	0	Cntn4	6
0	7.21725	0.686	0.009	0	Scrg1	6
0	3.69003	0.714	0.039	0	Tshz2	6
0	3.54375	0.826	0.158	0	Matn4	6
0	3.58635	0.765	0.098	0	Vxn	6
0	2.03148	0.991	0.327	0	Grid1	6
0	3.46536	0.722	0.059	0	Kcnip1	6
0	3.57901	0.979	0.319	0	Itpr2	6
0	3.48174	0.82	0.161	0	Sgcz	6
0	4.02286	0.728	0.07	0	Lnx1	6
0	4.16366	0.708	0.06	0	Tox3	6
0	2.05049	0.926	0.279	0	Nmnat2	6
0	3.76439	1	0.357	0	Tnr	6
0	3.5386	0.862	0.221	0	Gm3764	6
0	4.69692	0.74	0.1	0	Gm13052	6
0	7.42667	0.644	0.006	0	Inava	6
0	7.12315	0.648	0.01	0	Rgcc	6
0	1.89089	0.94	0.305	0	Ppp2r2b	6
0	4.30736	0.68	0.046	0	Rgs20	6
0	2.27591	0.892	0.259	0	Slc1a1	6
0	2.51434	0.83	0.199	0	Serpine2	6
0	5.2812	0.662	0.032	0	Olfm2	6
0	6.52905	0.644	0.016	0	Scel	6
0	2.20774	0.83	0.204	0	Pde7b	6
0	7.73438	0.633	0.007	0	A930009A15Rik	6
0	3.82495	0.713	0.091	0	Olig2	6
0	6.01086	0.636	0.015	0	Prrx1	6
0	5.39979	0.644	0.025	0	Sulf1	6
0	2.09304	0.911	0.292	0	Pid1	6
0	4.24164	0.683	0.066	0	Gm38505	6
0	3.96017	0.648	0.041	0	Igsf21	6
0	1.6597	0.944	0.337	0	Ptprg	6
0	3.00957	0.808	0.203	0	Asrgl1	6
0	4.03418	0.672	0.07	0	Sh3bp4	6
0	2.53646	0.845	0.243	0	Gfra1	6
0	3.89546	0.672	0.071	0	Rimklb	6
0	2.79257	0.773	0.172	0	Gm32509	6
0	2.28856	0.802	0.207	0	Plekha6	6
0	2.70166	0.756	0.161	0	Plppr1	6
0	2.9424	0.785	0.191	0	Plpp3	6
0	3.04648	0.672	0.08	0	Cdh6	6
0	3.22283	0.704	0.112	0	Utrn	6
0	3.81512	0.669	0.078	0	Eya1	6
0	3.28971	0.74	0.15	0	Hip1r	6
0	4.10673	0.973	0.383	0	Xylt1	6
0	7.24309	0.594	0.006	0	C1ql1	6
0	1.72305	0.69	0.102	0	Cpne8	6
0	2.18855	0.752	0.165	0	Dner	6
0	2.85547	0.746	0.162	0	Csgalnact1	6
0	3.22881	0.995	0.414	0	Dscam	6
0	3.06099	0.913	0.333	0	Abhd2	6
0	7.54231	0.586	0.006	0	Gm33680	6
0	4.25668	0.648	0.071	0	Calcrl	6
0	4.49597	0.606	0.03	0	Gm20713	6
0	2.22948	0.768	0.194	0	Rap1gap	6
0	2.8392	0.768	0.194	0	Olig1	6
0	2.79195	0.829	0.259	0	Mb21d2	6
0	2.5805	0.672	0.104	0	Shc3	6
0	3.82864	0.638	0.07	0	Jam2	6
0	5.44857	0.591	0.023	0	Etv4	6
0	2.84428	0.761	0.195	0	Galnt10	6
0	4.22646	0.962	0.397	0	Pcdh15	6
0	2.46367	0.959	0.396	0	Zfp462	6
0	2.09653	0.672	0.11	0	Ndst3	6
0	3.64999	0.602	0.04	0	Col11a1	6
0	5.50446	0.58	0.018	0	Ddah1	6
0	7.34347	0.571	0.01	0	Ltbp1	6
0	2.95821	0.663	0.106	0	Kcnh5	6
0	2.26073	0.683	0.128	0	Dlc1	6
0	2.917	0.851	0.297	0	Kcnip3	6
0	2.95173	0.671	0.117	0	Mgat5b	6
0	4.00604	0.609	0.055	0	6030407O03Rik	6
0	5.21118	0.579	0.025	0	Gpr37l1	6
0	4.11605	0.594	0.045	0	Dpysl3	6
0	3.13646	0.71	0.162	0	Rasgef1b	6
0	1.86386	0.669	0.125	0	Hunk	6
0	5.37249	0.564	0.02	0	Vwc2	6
0	2.75664	0.983	0.44	0	Fchsd2	6
0	4.1734	0.592	0.055	0	Tmem176b	6
0	3.56721	0.612	0.082	0	Cyp2j6	6
0	2.6833	0.899	0.369	0	Chst11	6
0	3.11169	0.642	0.115	0	Amz1	6
0	3.44026	0.609	0.083	0	Msrb3	6
0	2.29909	0.992	0.474	0	Astn2	6
0	2.99918	0.983	0.465	0	Zeb1	6
0	6.9938	0.522	0.006	0	Lama4	6
0	2.79342	0.624	0.117	0	Tmem196	6
0	4.22133	0.543	0.039	0	Kctd8	6
0	2.52578	0.95	0.447	0	Lrrtm3	6
0	2.72301	0.947	0.447	0	Nrxn2	6
0	4.93136	0.514	0.015	0	Prkg2	6
0	3.1638	0.641	0.142	0	Igsf9b	6
0	2.93765	0.647	0.149	0	Ugdh	6
0	3.72669	0.555	0.059	0	E130114P18Rik	6
0	3.48144	0.553	0.062	0	Smoc1	6
0	5.32012	0.505	0.017	0	Cyp2j9	6
0	8.3739	0.489	0.002	0	Susd5	6
0	2.90732	0.614	0.128	0	Col16a1	6
0	3.90028	0.537	0.052	0	Notch1	6
0	6.91076	0.49	0.006	0	Gm42948	6
0	4.06692	0.529	0.047	0	Adamts9	6
0	2.63654	0.564	0.087	0	Myo10	6
0	2.43693	0.967	0.491	0	Rora	6
0	3.37364	0.546	0.073	0	Pde3a	6
0	3.86427	0.496	0.025	0	Vat1l	6
0	4.82367	0.487	0.016	0	Rorb	6
0	2.28426	0.553	0.084	0	Fstl5	6
0	3.32835	0.547	0.08	0	B3gat2	6
0	3.83776	0.552	0.089	0	Vegfa	6
0	2.8824	0.55	0.091	0	Gm29514	6
0	8.50852	0.459	0.003	0	Gpr17	6
0	4.51087	0.486	0.03	0	Tes	6
0	4.84026	0.481	0.026	0	Mroh3	6
0	3.14589	0.481	0.028	0	Ankfn1	6
0	4.92644	0.462	0.018	0	Rfx4	6
0	4.84599	0.46	0.021	0	Tmem100	6
0	3.0865	0.525	0.087	0	Sdc3	6
0	2.47822	0.489	0.053	0	Arhgef26	6
0	6.38859	0.439	0.008	0	Ednrb	6
0	3.3812	0.495	0.069	0	Cp	6
0	3.62779	0.492	0.067	0	Adam18	6
0	2.65401	0.992	0.569	0	Npas3	6
0	4.88842	0.432	0.01	0	Ebf1	6
0	4.82342	0.445	0.024	0	Dbx2	6
0	2.6867	0.498	0.077	0	Gap43	6
0	4.29897	0.444	0.03	0	Epas1	6
0	3.15039	0.477	0.064	0	Nhsl1	6
0	3.81762	0.474	0.062	0	Ccnd1	6
0	4.38304	0.43	0.02	0	Adra1a	6
0	6.3575	0.421	0.014	0	Tcf7l1	6
0	6.15006	0.414	0.009	0	Bend7	6
0	2.5385	0.445	0.049	0	Fhod3	6
0	7.73102	0.391	0.003	0	Rlbp1	6
0	3.1153	0.447	0.06	0	4930445B16Rik	6
0	4.56237	0.412	0.027	0	Tmem176a	6
0	3.65445	0.426	0.043	0	Midn	6
0	3.72736	0.427	0.044	0	Diaph3	6
0	2.85152	0.433	0.051	0	9630014M24Rik	6
0	3.89447	0.417	0.038	0	Asic1	6
0	4.16635	0.408	0.029	0	Mro	6
0	5.25788	0.389	0.014	0	Mmp15	6
0	3.03565	0.436	0.063	0	Fads2	6
0	3.466	0.43	0.058	0	Sox4	6
0	3.87823	0.408	0.038	0	Col11a2	6
0	4.76876	0.385	0.017	0	F3	6
0	8.48812	0.368	0.002	0	S100a2	6
0	3.30607	0.417	0.052	0	Chadl	6
0	3.27498	0.403	0.039	0	Plscr4	6
0	8.16376	0.355	0.002	0	Car8	6
0	3.24609	0.402	0.05	0	Phldb2	6
0	3.42902	0.403	0.052	0	Dnah5	6
0	3.07212	0.397	0.049	0	Trib2	6
0	5.69523	0.355	0.007	0	6330576A10Rik	6
0	3.29326	0.379	0.033	0	Cpne2	6
0	6.05069	0.34	0.006	0	Cav1	6
0	3.60179	0.38	0.046	0	Chst3	6
0	6.89808	0.338	0.005	0	Gucy2f	6
0	4.00344	0.362	0.03	0	Caskin2	6
0	7.03499	0.334	0.003	0	Bmp7	6
0	4.58922	0.349	0.019	0	Phlda1	6
0	6.15911	0.331	0.005	0	Tril	6
0	6.15088	0.331	0.006	0	Traf4	6
0	3.59729	0.353	0.029	0	Foxp2	6
0	3.3626	0.364	0.046	0	S100a1	6
0	4.21338	0.331	0.013	0	Elfn1	6
0	3.343	0.361	0.046	0	Cdo1	6
0	4.01553	0.329	0.02	0	Ptpn14	6
0	3.71151	0.338	0.03	0	Dnah7b	6
0	6.11191	0.314	0.008	0	Tafa4	6
0	3.30467	0.346	0.041	0	Pxdc1	6
0	7.03646	0.304	0.003	0	Lmcd1	6
0	3.87611	0.328	0.029	0	Snx22	6
0	4.40049	0.319	0.021	0	Gm42047	6
0	3.6876	0.326	0.032	0	Trim62	6
0	5.08511	0.299	0.007	0	Lgr5	6
0	7.20581	0.296	0.004	0	Has2os	6
0	4.14929	0.302	0.017	0	Sox5os4	6
0	3.8643	0.307	0.027	0	Efs	6
0	4.67899	0.292	0.012	0	Cthrc1	6
0	7.8858	0.28	0.002	0	Tmem255b	6
0	2.47422	0.989	0.722	0	Epn2	6
0	6.27181	0.268	0.004	0	Kcnj16	6
0	4.2594	0.274	0.013	0	Ntn4	6
0	3.32923	0.281	0.022	0	Bmper	6
0	5.5529	0.266	0.008	0	Rep15	6
0	5.01057	0.266	0.01	0	Slc38a3	6
0	5.13091	0.253	0.007	0	Hrh1	6
0	3.84433	0.253	0.02	0	Slc13a5	6
0	2.68397	1	0.785	0	Lrrc4c	6
3.64259e-307	4.19855	0.728	0.192	9.67071e-303	Tcf7l2	6
1.07832e-306	2.22358	0.71	0.167	2.86284e-302	Ppp1r14c	6
7.05846e-306	3.03389	0.722	0.177	1.87395e-301	Tmem163	6
1.16314e-305	1.74367	0.795	0.201	3.08803e-301	Sh3rf1	6
4.06518e-305	2.66827	0.436	0.066	1.07926e-300	C130073E24Rik	6
8.76898e-302	3.03238	0.553	0.108	2.32808e-297	Arhgef10l	6
2.09998e-301	2.78447	0.714	0.185	5.57525e-297	Lima1	6
6.9871e-300	3.13252	0.562	0.116	1.855e-295	Insyn2b	6
3.72375e-298	2.28979	0.722	0.182	9.8862e-294	Grik3	6
7.45272e-297	2.33947	0.973	0.532	1.97862e-292	Gria4	6
1.05263e-296	2.61171	0.608	0.129	2.79462e-292	2610316D01Rik	6
7.51279e-296	2.13055	0.997	0.78	1.99457e-291	Grid2	6
7.41676e-293	2.42329	0.821	0.257	1.96908e-288	Klhl5	6
5.61153e-292	2.67857	0.583	0.123	1.4898e-287	Gpld1	6
6.01389e-292	2.685	0.824	0.298	1.59663e-287	Zcchc24	6
4.88963e-287	2.31432	0.785	0.234	1.29815e-282	Sdk1	6
6.31306e-287	1.45979	0.985	0.371	1.67605e-282	Adarb2	6
7.50591e-286	2.45239	0.883	0.332	1.99274e-281	Rin2	6
9.95667e-283	2.0581	0.989	0.732	2.6434e-278	Nav1	6
1.01555e-282	1.96348	0.985	0.393	2.69619e-278	Cntn1	6
2.16584e-282	1.98867	0.998	0.641	5.75008e-278	Erbb4	6
5.4856e-282	2.89928	0.411	0.063	1.45637e-277	Arhgap42	6
7.7487e-282	2.36614	0.929	0.454	2.0572e-277	Nova1	6
8.61838e-282	2.48718	0.962	0.703	2.28809e-277	Usp24	6
1.52171e-279	2.07884	0.615	0.132	4.03998e-275	Elavl4	6
3.59533e-279	3.64151	0.501	0.099	9.54525e-275	Gm26673	6
1.21624e-278	1.80934	0.68	0.163	3.22901e-274	Zdhhc2	6
4.71751e-274	1.57887	0.52	0.093	1.25245e-269	Ccdc88c	6
4.14617e-273	1.47274	0.992	0.528	1.10077e-268	Pde4d	6
6.68062e-272	2.04915	0.562	0.115	1.77364e-267	Prr16	6
9.11095e-272	2.25972	0.595	0.129	2.41887e-267	Tshz3	6
1.61836e-271	2.09266	0.72	0.187	4.29658e-267	Ankrd6	6
2.33006e-271	1.60353	0.872	0.327	6.18608e-267	Sorcs3	6
2.68327e-270	2.07445	0.986	0.616	7.12381e-266	Nrxn1	6
9.64055e-269	2.63696	0.388	0.058	2.55947e-264	Gabra3	6
1.16889e-268	2.39426	0.862	0.334	3.10329e-264	Snx25	6
7.60917e-268	2.49113	0.611	0.15	2.02016e-263	Nnat	6
3.52099e-267	2.92799	0.471	0.087	9.34786e-263	Lims2	6
2.03297e-266	1.96206	0.617	0.136	5.39732e-262	Fbn1	6
7.35059e-265	1.34947	0.513	0.096	1.95151e-260	Ldb2	6
1.16083e-264	1.96013	0.826	0.267	3.0819e-260	Cdh18	6
4.89937e-264	2.26509	0.621	0.146	1.30073e-259	Pcdh10	6
3.10196e-262	1.96922	0.925	0.401	8.2354e-258	Alcam	6
4.54131e-259	2.62309	0.531	0.111	1.20567e-254	Zfp36l1	6
3.81119e-258	2.85726	0.43	0.074	1.01183e-253	Klhl13	6
7.74229e-257	2.23499	0.395	0.062	2.0555e-252	Dab2	6
6.73613e-256	2.73494	0.287	0.034	1.78837e-251	Btbd11	6
1.56217e-255	2.83722	0.386	0.061	4.1474e-251	Flrt1	6
4.61273e-253	2.15171	0.791	0.239	1.22463e-248	D630045J12Rik	6
3.9695e-252	2.01321	0.935	0.438	1.05386e-247	Sulf2	6
9.86008e-252	2.96176	0.32	0.043	2.61775e-247	Gm15398	6
1.13762e-250	1.63031	0.737	0.203	3.02025e-246	C530008M17Rik	6
1.58643e-250	2.93284	0.362	0.055	4.21181e-246	Il17d	6
3.78538e-250	2.09161	0.901	0.391	1.00498e-245	Farp1	6
5.49459e-250	1.35513	0.747	0.225	1.45876e-245	Gm2164	6
1.54528e-249	2.13591	0.693	0.187	4.10257e-245	Kcnk10	6
6.88596e-248	2.46733	0.42	0.071	1.82815e-243	Frmpd1	6
1.52525e-247	2.03699	0.916	0.413	4.04939e-243	Sox10	6
2.40089e-247	1.9806	0.414	0.069	6.37412e-243	Cit	6
1.46968e-245	2.34794	0.484	0.094	3.90185e-241	Ank1	6
1.88099e-244	1.9909	0.949	0.475	4.99385e-240	Tmem132d	6
6.33395e-244	2.10748	0.651	0.167	1.6816e-239	Nlgn3	6
1.12478e-242	2.33695	0.58	0.137	2.98617e-238	Galnt3	6
1.30993e-242	2.60862	0.617	0.161	3.47773e-238	Antxr1	6
3.85725e-241	2.02087	0.997	0.61	1.02406e-236	Sox2ot	6
2.59363e-240	1.88669	0.789	0.236	6.88584e-236	Reep1	6
1.05817e-239	2.0834	0.964	0.649	2.80935e-235	Cask	6
1.65724e-239	3.09524	0.325	0.046	4.3998e-235	Ptgfrn	6
6.72474e-237	1.40319	0.893	0.308	1.78535e-232	Galnt13	6
1.88164e-235	1.95982	0.728	0.212	4.99557e-231	Pknox2	6
4.70338e-235	1.49665	0.959	0.352	1.2487e-230	Mmp16	6
3.10377e-233	1.7233	0.994	0.551	8.24019e-229	Csmd2	6
6.04698e-233	2.04443	0.541	0.121	1.60541e-228	Kcnk2	6
1.05669e-232	1.84674	0.953	0.477	2.80542e-228	Klf12	6
2.97355e-232	2.57875	0.753	0.266	7.89448e-228	Svil	6
3.62325e-231	2.47275	0.549	0.129	9.61936e-227	Rftn2	6
2.35709e-227	1.34541	0.991	0.679	6.25785e-223	Dmd	6
4.39622e-227	1.85385	0.95	0.477	1.16715e-222	Srgap1	6
5.02289e-226	2.18445	0.543	0.125	1.33353e-221	Caskin1	6
9.745e-225	2.39071	0.624	0.174	2.5872e-220	Etv5	6
9.40778e-224	1.62587	0.983	0.568	2.49767e-219	Ctnnd2	6
5.42543e-223	1.03996	0.762	0.25	1.4404e-218	Gabrg3	6
7.01816e-223	1.63815	0.814	0.301	1.86325e-218	Slc1a2	6
1.50174e-222	3.17847	0.35	0.058	3.98697e-218	Gm11266	6
4.81875e-222	2.0323	0.618	0.167	1.27933e-217	Grk5	6
6.39261e-222	2.12811	0.777	0.287	1.69717e-217	Slc6a1	6
1.39843e-221	2.18563	0.62	0.167	3.71269e-217	Cux2	6
7.83823e-220	1.64343	0.979	0.476	2.08097e-215	Trio	6
2.57547e-219	2.62479	0.472	0.102	6.83763e-215	Fam114a1	6
6.95562e-219	1.26268	0.994	0.524	1.84665e-214	Adgrl3	6
1.00856e-218	1.50963	0.911	0.327	2.67764e-214	Fmn2	6
2.79749e-218	1.72653	0.777	0.245	7.42705e-214	Plppr5	6
7.9286e-217	1.3753	0.998	0.72	2.10496e-212	Nlgn1	6
2.70902e-216	2.50233	0.486	0.107	7.19218e-212	Rapgef3	6
8.62226e-216	3.27264	0.268	0.035	2.28912e-211	Spry1	6
3.19011e-215	2.50543	0.474	0.103	8.46942e-211	Orai1	6
6.79868e-214	1.54493	0.998	0.722	1.80498e-209	Opcml	6
2.20894e-213	2.60119	0.8	0.302	5.86451e-209	Ptpro	6
3.43928e-213	2.29437	0.929	0.398	9.13093e-209	Ust	6
8.08385e-210	2.09421	0.776	0.298	2.14618e-205	Dennd2a	6
2.735e-209	1.6397	0.988	0.664	7.26115e-205	Sh3d19	6
2.05299e-208	1.15354	0.644	0.176	5.45049e-204	Thsd7b	6
3.76861e-208	2.59479	0.484	0.112	1.00053e-203	Adgrv1	6
1.52246e-207	1.52916	0.305	0.046	4.04197e-203	Pld5	6
1.91488e-207	1.83004	0.845	0.353	5.0838e-203	Lrp1	6
2.58413e-206	3.03311	0.424	0.087	6.8606e-202	Nkx2-2	6
7.99617e-205	1.7617	0.952	0.647	2.1229e-200	Rev3l	6
5.23245e-203	1.13876	0.836	0.268	1.38916e-198	Kcnd3	6
6.64801e-203	2.02425	0.541	0.132	1.76498e-198	Osbpl10	6
5.89521e-202	1.24971	0.947	0.397	1.56512e-197	Sntg1	6
1.44825e-201	1.9751	0.559	0.142	3.84495e-197	Adcyap1r1	6
2.61302e-201	1.31213	0.847	0.292	6.9373e-197	Nol4	6
3.17321e-201	1.14223	0.997	0.433	8.42454e-197	Plcb1	6
1.7397e-200	2.86083	0.364	0.067	4.61873e-196	Atp1b2	6
9.85237e-200	1.41103	1	0.844	2.6157e-195	Lsamp	6
1.47655e-199	1.12945	0.97	0.544	3.92009e-195	Ralyl	6
9.58255e-198	1.97243	0.802	0.306	2.54407e-193	Chl1	6
2.71818e-197	1.66112	0.946	0.541	7.2165e-193	Phactr3	6
3.57813e-197	1.15532	0.788	0.257	9.49957e-193	Neto1	6
6.58536e-196	1.44102	0.995	0.73	1.74835e-191	Il1rapl1	6
4.86936e-195	1.67631	0.892	0.389	1.29277e-190	Pcdh11x	6
9.00394e-195	2.11658	0.805	0.321	2.39046e-190	Prkcq	6
5.60539e-194	2.09746	0.353	0.063	1.48817e-189	Dcx	6
7.77256e-193	1.2351	0.97	0.496	2.06354e-188	Fgf12	6
4.85429e-192	1.55082	0.802	0.276	1.28877e-187	Pkia	6
8.62526e-192	1.05851	0.965	0.366	2.28992e-187	Nrcam	6
1.82854e-191	2.41163	0.46	0.107	4.8546e-187	Arhgef40	6
2.92541e-191	2.92918	0.293	0.046	7.76668e-187	Akap12	6
1.1109e-190	2.61278	0.277	0.041	2.94932e-186	Ntsr2	6
1.28279e-190	2.20899	0.78	0.331	3.40567e-186	Rnf144a	6
1.52406e-189	1.23593	0.872	0.311	4.04622e-185	Mpped2	6
2.55544e-189	2.19254	0.65	0.219	6.78444e-185	Gpt2	6
3.23221e-188	1.87041	0.88	0.433	8.58121e-184	Cobl	6
3.50421e-188	2.51711	0.481	0.121	9.30334e-184	S100a16	6
7.15157e-188	2.0672	0.913	0.524	1.89867e-183	Cd9	6
8.88807e-188	1.82421	0.767	0.298	2.35969e-183	Grik1	6
1.25076e-187	1.87091	0.704	0.237	3.32065e-183	Marcks	6
3.61324e-187	1.80831	0.922	0.538	9.59279e-183	Hip1	6
5.53657e-184	3.19525	0.281	0.044	1.46991e-179	Zfp488	6
1.7706e-183	1.40825	0.483	0.115	4.70077e-179	Nectin3	6
3.76739e-183	1.58198	0.714	0.228	1.00021e-178	Gsap	6
4.11747e-183	1.36001	0.986	0.56	1.09315e-178	Maml2	6
5.56869e-183	1.89936	0.836	0.414	1.47843e-178	Evi5l	6
3.65347e-182	2.16947	0.591	0.18	9.6996e-178	4932443L11Rik	6
7.12145e-180	1.63027	0.929	0.513	1.89067e-175	Ptpre	6
1.0447e-179	1.02399	0.962	0.43	2.77358e-175	Rims2	6
9.29742e-179	2.29474	0.272	0.042	2.46837e-174	Nxn	6
2.37213e-178	2.4928	0.334	0.061	6.29776e-174	Slitrk2	6
2.34767e-176	1.0461	0.892	0.332	6.23282e-172	Apba2	6
1.21759e-174	2.10692	0.632	0.211	3.23257e-170	Map3k1	6
1.0122e-173	1.86748	0.833	0.427	2.68728e-169	Pcmtd2	6
1.69156e-173	1.80869	0.424	0.094	4.49093e-169	Neto2	6
2.84775e-173	1.75632	0.965	0.686	7.56048e-169	2610035D17Rik	6
9.49826e-172	1.24444	0.965	0.575	2.52169e-167	Kcnd2	6
1.39996e-171	1.7761	0.955	0.492	3.71675e-167	Tmem108	6
2.72103e-171	1.40143	0.946	0.51	7.22407e-167	Cdh10	6
1.03321e-170	1.12696	0.997	0.81	2.74307e-166	Anks1b	6
8.95253e-170	1.50437	0.94	0.557	2.37681e-165	Ptpn4	6
3.81517e-169	2.18733	0.693	0.274	1.01289e-164	Phka1	6
2.92493e-166	1.54965	0.899	0.452	7.7654e-162	Sash1	6
1.46632e-165	2.82158	0.257	0.04	3.89294e-161	Gm20559	6
1.9642e-164	1.55256	0.677	0.231	5.21476e-160	Sparcl1	6
4.56689e-163	2.29532	0.386	0.086	1.21246e-158	Gramd1c	6
6.676e-163	2.90195	0.253	0.04	1.77241e-158	Ltbp3	6
1.10573e-162	2.10036	0.627	0.221	2.9356e-158	Ostf1	6
1.49797e-162	2.54433	0.753	0.36	3.97696e-158	Ermard	6
5.81752e-162	2.96789	0.926	0.552	1.54449e-157	Fyn	6
3.13238e-161	1.69625	0.598	0.186	8.31617e-157	Acss1	6
6.68261e-161	2.67368	0.418	0.102	1.77417e-156	Lrp4	6
5.5226e-159	1.55347	0.779	0.309	1.46619e-154	Rnf180	6
9.94201e-159	3.90261	0.311	0.062	2.63951e-154	Col20a1	6
3.7108e-158	1.89921	0.564	0.172	9.85179e-154	Gm26618	6
5.18852e-158	2.10729	0.371	0.08	1.3775e-153	Ebf4	6
1.64051e-157	2.51613	0.284	0.05	4.3554e-153	Tmem255a	6
3.24407e-157	2.29086	0.331	0.066	8.61267e-153	Cxxc4	6
8.01379e-157	1.96193	0.629	0.218	2.12758e-152	Adamts6	6
5.50158e-156	1.36349	0.636	0.206	1.46061e-151	Dzip1	6
1.09586e-155	1.96119	0.598	0.203	2.9094e-151	E230016M11Rik	6
4.83776e-155	1.06682	0.989	0.666	1.28438e-150	Fry	6
5.96623e-155	1.33045	0.958	0.584	1.58398e-150	Dpyd	6
1.38814e-154	2.36878	0.406	0.099	3.68536e-150	Rmdn2	6
2.99256e-154	1.24179	0.808	0.315	7.94494e-150	Klhl32	6
4.07079e-154	2.07447	0.412	0.099	1.08075e-149	Sdc2	6
1.69418e-153	2.05628	0.522	0.157	4.49787e-149	Acap3	6
2.9528e-153	2.10487	0.531	0.162	7.83939e-149	S100b	6
4.18602e-152	1.79302	0.771	0.366	1.11135e-147	Tgfa	6
6.984e-151	1.88514	0.549	0.17	1.85418e-146	Gm10125	6
1.21035e-150	2.01715	0.498	0.144	3.21337e-146	Nlgn2	6
1.56737e-149	1.11544	0.722	0.272	4.1612e-145	Meis2	6
3.64857e-149	2.16769	0.561	0.183	9.68658e-145	Gnb4	6
3.72527e-149	1.69784	0.701	0.277	9.89023e-145	Tpm1	6
6.96745e-148	2.31895	0.412	0.103	1.84979e-143	Shisal1	6
2.06854e-147	1.0779	0.953	0.643	5.49176e-143	Dcc	6
6.28939e-147	1.85842	0.805	0.399	1.66977e-142	Cald1	6
1.1212e-146	1.32088	0.722	0.305	2.97667e-142	Rbms3	6
1.85854e-146	1.55418	0.817	0.374	4.93424e-142	Fign	6
2.13896e-146	1.10385	0.974	0.578	5.67872e-142	Map2	6
4.00459e-146	1.21806	0.85	0.328	1.06318e-141	Sema5a	6
1.48152e-145	1.84459	0.925	0.573	3.9333e-141	Slc22a23	6
8.85611e-145	1.69699	0.606	0.2	2.35121e-140	4430402I18Rik	6
5.48686e-144	1.61572	0.847	0.438	1.45671e-139	Zfp827	6
4.18704e-143	1.47322	0.886	0.486	1.11162e-138	Gpcpd1	6
5.2076e-143	2.43553	0.323	0.069	1.38257e-138	Ndrg2	6
8.00299e-143	1.76847	0.54	0.168	2.12471e-138	Alk	6
1.08111e-141	1.39528	0.92	0.548	2.87025e-137	Ncald	6
3.43688e-141	1.62941	0.269	0.049	9.12458e-137	Cdh4	6
8.30492e-141	2.00477	0.438	0.117	2.20487e-136	Fbn2	6
2.8938e-140	1.69841	0.644	0.24	7.68275e-136	Sesn3	6
2.96195e-140	1.86815	0.433	0.115	7.86367e-136	Timp4	6
3.10619e-140	1.00883	0.881	0.397	8.24661e-136	Thsd7a	6
3.11253e-140	1.8561	0.54	0.171	8.26345e-136	Bcat1	6
2.18167e-138	1.27187	0.621	0.204	5.79212e-134	Gpr45	6
2.93418e-137	2.05281	0.558	0.198	7.78997e-133	Tmco3	6
4.71898e-137	2.24003	0.943	0.624	1.25284e-132	Tns3	6
1.58117e-136	1.77061	0.602	0.219	4.19785e-132	Pcgf5	6
4.15055e-136	2.11321	0.55	0.192	1.10193e-131	Limd1	6
4.91321e-135	1.419	0.598	0.207	1.30441e-130	Ghr	6
8.82951e-135	1.50491	0.708	0.285	2.34415e-130	Mgll	6
1.50029e-134	1.42236	0.591	0.194	3.98311e-130	0610040J01Rik	6
2.51682e-134	2.26536	0.284	0.056	6.68191e-130	Vstm5	6
2.69578e-134	2.49904	0.424	0.121	7.15704e-130	9030025P20Rik	6
7.62115e-134	1.80054	0.462	0.133	2.02334e-129	Elfn2	6
1.14635e-133	1.05442	0.869	0.392	3.04344e-129	Pcdh17	6
6.26113e-133	2.04343	0.322	0.071	1.66227e-128	Frmd3	6
1.03798e-132	2.33611	0.495	0.159	2.75573e-128	Lypd6	6
2.03341e-132	4.99265	0.289	0.062	5.39849e-128	9630013A20Rik	6
2.65032e-132	1.53159	0.869	0.547	7.03634e-128	Fip1l1	6
9.16195e-132	1.86761	0.427	0.116	2.43241e-127	Shroom4	6
1.0452e-131	3.3612	0.471	0.154	2.7749e-127	Bcas1os2	6
4.46519e-131	2.62432	0.95	0.528	1.18546e-126	Bcas1	6
5.13295e-131	1.58832	0.797	0.427	1.36275e-126	Cd81	6
6.74866e-130	1.31441	0.89	0.546	1.7917e-125	Zmiz1	6
4.2327e-129	1.9058	0.499	0.161	1.12374e-124	Vash1	6
8.2276e-129	1.8874	0.451	0.131	2.18435e-124	Timp3	6
1.27909e-128	1.33505	0.935	0.697	3.39585e-124	Msi2	6
1.79896e-128	1.19021	0.692	0.253	4.77606e-124	Bmerb1	6
3.82802e-128	1.45247	0.85	0.489	1.0163e-123	Stard9	6
6.44447e-128	1.2077	0.812	0.358	1.71094e-123	Fut9	6
9.16336e-127	1.51396	0.794	0.413	2.43278e-122	Prex1	6
2.47134e-126	1.0694	0.917	0.493	6.56115e-122	Nalcn	6
2.59381e-124	1.47475	0.696	0.294	6.88631e-120	Ranbp17	6
4.99754e-124	1.46832	0.923	0.505	1.3268e-119	Gjc3	6
3.11109e-123	1.95225	0.438	0.13	8.25963e-119	Mthfd2l	6
1.14146e-122	1.27076	0.91	0.485	3.03047e-118	Tmtc2	6
1.17642e-122	1.00796	0.95	0.544	3.12327e-118	Tmem132b	6
1.32454e-122	1.23774	0.805	0.383	3.51651e-118	Lpp	6
8.0079e-122	1.00983	0.823	0.39	2.12602e-117	Thrb	6
3.23597e-121	2.19676	0.349	0.088	8.59117e-117	Chst2	6
8.05426e-121	2.05602	0.456	0.143	2.13833e-116	Abcg2	6
1.13655e-120	1.03332	0.741	0.315	3.01744e-116	Uggt2	6
3.1971e-120	1.06571	0.633	0.234	8.48798e-116	Car10	6
5.94674e-120	1.1959	0.974	0.558	1.5788e-115	Cdh20	6
1.89869e-119	1.62399	0.874	0.595	5.04084e-115	Scfd2	6
5.01346e-119	1.4918	0.562	0.202	1.33102e-114	Spats2l	6
1.28912e-117	1.40964	0.862	0.467	3.42249e-113	Cobll1	6
1.72326e-117	1.96148	0.328	0.079	4.57509e-113	Spred3	6
1.94711e-117	2.13652	0.502	0.176	5.16938e-113	Zfp516	6
3.80228e-117	1.43477	0.555	0.195	1.00947e-112	St8sia1	6
7.24367e-117	2.03692	0.535	0.201	1.92312e-112	Sox8	6
1.23226e-116	1.69358	0.877	0.506	3.27154e-112	Etv6	6
1.91282e-116	2.4669	0.32	0.079	5.07836e-112	Asap3	6
4.81274e-115	1.0595	0.986	0.609	1.27773e-110	Sorcs1	6
1.71085e-114	2.12171	0.495	0.175	4.54214e-110	Parp11	6
3.24711e-114	1.49221	0.759	0.372	8.62075e-110	Fhit	6
9.45722e-114	2.02132	0.373	0.103	2.5108e-109	Apc2	6
2.37518e-113	1.45777	0.657	0.273	6.30586e-109	Zswim5	6
4.00415e-113	1.59282	0.493	0.166	1.06306e-108	Satb1	6
7.10114e-113	1.8811	0.474	0.159	1.88528e-108	C1galt1	6
2.65019e-112	1.63529	0.716	0.372	7.03598e-108	Rpl13	6
4.72403e-112	1.49757	0.579	0.216	1.25418e-107	Spats2	6
1.54192e-111	1.27969	0.863	0.521	4.09364e-107	Ptn	6
2.05246e-111	1.24741	0.672	0.285	5.44909e-107	Raph1	6
2.13907e-111	1.99186	0.325	0.081	5.67901e-107	Zfp641	6
3.64052e-111	2.46634	0.298	0.072	9.6652e-107	Col9a3	6
1.93133e-110	1.33351	0.498	0.167	5.12748e-106	Fbxl7	6
4.84847e-110	1.16168	0.256	0.053	1.28722e-105	Cacna2d2	6
9.68628e-110	1.78544	0.517	0.192	2.57161e-105	Smox	6
1.08116e-108	1.22841	0.529	0.18	2.87037e-104	Rnf217	6
1.36838e-108	1.86176	0.526	0.182	3.6329e-104	A330102I10Rik	6
2.04249e-108	1.80738	0.395	0.117	5.4226e-104	Per2	6
4.55927e-107	1.03798	0.832	0.416	1.21044e-102	Lrrfip1	6
2.04618e-106	1.44454	0.734	0.364	5.43241e-102	Rasa2	6
2.21765e-106	2.3247	0.253	0.055	5.88763e-102	H2afy2	6
3.08449e-106	1.03428	0.618	0.23	8.189e-102	Fam110b	6
4.0743e-106	1.83441	0.415	0.129	1.08169e-101	Kifc3	6
1.19586e-105	1.03826	0.698	0.28	3.1749e-101	Carmil1	6
1.26848e-105	1.2198	0.438	0.136	3.36769e-101	Gm26691	6
2.17949e-105	1.50652	0.629	0.272	5.78634e-101	Pdlim5	6
2.78942e-105	1.02188	0.934	0.625	7.40564e-101	Psd3	6
2.12665e-104	1.72337	0.561	0.222	5.64604e-100	Usp53	6
1.28365e-103	1.46553	0.624	0.265	3.40795e-99	Agpat5	6
2.47897e-103	2.57846	0.69	0.347	6.58142e-99	Mpzl1	6
9.44213e-103	1.22214	0.869	0.513	2.50679e-98	Ptprm	6
8.75289e-102	2.06951	0.25	0.055	2.3238e-97	Cdh22	6
3.00428e-101	1.06568	0.556	0.202	7.97606e-97	Ptprr	6
3.89601e-101	1.59999	0.675	0.329	1.03435e-96	Syne2	6
6.83278e-101	1.19653	0.878	0.584	1.81403e-96	Bach2	6
2.2568e-100	1.60094	0.475	0.166	5.99157e-96	Cmtm4	6
4.15733e-100	1.75227	0.507	0.193	1.10373e-95	Fat1	6
8.69808e-100	1.44058	0.408	0.125	2.30925e-95	Gm47591	6
9.03756e-100	1.39071	0.611	0.257	2.39938e-95	Fam184a	6
1.34393e-99	2.11996	0.284	0.07	3.568e-95	Zfp219	6
1.52816e-99	1.29515	0.307	0.077	4.05712e-95	Zfp423	6
2.06121e-99	1.75187	0.848	0.582	5.47231e-95	Arhgap35	6
6.17287e-99	1.56536	0.483	0.173	1.63883e-94	Macrod1	6
1.11924e-98	1.82635	0.406	0.131	2.97147e-94	Arvcf	6
1.39096e-98	1.04712	0.946	0.68	3.69286e-94	Zfp608	6
1.8033e-98	1.69251	0.377	0.113	4.78758e-94	Podxl2	6
2.73251e-98	1.27832	0.701	0.34	7.25455e-94	Lmtk2	6
5.66746e-98	1.45177	0.606	0.272	1.50465e-93	Etv1	6
1.01289e-97	1.4753	0.558	0.222	2.68913e-93	Golim4	6
8.30729e-97	1.68526	0.765	0.372	2.2055e-92	Arhgap24	6
1.18556e-96	2.09819	0.257	0.06	3.14754e-92	Adgra3	6
8.98896e-96	1.92711	0.358	0.108	2.38648e-91	Sycp2	6
1.61553e-95	1.58683	0.516	0.199	4.28907e-91	Stambpl1	6
1.95413e-95	1.07714	0.681	0.304	5.18802e-91	Mpp6	6
4.37602e-95	1.2197	0.77	0.407	1.16179e-90	Elovl6	6
1.40547e-92	2.09978	0.272	0.069	3.73138e-88	Epb41l5	6
8.26847e-92	1.55757	0.58	0.259	2.1952e-87	Cfap20	6
1.31478e-91	1.35887	0.674	0.326	3.49062e-87	Itgb8	6
4.27827e-91	1.16397	0.805	0.471	1.13584e-86	Mtss1	6
8.60009e-91	1.63787	0.552	0.239	2.28324e-86	Arl2bp	6
8.20712e-90	1.52978	0.438	0.152	2.17891e-85	Ncan	6
8.6548e-90	1.33147	0.583	0.253	2.29776e-85	Tspan3	6
1.32141e-89	1.26016	0.851	0.524	3.5082e-85	A330076H08Rik	6
1.79238e-89	1.14692	0.507	0.188	4.7586e-85	Gm48091	6
1.85351e-88	2.02725	0.278	0.073	4.92087e-84	Ppp1r14b	6
7.0099e-88	1.08467	0.674	0.315	1.86106e-83	Tmem63b	6
1.46401e-87	1.35553	0.502	0.194	3.88679e-83	Sfxn5	6
1.3037e-86	1.41177	0.43	0.149	3.46119e-82	Hlf	6
4.6979e-86	1.31695	0.66	0.33	1.24724e-81	Pcsk1n	6
1.6149e-85	1.5726	0.442	0.162	4.28739e-81	Adamtsl3	6
1.51593e-84	1.78997	0.293	0.081	4.02463e-80	Rgs9	6
4.46578e-84	1.08768	0.765	0.424	1.18562e-79	Fam222b	6
5.29572e-83	1.0389	0.916	0.586	1.40596e-78	A230057D06Rik	6
5.34725e-83	1.7265	0.361	0.118	1.41964e-78	Rnf144b	6
6.56477e-83	1.67079	0.343	0.107	1.74288e-78	Minar2	6
9.95847e-83	1.79681	0.256	0.066	2.64387e-78	Adgra1	6
2.57136e-82	1.20771	0.519	0.208	6.82671e-78	Gsdme	6
5.03267e-82	1.24159	0.791	0.503	1.33612e-77	Snx1	6
9.00291e-82	1.67976	0.338	0.106	2.39018e-77	Fam184b	6
5.65606e-81	1.06876	0.794	0.419	1.50163e-76	Sema6a	6
7.29558e-81	1.9581	0.35	0.115	1.9369e-76	Ddx60	6
1.35405e-79	1.17822	0.611	0.278	3.59486e-75	Epb41	6
4.04054e-79	1.45409	0.486	0.199	1.07272e-74	Atg16l2	6
4.75836e-79	1.33294	0.627	0.321	1.2633e-74	Rhobtb3	6
3.06934e-78	1.66952	0.42	0.159	8.14879e-74	Abat	6
2.92069e-77	1.61105	0.362	0.122	7.75414e-73	Disp3	6
4.27135e-77	1.58248	0.526	0.234	1.134e-72	Mthfd1l	6
6.36785e-77	1.45444	0.435	0.166	1.6906e-72	Wnk3	6
1.09297e-76	1.80707	0.29	0.086	2.90172e-72	Tle2	6
1.68416e-76	1.44981	0.412	0.151	4.47128e-72	Sdk2	6
3.07279e-76	1.56638	0.711	0.409	8.15795e-72	Ccser2	6
3.3534e-76	1.55682	0.427	0.165	8.90293e-72	Fam3c	6
7.15818e-76	1.49422	0.424	0.161	1.90043e-71	Nfatc2	6
6.59025e-75	1.01996	0.988	0.752	1.74965e-70	Dnm3	6
1.14265e-74	1.52212	0.433	0.169	3.03361e-70	Slc22a15	6
1.0794e-73	1.13215	0.477	0.193	2.8657e-69	Frmd6	6
2.38618e-73	1.76209	0.268	0.077	6.33508e-69	Ptpn13	6
3.86449e-73	1.67762	0.317	0.102	1.02598e-68	Fam124a	6
9.16916e-73	1.20893	0.423	0.159	2.43432e-68	Plxnc1	6
9.24626e-73	1.51984	0.444	0.18	2.45479e-68	Sncaip	6
1.47785e-72	1.24282	0.806	0.565	3.92354e-68	Itgav	6
1.42996e-71	1.48562	0.364	0.129	3.7964e-67	Abcb4	6
3.14828e-71	1.1053	0.738	0.463	8.35838e-67	Ckb	6
3.74609e-71	1.60954	0.397	0.152	9.9455e-67	Hivep1	6
4.35168e-71	2.53672	0.265	0.079	1.15533e-66	Gm4117	6
5.37093e-71	1.30205	0.343	0.114	1.42593e-66	Ece2	6
6.0819e-71	1.11836	0.716	0.41	1.61468e-66	Trim24	6
8.9211e-71	1.795	0.278	0.083	2.36846e-66	Gm32834	6
1.70035e-70	1.9509	0.277	0.084	4.51425e-66	Zdhhc15	6
2.79402e-70	1.26511	0.588	0.292	7.41785e-66	Cc2d2a	6
2.83578e-70	1.1198	0.35	0.12	7.52871e-66	Gad1	6
2.91788e-70	1.49768	0.489	0.22	7.74669e-66	Cadm4	6
4.88633e-70	1.84899	0.253	0.072	1.29727e-65	2700081O15Rik	6
7.60432e-70	1.28336	0.436	0.171	2.01887e-65	Sfxn1	6
1.84477e-69	1.45821	0.314	0.101	4.89768e-65	Gm2824	6
1.3032e-68	1.17527	0.714	0.432	3.45988e-64	Cuedc1	6
1.57486e-68	1.22948	0.562	0.268	4.18109e-64	Rnf43	6
2.07004e-68	1.52571	0.46	0.2	5.49575e-64	Polg	6
5.52158e-68	1.6731	0.872	0.679	1.46592e-63	Lcorl	6
5.6426e-68	1.49707	0.313	0.102	1.49805e-63	Vstm2b	6
2.26016e-67	1.59288	0.438	0.185	6.00049e-63	Nacc2	6
1.54936e-66	1.60794	0.302	0.099	4.11338e-62	Spry2	6
1.13444e-65	1.0263	0.508	0.221	3.01182e-61	Sestd1	6
1.4977e-65	1.09459	0.474	0.197	3.97623e-61	Atcay	6
1.73326e-65	1.38863	0.529	0.252	4.60163e-61	Cryl1	6
1.77224e-65	1.66843	0.28	0.088	4.70511e-61	Rhbdl3	6
2.31062e-65	1.3176	0.456	0.193	6.13447e-61	Cdyl2	6
6.50031e-65	1.2523	0.55	0.263	1.72577e-60	Lbh	6
3.00754e-64	1.18214	0.583	0.293	7.98473e-60	Cacng7	6
6.37715e-64	1.31351	0.639	0.362	1.69307e-59	Fbxo7	6
8.00964e-64	1.2182	0.947	0.625	2.12648e-59	Ptprj	6
8.82993e-64	2.11494	0.696	0.464	2.34426e-59	Sirt2	6
1.63362e-63	1.37177	0.496	0.229	4.33709e-59	Cdc14a	6
3.39966e-63	1.14999	0.48	0.208	9.02575e-59	Ramp1	6
4.36079e-63	1.35563	0.707	0.444	1.15775e-58	Ick	6
4.54174e-63	1.09443	0.409	0.161	1.20579e-58	Rab27b	6
3.63854e-62	1.01218	0.693	0.38	9.65995e-58	Pllp	6
4.1697e-62	1.61205	0.364	0.142	1.10701e-57	Clu	6
6.87621e-62	1.15827	0.662	0.383	1.82556e-57	Csnk2a2	6
7.92636e-62	1.25404	0.418	0.17	2.10437e-57	Tacc2	6
8.2783e-61	1.29945	0.558	0.292	2.19781e-56	Kif21b	6
1.37829e-60	1.21539	0.535	0.255	3.65921e-56	Itpkb	6
4.81247e-60	1.29065	0.528	0.268	1.27766e-55	Ate1	6
1.75777e-59	1.34113	0.403	0.166	4.66672e-55	Alms1	6
1.7862e-59	1.3261	0.43	0.184	4.74217e-55	Yes1	6
2.52382e-59	1.73484	0.25	0.078	6.70049e-55	B230354K17Rik	6
7.23799e-59	1.06543	0.49	0.222	1.92161e-54	Ttyh1	6
7.60957e-59	1.7652	0.262	0.085	2.02026e-54	Axin2	6
1.03986e-58	1.64751	0.271	0.09	2.76073e-54	Phf21b	6
1.81253e-58	1.39914	0.469	0.224	4.8121e-54	Ifi27	6
5.65796e-58	1.09223	0.432	0.184	1.50213e-53	Me1	6
9.14553e-58	1.21231	0.4	0.164	2.42805e-53	Usp13	6
1.14328e-57	1.3393	0.504	0.248	3.0353e-53	Tshz1	6
1.2815e-57	1.11518	0.728	0.476	3.40226e-53	Serinc5	6
2.54929e-57	1.05927	0.394	0.157	6.76812e-53	A830082K12Rik	6
9.36358e-57	1.61466	0.265	0.088	2.48594e-52	Gng3	6
3.90285e-56	1.57108	0.349	0.139	1.03617e-51	Bahcc1	6
1.08384e-54	1.6889	0.386	0.172	2.87747e-50	Ostm1	6
1.54143e-54	1.16937	0.609	0.345	4.09233e-50	Mid1	6
9.48605e-54	1.07167	0.774	0.505	2.51845e-49	Creb5	6
1.12526e-53	1.42056	0.382	0.165	2.98747e-49	Pgp	6
1.45771e-53	1.52016	0.34	0.136	3.87008e-49	Nim1k	6
2.29738e-53	1.20159	0.447	0.206	6.09931e-49	Brsk1	6
3.18944e-52	1.51245	0.583	0.344	8.46764e-48	Tuba1a	6
3.1969e-52	1.02969	0.702	0.447	8.48745e-48	Tmem167	6
5.6012e-52	1.72027	0.666	0.419	1.48706e-47	Phyhipl	6
9.95186e-52	1.39506	0.383	0.167	2.64212e-47	Gpam	6
2.39291e-51	1.00144	0.615	0.345	6.35294e-47	Prune2	6
3.18614e-51	1.23918	0.68	0.469	8.45889e-47	Iffo1	6
9.00996e-51	1.54291	0.271	0.097	2.39205e-46	Lix1l	6
1.29744e-50	1.10874	0.666	0.421	3.44457e-46	Slc1a3	6
1.79277e-50	1.21581	0.522	0.281	4.75962e-46	Os9	6
2.74593e-50	1.01784	0.564	0.305	7.29018e-46	Stxbp4	6
4.16052e-50	1.11994	0.361	0.147	1.10458e-45	Kcnmb4	6
4.37997e-50	1.5209	0.456	0.227	1.16284e-45	Irs1	6
9.36654e-50	1.01058	0.665	0.429	2.48672e-45	Sept8	6
1.6282e-49	1.16006	0.42	0.191	4.32271e-45	Lpcat1	6
9.79015e-49	1.62545	0.325	0.136	2.59919e-44	Gm13684	6
1.14551e-48	1.00841	0.65	0.406	3.04123e-44	Rspry1	6
1.98315e-47	1.23745	0.361	0.156	5.26507e-43	Gm20646	6
2.0408e-47	1.46606	0.344	0.149	5.41813e-43	Cnn3	6
5.69347e-47	1.1044	0.337	0.137	1.51156e-42	Slitrk1	6
1.9666e-46	1.19319	0.412	0.194	5.22112e-42	Gpsm2	6
2.31546e-46	1.05492	0.54	0.298	6.14732e-42	Rbmx	6
7.41585e-46	1.22286	0.451	0.226	1.96883e-41	Agl	6
8.30849e-46	1.37065	0.313	0.128	2.20582e-41	Kdm6b	6
2.09346e-45	1.36986	0.383	0.18	5.55792e-41	Slc35d1	6
1.08983e-44	1.04587	0.489	0.257	2.89339e-40	Abcd3	6
1.20254e-44	1.04098	0.367	0.16	3.19263e-40	B3glct	6
2.17873e-44	1.28817	0.468	0.253	5.78432e-40	Dbi	6
3.24666e-44	1.09217	0.555	0.327	8.61956e-40	Mapk9	6
3.88081e-44	1.14392	0.439	0.215	1.03032e-39	Arrb1	6
6.2295e-44	1.03461	0.552	0.314	1.65387e-39	Itgb1	6
9.07566e-44	1.02124	0.561	0.325	2.4095e-39	Cbfb	6
1.0319e-43	1.01932	0.517	0.281	2.73959e-39	Stat5b	6
1.05246e-43	1.46993	0.266	0.102	2.79418e-39	Dach2	6
3.84217e-43	1.09251	0.481	0.253	1.02006e-38	Carnmt1	6
6.39994e-43	1.12533	0.496	0.266	1.69912e-38	Disc1	6
6.53934e-43	1.28484	0.349	0.156	1.73613e-38	Tvp23a	6
2.52152e-42	1.29869	0.347	0.157	6.69438e-38	Insyn2a	6
2.81541e-42	1.33546	0.808	0.605	7.47462e-38	Mical3	6
2.96093e-42	1.01845	0.484	0.257	7.86097e-38	Tnk2	6
1.6691e-41	1.39122	0.274	0.109	4.43129e-37	Plxnb1	6
9.81429e-41	1.49397	0.281	0.116	2.6056e-36	9330188P03Rik	6
1.03395e-40	1.16008	0.411	0.206	2.74504e-36	Vezf1	6
1.19789e-40	1.31052	0.278	0.113	3.18028e-36	Sh3pxd2b	6
4.18676e-40	1.29436	0.268	0.106	1.11154e-35	Adamts10	6
4.71369e-40	1.11101	0.344	0.155	1.25144e-35	Gm12216	6
2.67366e-39	1.40133	0.313	0.139	7.0983e-35	Marc2	6
3.02081e-39	1.15909	0.432	0.222	8.01994e-35	Ammecr1	6
4.11223e-39	1.10735	0.317	0.138	1.09176e-34	Rnft2	6
1.20739e-38	1.12367	0.331	0.149	3.20551e-34	Bscl2	6
2.28843e-38	1.1114	0.478	0.261	6.07556e-34	Arhgef3	6
5.68765e-38	1.1713	0.677	0.479	1.51001e-33	Camsap2	6
7.91234e-38	1.73509	0.256	0.105	2.10065e-33	Ccdc134	6
1.29228e-37	1.06752	0.441	0.233	3.43086e-33	Castor2	6
1.40029e-37	1.85303	0.277	0.121	3.71763e-33	Dynll2	6
5.91134e-37	1.30435	0.274	0.115	1.5694e-32	Caprin2	6
1.77393e-36	1.1153	0.295	0.128	4.70961e-32	Zmat3	6
3.9162e-36	2.87142	0.54	0.332	1.03971e-31	Pik3r3	6
1.90814e-35	1.16276	0.695	0.48	5.06593e-31	Kazn	6
3.99032e-35	1.16494	0.574	0.375	1.05939e-30	Creb3l2	6
4.46787e-35	1.00365	0.356	0.172	1.18617e-30	Per3	6
8.70135e-35	1.24025	0.29	0.129	2.31012e-30	Ece1	6
8.84728e-35	1.42207	0.55	0.355	2.34886e-30	Ctnnal1	6
8.85153e-35	1.16113	0.311	0.148	2.34999e-30	Airn	6
1.10756e-34	1.09779	0.283	0.122	2.94047e-30	Rab34	6
1.80127e-34	1.19215	0.71	0.536	4.78218e-30	Soga1	6
2.03766e-34	1.25612	0.411	0.229	5.4098e-30	Afap1	6
1.04416e-33	1.11758	0.31	0.143	2.77215e-29	Fzd3	6
2.65664e-33	1.2515	0.283	0.127	7.0531e-29	Fads1	6
3.01485e-32	1.11915	0.298	0.138	8.00412e-28	4930570G19Rik	6
1.12285e-31	1.19163	0.277	0.127	2.98105e-27	Pou3f3	6
2.60782e-31	1.24696	0.286	0.133	6.9235e-27	Nphp3	6
3.45294e-31	1.18809	0.352	0.182	9.16721e-27	Vps36	6
1.40102e-30	1.17985	0.432	0.253	3.71958e-26	Dcbld2	6
2.12449e-30	1.15117	0.408	0.228	5.64031e-26	Ezh2	6
1.0148e-29	1.54122	0.293	0.144	2.6942e-25	Gm38304	6
1.17869e-29	1.06512	0.352	0.186	3.1293e-25	Fam20b	6
1.60608e-29	1.22689	0.358	0.193	4.26399e-25	Cdv3	6
4.92103e-29	1.22703	0.765	0.634	1.30648e-24	Rapgef1	6
5.13967e-29	1.1404	0.322	0.165	1.36453e-24	Slc25a40	6
5.44906e-29	1.06865	0.286	0.135	1.44667e-24	Nmrk1	6
5.47876e-29	1.14873	0.389	0.221	1.45456e-24	Atat1	6
7.19094e-29	1.23599	0.28	0.134	1.90912e-24	Pou3f1	6
8.75325e-29	1.14987	0.25	0.111	2.3239e-24	Abhd3	6
1.14463e-28	1.14954	0.275	0.13	3.03887e-24	BC065397	6
1.50683e-28	1.14886	0.526	0.33	4.00048e-24	Chd3	6
1.97501e-28	1.04299	0.334	0.173	5.24346e-24	Zfp354c	6
3.98628e-28	1.67464	0.438	0.286	1.05832e-23	Gm3448	6
4.14069e-28	1.15256	0.292	0.143	1.09931e-23	Prdx2	6
8.54109e-28	1.24526	0.284	0.139	2.26757e-23	Map3k20	6
3.42278e-27	1.00756	0.406	0.233	9.08715e-23	Bsg	6
7.08967e-27	3.1826	0.307	0.163	1.88224e-22	Cnksr3	6
1.38679e-26	1.03508	0.389	0.219	3.68179e-22	Prtg	6
1.99018e-26	1.11873	0.265	0.126	5.28372e-22	Nphp1	6
5.31658e-26	1.213	0.262	0.127	1.4115e-21	Fibp	6
7.13633e-26	1.01388	0.423	0.258	1.89463e-21	Gm15446	6
2.60248e-25	1.03415	0.298	0.152	6.90933e-21	Epb41l4a	6
3.00494e-25	1.0878	0.301	0.154	7.97781e-21	Sox2	6
3.66586e-25	1.08671	0.322	0.173	9.73248e-21	Phf10	6
5.05161e-25	1.16031	0.301	0.158	1.34115e-20	Col27a1	6
8.83947e-25	1.82095	0.253	0.127	2.34679e-20	4930444A19Rik	6
2.57378e-24	1.03452	0.302	0.158	6.83312e-20	AU041133	6
2.85359e-23	1.07179	0.257	0.127	7.576e-19	Rnf219	6
5.16621e-23	1.66328	0.328	0.19	1.37158e-18	Shroom2	6
5.52415e-23	1.06412	0.278	0.145	1.46661e-18	Sppl2b	6
1.3392e-22	1.02757	0.313	0.173	3.55544e-18	Crot	6
1.92814e-22	1.08891	0.259	0.131	5.11903e-18	Mrpl52	6
3.20985e-22	1.05055	0.254	0.128	8.52184e-18	Pcyox1	6
6.90086e-22	1.74148	0.549	0.372	1.83211e-17	Pdcd4	6
2.41296e-21	1.18246	0.319	0.185	6.40616e-17	Zfp579	6
5.61244e-21	1.00291	0.585	0.418	1.49005e-16	Fsd1l	6
7.21136e-20	1.0428	0.301	0.172	1.91454e-15	Zfp808	6
7.89077e-20	1.04542	0.262	0.14	2.09492e-15	N4bp2	6
3.50395e-18	1.10668	0.752	0.66	9.30263e-14	Rictor	6
9.02972e-18	1.27767	0.334	0.208	2.3973e-13	Dusp15	6
6.03475e-17	1.66292	0.368	0.246	1.60217e-12	Bfsp2	6
1.09642e-15	1.01898	0.481	0.344	2.9109e-11	Acsl3	6
4.62126e-14	1.26642	0.325	0.217	1.2269e-09	Gramd3	6
5.33346e-13	1.15196	0.274	0.176	1.41598e-08	Srpk3	6
6.28561e-07	1.07324	0.37	0.296	0.0166877	Atp6v0a2	6

## Sheet: Cluster 7
p_val	avg_log2FC	pct.1	pct.2	p_val_adj	gene	cluster
0	7.34552	0.903	0.067	0	Atp1a2	7
0	7.44294	0.772	0.013	0	Ccdc141	7
0	7.87764	0.745	0.021	0	Cped1	7
0	5.9413	0.724	0.036	0	Plce1	7
0	9.00254	0.683	0.004	0	Fam20a	7
0	6.13809	0.676	0.018	0	Wwtr1	7
0	7.6612	0.634	0.009	0	Pdgfrb	7
0	9.23592	0.621	0.005	0	Gli3	7
0	6.86987	0.6	0.01	0	Gm14964	7
0	5.46113	0.6	0.017	0	Tcf7l1	7
0	5.79081	0.607	0.025	0	Gulp1	7
0	9.19309	0.552	0.017	0	Atp13a5	7
0	5.26351	0.559	0.026	0	Pdzrn3	7
0	5.3246	0.559	0.029	0	Kank1	7
0	6.79826	0.524	0.009	0	Slc7a2	7
0	4.81953	0.531	0.022	0	Prrx1	7
0	6.47069	0.524	0.02	0	F3	7
0	7.07648	0.524	0.021	0	Rorb	7
0	7.99858	0.497	0.004	0	Osmr	7
0	6.96031	0.497	0.014	0	Gja1	7
0	7.75787	0.49	0.01	0	Bmpr1b	7
0	6.17565	0.483	0.013	0	Egfr	7
0	7.17848	0.469	0.008	0	Acss3	7
0	8.25734	0.455	0.003	0	Fzd6	7
0	6.14121	0.441	0.012	0	Slc38a3	7
0	7.86385	0.434	0.007	0	Col4a5	7
0	5.63855	0.441	0.016	0	Angpt1	7
0	6.72705	0.434	0.013	0	Gm973	7
0	7.31487	0.428	0.01	0	Acsbg1	7
0	8.21035	0.421	0.003	0	Gjb6	7
0	7.91596	0.421	0.005	0	Fgfr3	7
0	8.53383	0.414	0.004	0	Grin2c	7
0	8.24814	0.414	0.004	0	Atp13a4	7
0	7.15085	0.421	0.012	0	Gldc	7
0	9.58628	0.414	0.006	0	Slc6a20a	7
0	6.05931	0.421	0.013	0	Rmst	7
0	6.57005	0.421	0.015	0	Itga1	7
0	6.2872	0.414	0.012	0	2610307P16Rik	7
0	7.12281	0.4	0.004	0	Vstm4	7
0	5.21045	0.407	0.014	0	Ddr2	7
0	7.95208	0.4	0.01	0	Slco1c1	7
0	6.62407	0.393	0.011	0	Celrr	7
0	8.87138	0.372	0.005	0	Vtn	7
0	7.07253	0.366	0.008	0	Slc16a12	7
0	8.95082	0.359	0.002	0	Ttll8	7
0	8.83091	0.359	0.003	0	Pdgfd	7
0	6.52559	0.366	0.011	0	Nid1	7
0	5.43221	0.359	0.011	0	Lama4	7
0	7.23081	0.345	0.007	0	Egflam	7
0	5.90666	0.345	0.009	0	Tril	7
0	7.64565	0.338	0.005	0	Slc7a10	7
0	9.16446	0.324	0.001	0	Foxd1	7
0	7.80316	0.324	0.003	0	Lamc3	7
0	6.92742	0.317	0.006	0	Bmp5	7
0	8.60859	0.31	0.003	0	Cgnl1	7
0	10.0583	0.303	0.001	0	Carmn	7
0	7.68926	0.303	0.002	0	Ccdc190	7
0	7.85918	0.303	0.002	0	Mrvi1	7
0	6.51238	0.297	0.006	0	Frem2	7
0	6.23161	0.29	0.005	0	Pdpn	7
0	10.9338	0.283	0	0	Tbx18	7
0	6.93726	0.283	0.005	0	Nat8f3	7
0	9.72697	0.276	0.001	0	Slc22a8	7
0	9.14914	0.276	0.002	0	Slc38a11	7
0	9.3355	0.276	0.002	0	Tbx3os1	7
0	9.71211	0.276	0.003	0	Abcc9	7
0	6.05879	0.276	0.006	0	Pax6	7
0	9.71291	0.269	0.001	0	Gm35552	7
0	7.13668	0.269	0.003	0	Scara3	7
0	6.93265	0.269	0.004	0	Gm13266	7
0	6.08757	0.269	0.006	0	Ednra	7
0	8.98583	0.262	0.004	0	Col4a6	7
9.63573e-308	6.68759	0.469	0.021	2.55819e-303	Slc39a12	7
6.93825e-299	6.03718	0.31	0.009	1.84204e-294	Id3	7
4.51907e-292	6.52555	0.283	0.008	1.19977e-287	Sox9	7
2.07708e-287	4.88356	0.586	0.034	5.51445e-283	Epas1	7
1.94587e-286	5.44011	0.262	0.007	5.16608e-282	Gm5089.1	7
1.4519e-284	6.24832	0.469	0.022	3.85465e-280	Rfx4	7
8.62869e-284	7.17061	0.324	0.01	2.29083e-279	Igfbp7	7
2.47776e-282	5.92742	0.262	0.007	6.5782e-278	2810459M11Rik	7
3.24493e-277	6.37293	0.276	0.008	8.61495e-273	Gm20743	7
1.38023e-276	6.98134	0.476	0.024	3.66436e-272	Gm6145	7
1.51887e-275	4.59826	0.393	0.016	4.03246e-271	Ltbp1	7
2.02766e-274	5.68185	0.345	0.012	5.38323e-270	Ednrb	7
2.97219e-274	4.55875	0.455	0.021	7.89086e-270	Zic4	7
3.03853e-271	4.25596	0.71	0.054	8.067e-267	Eps8	7
1.67362e-268	6.80324	0.372	0.015	4.4433e-264	Notch3	7
1.08209e-267	4.27003	0.834	0.078	2.87284e-263	Gpc6	7
2.73375e-264	5.93012	0.379	0.015	7.25783e-260	Uaca	7
7.8015e-257	4.72435	0.814	0.077	2.07122e-252	Lhfp	7
1.89955e-242	6.85025	0.352	0.015	5.04312e-238	Ebf1	7
2.15958e-241	4.79584	0.931	0.117	5.73347e-237	Utrn	7
3.048e-241	4.79447	0.731	0.065	8.09214e-237	Arhgap42	7
6.38687e-241	6.47255	0.345	0.014	1.69565e-236	Gm26512	7
1.67295e-234	4.75197	0.593	0.043	4.44152e-230	Nxn	7
9.08725e-232	5.36772	0.283	0.01	2.41257e-227	D630003M21Rik	7
4.12797e-231	4.94119	0.441	0.024	1.09593e-226	Mfge8	7
8.61251e-228	5.54402	0.641	0.053	2.28654e-223	Phldb2	7
1.48422e-227	5.78247	0.372	0.017	3.94047e-223	Id4	7
1.1478e-225	7.35407	0.428	0.023	3.04728e-221	Slc7a11	7
2.36358e-225	5.66558	0.255	0.008	6.27508e-221	A4galt	7
3.67012e-223	6.39875	0.483	0.031	9.7438e-219	Nwd1	7
8.13188e-223	6.14721	0.407	0.021	2.15893e-218	Bmp6	7
7.20281e-215	5.1666	0.269	0.009	1.91227e-210	Hrh1	7
1.4871e-212	4.3301	0.545	0.039	3.94811e-208	Yap1	7
1.41345e-210	5.47955	0.579	0.046	3.75258e-206	Aldh1a1	7
1.53632e-207	3.89066	0.579	0.046	4.07878e-203	Sox6	7
3.65922e-207	5.8277	0.421	0.024	9.71487e-203	Ddah1	7
1.13446e-203	4.08703	0.497	0.034	3.01187e-199	Prdm16	7
2.07582e-201	4.88464	0.448	0.028	5.51109e-197	Slc30a10	7
2.71805e-199	6.20633	0.476	0.033	7.21616e-195	Aqp4	7
7.28166e-199	5.83674	0.669	0.067	1.93321e-194	Nhsl1	7
2.79989e-194	5.16188	0.338	0.017	7.43342e-190	Mlc1	7
2.10697e-188	4.95861	0.379	0.022	5.5938e-184	A830019P07Rik	7
3.99449e-186	4.1728	0.462	0.032	1.0605e-181	Zic1	7
2.22118e-183	4.99279	0.269	0.011	5.89701e-179	Ppara	7
2.89433e-181	5.28017	0.379	0.022	7.68415e-177	Plcd4	7
6.20671e-178	5.99493	0.386	0.024	1.64782e-173	Ranbp3l	7
1.44907e-174	4.01756	0.69	0.077	3.84715e-170	Ptpn13	7
7.30058e-173	5.2159	0.49	0.04	1.93823e-168	Gli2	7
5.06853e-172	3.797	0.448	0.032	1.34564e-167	Zbtb7c	7
3.70363e-170	5.15523	0.359	0.021	9.83277e-166	Sntb1	7
5.33498e-169	4.99212	0.338	0.019	1.41638e-164	Sdc4	7
4.57738e-168	6.81763	0.276	0.013	1.21525e-163	Gm12239	7
2.46596e-163	3.95206	0.579	0.057	6.54687e-159	Notch1	7
1.00609e-161	4.65716	0.324	0.018	2.67107e-157	Kirrel	7
5.4046e-161	5.09635	0.428	0.032	1.43487e-156	Sulf1	7
2.82174e-155	5.08746	0.834	0.143	7.49145e-151	Prex2	7
5.19415e-152	5.13396	0.476	0.043	1.379e-147	Ntsr2	7
1.64772e-149	4.12713	0.303	0.017	4.37453e-145	Rgcc	7
1.53345e-148	4.79343	0.393	0.029	4.07117e-144	S1pr1	7
4.74227e-140	4.78391	0.366	0.027	1.25903e-135	Mill2	7
7.74638e-140	5.92533	0.503	0.053	2.05659e-135	Rgs20	7
3.62211e-139	4.43332	0.345	0.024	9.61633e-135	Oaf	7
1.67627e-136	4.55673	0.331	0.022	4.45033e-132	Nr2f2	7
3.0851e-135	4.80117	0.386	0.031	8.19062e-131	Gpr37l1	7
1.77448e-134	5.2995	0.255	0.014	4.71107e-130	Tbx15	7
2.33966e-134	4.74198	0.414	0.036	6.21158e-130	Gm20713	7
3.61293e-133	4.32164	0.317	0.021	9.59197e-129	Slc9a3r1	7
2.05079e-132	3.7962	0.641	0.086	5.44465e-128	9530026P05Rik	7
5.57245e-132	4.18236	0.669	0.097	1.47943e-127	Rgs6	7
3.28892e-131	3.87899	0.572	0.069	8.73176e-127	Arhgap6	7
3.96942e-129	4.95035	0.772	0.133	1.05384e-124	Dlc1	7
6.20757e-129	4.51017	0.607	0.081	1.64805e-124	Lrig1	7
6.31574e-129	5.596	0.462	0.048	1.67676e-124	Phkg1	7
9.88458e-129	3.34557	0.662	0.092	2.62426e-124	Myo10	7
6.18241e-126	4.8136	0.255	0.014	1.64137e-121	Pdgfrl	7
7.62907e-126	4.15266	0.276	0.017	2.02544e-121	Scrg1	7
1.55228e-125	5.37541	0.462	0.047	4.12115e-121	Itih5	7
5.88448e-125	3.42533	0.683	0.102	1.56227e-120	Sdc2	7
2.94292e-119	4.19266	0.366	0.031	7.81316e-115	Cyp2d22	7
9.64606e-119	4.36362	0.331	0.025	2.56093e-114	Fam107a	7
2.58077e-116	4.8131	0.269	0.017	6.85169e-112	Gm29478	7
5.63153e-116	4.32597	0.366	0.032	1.49511e-111	Msi1	7
1.38526e-115	4.96158	0.303	0.022	3.67772e-111	Palld	7
1.5284e-114	4.27933	0.317	0.024	4.05776e-110	Adra1a	7
4.07879e-114	2.55185	0.828	0.166	1.08288e-109	Sox5	7
1.36454e-113	3.93707	0.434	0.045	3.62271e-109	Rarb	7
2.02887e-113	4.30802	0.407	0.04	5.38645e-109	9430041J12Rik	7
4.98377e-112	4.22088	0.517	0.066	1.32314e-107	Fads2	7
8.78213e-112	4.60956	0.531	0.071	2.33157e-107	Ndrg2	7
4.02051e-111	4.51295	0.366	0.033	1.06741e-106	Dnah7b	7
1.10482e-109	4.28021	0.269	0.018	2.93319e-105	Cxcl14	7
5.68342e-109	3.7155	0.579	0.084	1.50889e-104	Eya1	7
9.60984e-109	5.54899	0.407	0.043	2.55132e-104	Slc6a11	7
1.17851e-108	4.22886	0.269	0.018	3.12883e-104	Ephx2	7
6.66631e-108	4.1761	0.441	0.05	1.76984e-103	Tmem47	7
3.63947e-106	3.56419	0.379	0.036	9.66244e-102	Cpne2	7
8.28647e-106	4.33884	0.414	0.045	2.19997e-101	B930095G15Rik	7
1.73608e-104	3.84861	0.586	0.091	4.60912e-100	Fgd6	7
2.06842e-103	3.79644	0.331	0.029	5.49145e-99	Tmem44	7
1.78368e-102	4.45161	0.324	0.028	4.73549e-98	Dbx2	7
1.13847e-101	3.83988	0.462	0.057	3.02252e-97	Arhgef26	7
6.51555e-100	4.01839	0.338	0.031	1.72981e-95	Kank2	7
4.43676e-99	3.27527	0.614	0.104	1.17791e-94	Zfp521	7
7.67728e-99	4.55155	0.255	0.018	2.03824e-94	Ezr	7
3.40072e-98	3.35311	0.4	0.043	9.02858e-94	Plscr4	7
4.76879e-98	4.38627	0.283	0.022	1.26607e-93	Cyp2j9	7
2.45996e-95	4.10021	0.434	0.054	6.53095e-91	Gm5089	7
2.16228e-92	3.87292	0.49	0.07	5.74065e-88	Atp1b2	7
3.63359e-92	4.88733	0.759	0.197	9.64683e-88	Plpp3	7
6.47098e-92	4.5477	0.462	0.064	1.71798e-87	Dock6	7
1.14522e-91	3.24219	0.6	0.103	3.04046e-87	Mtss2	7
1.60329e-91	4.20838	0.379	0.043	4.25658e-87	Eva1a	7
7.64811e-91	4.24478	0.352	0.037	2.0305e-86	Slc25a18	7
1.68172e-90	3.05277	0.483	0.067	4.46479e-86	Dach1	7
1.94932e-89	2.99709	0.579	0.097	5.17526e-85	Bcar3	7
1.97308e-89	3.84286	0.31	0.029	5.23833e-85	Cldn10	7
4.09594e-87	4.85102	0.469	0.07	1.08743e-82	Pla2g7	7
4.83155e-87	2.81475	0.731	0.159	1.28273e-82	Fgfr1	7
1.00527e-86	4.24855	0.483	0.075	2.66889e-82	Bcan	7
2.6471e-86	2.68427	0.414	0.052	7.02778e-82	Gm4876	7
4.90509e-86	3.65606	0.31	0.03	1.30225e-81	Cdc42ep4	7
1.95664e-85	4.64689	0.297	0.028	5.19469e-81	Trpc3	7
8.32946e-85	3.13898	0.262	0.022	2.21139e-80	B130024G19Rik	7
3.92538e-84	2.19411	0.386	0.047	1.04215e-79	Tshz2	7
3.51127e-82	3.19737	0.407	0.052	9.32207e-78	Adamts9	7
5.67755e-82	3.98716	0.414	0.056	1.50733e-77	Adhfe1	7
5.54554e-80	3.11321	0.421	0.056	1.47229e-75	Amotl1	7
8.78955e-80	2.69058	0.931	0.345	2.33354e-75	Pard3b	7
5.22605e-77	2.57013	0.497	0.079	1.38747e-72	Zfp423	7
1.08595e-76	3.74701	0.283	0.028	2.8831e-72	Mmp14	7
1.31995e-76	4.78397	0.331	0.039	3.50434e-72	Il34	7
5.38926e-76	3.7086	0.262	0.024	1.43079e-71	Ntn1	7
4.54082e-75	3.32723	0.566	0.111	1.20554e-70	Rapgef3	7
5.19202e-75	3.94927	0.559	0.116	1.37843e-70	Ptprt	7
1.42192e-74	3.6359	0.414	0.06	3.77506e-70	Igdcc4	7
2.02669e-74	3.50423	0.786	0.236	5.38065e-70	Sparcl1	7
4.3247e-74	2.97453	0.972	0.495	1.14817e-69	Rora	7
6.34137e-74	3.17647	0.297	0.031	1.68357e-69	Gabrg1	7
7.69966e-74	3.4883	0.917	0.396	2.04418e-69	Farp1	7
2.64762e-73	3.15695	0.455	0.072	7.02916e-69	Prodh	7
3.78285e-73	2.40103	0.779	0.211	1.00431e-68	Ghr	7
7.53303e-73	3.05912	0.572	0.114	1.99994e-68	Sh3pxd2b	7
1.10261e-72	2.53005	0.4	0.055	2.92733e-68	9630014M24Rik	7
1.35469e-70	3.6916	0.503	0.094	3.59658e-66	Vegfa	7
2.74858e-69	2.92402	0.531	0.101	7.2972e-65	Fstl1	7
4.34262e-69	4.77582	0.434	0.073	1.15292e-64	Cp	7
6.55453e-69	2.30824	0.924	0.365	1.74016e-64	Lama2	7
7.28058e-69	2.35614	0.717	0.178	1.93292e-64	Bcl2	7
1.36085e-68	3.36514	0.386	0.056	3.61293e-64	Parva	7
1.91175e-68	1.90641	0.903	0.283	5.07551e-64	Carmil1	7
1.43189e-67	3.81536	0.262	0.027	3.80154e-63	Slc1a5	7
2.45311e-67	3.09543	0.903	0.409	6.51277e-63	Pitpnc1	7
8.51835e-67	3.86879	0.448	0.08	2.26154e-62	Gm40578	7
1.35476e-66	3.42578	0.352	0.048	3.59676e-62	Aldh1l1	7
1.59233e-66	2.68467	0.641	0.151	4.22747e-62	Hlf	7
2.27157e-66	4.32717	0.434	0.076	6.03079e-62	Arhgap29	7
8.92449e-65	3.21521	0.297	0.035	2.36936e-60	Rgs12	7
1.36047e-64	2.59466	0.724	0.206	3.6119e-60	Cpq	7
2.16305e-64	2.75481	0.697	0.197	5.74268e-60	Tcf7l2	7
2.51685e-64	3.83364	0.386	0.06	6.68197e-60	Gm11266	7
6.56341e-64	3.19045	0.483	0.09	1.74252e-59	Stard8	7
2.59444e-63	2.45776	0.841	0.308	6.88797e-59	Rbms3	7
3.11065e-63	2.06077	0.786	0.21	8.25847e-59	Pde7b	7
6.17736e-63	3.65121	0.283	0.033	1.64003e-58	Mro	7
2.54674e-61	1.863	0.89	0.298	6.76133e-57	Pid1	7
2.3012e-60	2.59161	0.531	0.11	6.10946e-56	Rbms2	7
1.77227e-59	3.80356	0.372	0.061	4.70519e-55	Aldoc	7
2.57485e-59	3.36429	0.441	0.083	6.83596e-55	Aox1	7
2.64178e-59	2.88395	0.476	0.093	7.01365e-55	Ttc23	7
1.75516e-58	3.40006	0.428	0.079	4.65976e-54	Ddo	7
1.61044e-57	4.5493	0.49	0.111	4.27555e-53	Gfap	7
4.46566e-57	4.32707	0.386	0.067	1.18559e-52	Dcdc2a	7
1.19194e-56	3.53366	0.297	0.04	3.16448e-52	Tspan12	7
1.35756e-56	3.13637	0.559	0.134	3.60419e-52	Timp3	7
4.78058e-56	3.82302	0.566	0.153	1.2692e-51	Prdx6	7
9.83762e-56	3.23156	0.579	0.154	2.61179e-51	Nckap5	7
2.53682e-55	3.15719	0.407	0.075	6.735e-51	Frmpd1	7
1.96155e-54	1.95315	0.862	0.326	5.20771e-50	Itpr2	7
1.00324e-53	3.40618	0.297	0.041	2.66351e-49	Slc22a4	7
2.1876e-53	3.353	0.49	0.111	5.80785e-49	Colec12	7
4.20322e-53	3.02339	0.331	0.051	1.11591e-48	Trmt9b	7
5.70902e-53	3.86536	0.538	0.144	1.51569e-48	Clu	7
1.02635e-52	2.72434	0.428	0.082	2.72487e-48	Aldh2	7
4.53338e-52	2.57769	0.834	0.337	1.20357e-47	Pde8b	7
4.66072e-52	2.266	0.683	0.208	1.23738e-47	Vcl	7
1.10642e-51	5.23974	0.524	0.141	2.93745e-47	Gpc5	7
1.45336e-51	2.96673	0.759	0.324	3.85853e-47	Rbms1	7
1.95997e-51	1.8122	0.959	0.47	5.20352e-47	Zeb1	7
6.72395e-51	2.81652	0.669	0.217	1.78514e-46	Gramd3	7
8.28875e-51	2.98525	0.345	0.058	2.20058e-46	Boc	7
9.57221e-51	2.6181	0.586	0.159	2.54133e-46	Mcc	7
2.0556e-50	2.84704	0.359	0.062	5.4574e-46	Ephx1	7
4.93385e-50	2.56017	0.434	0.088	1.30989e-45	Smo	7
7.62994e-50	2.30137	0.924	0.456	2.02567e-45	Sash1	7
1.65391e-49	2.9479	0.269	0.037	4.39097e-45	Plch1	7
2.11747e-49	4.13489	0.4	0.083	5.62167e-45	Myo1b	7
6.01336e-49	2.45701	0.634	0.194	1.59649e-44	Tns1	7
1.24663e-48	2.82652	0.283	0.041	3.30967e-44	Afap1l2	7
2.27048e-47	3.15643	0.462	0.112	6.0279e-43	Psd2	7
3.5532e-47	3.50617	0.283	0.043	9.43338e-43	Id2	7
2.29935e-45	2.81143	0.366	0.07	6.10454e-41	Epb41l5	7
1.32378e-44	2.81522	0.462	0.113	3.51451e-40	Arhgef10l	7
1.42466e-44	2.89817	0.345	0.064	3.78233e-40	E130114P18Rik	7
1.45839e-44	3.04563	0.69	0.278	3.87188e-40	Phka1	7
1.88339e-44	3.04475	0.524	0.149	5.00022e-40	Airn	7
2.16736e-44	2.24722	0.593	0.173	5.75413e-40	Per3	7
3.10475e-44	3.39216	0.462	0.121	8.24279e-40	Cspg5	7
6.72258e-44	2.21653	0.662	0.225	1.78478e-39	Grk3	7
9.58574e-44	3.29343	0.669	0.269	2.54492e-39	Ntm	7
1.82238e-43	3.01132	0.262	0.039	4.83823e-39	Tlr3	7
2.7474e-43	2.43495	0.379	0.076	7.29407e-39	Gm32618	7
2.95497e-43	3.36926	0.441	0.11	7.84515e-39	Rbpms	7
4.48496e-43	2.65271	0.559	0.166	1.19071e-38	Antxr1	7
6.49013e-43	2.80561	0.931	0.7	1.72306e-38	Msi2	7
9.12539e-43	1.14154	0.779	0.248	2.4227e-38	Tead1	7
3.19904e-42	2.25632	0.628	0.204	8.49313e-38	Clybl	7
4.53461e-42	2.89271	0.303	0.053	1.20389e-37	Slc1a4	7
8.78525e-42	2.55999	0.497	0.133	2.3324e-37	Rftn2	7
3.58776e-41	4.41606	0.517	0.169	9.52515e-37	Gpam	7
3.98161e-41	2.83733	0.497	0.137	1.05708e-36	Sugct	7
4.25366e-41	3.30648	0.407	0.097	1.1293e-36	Gm31356	7
1.08041e-40	2.96747	0.345	0.07	2.86839e-36	Acot11	7
2.19889e-40	2.92511	0.276	0.046	5.83783e-36	Ston1	7
2.36909e-40	2.73953	0.434	0.106	6.2897e-36	Pbxip1	7
3.50206e-40	2.21046	0.545	0.153	9.29761e-36	Ror1	7
4.83564e-40	2.30657	0.441	0.105	1.28382e-35	Ampd3	7
5.83258e-40	2.64087	0.366	0.077	1.54849e-35	Jam2	7
9.84764e-40	2.23466	0.476	0.12	2.61445e-35	Alpk1	7
3.91704e-39	3.78172	0.531	0.181	1.03994e-34	Tprkb	7
4.38332e-39	1.75391	0.834	0.387	1.16373e-34	Lpp	7
5.70266e-39	2.74861	0.366	0.078	1.514e-34	Arhgap18	7
4.12067e-38	2.85091	0.276	0.048	1.094e-33	Gm11713	7
5.19927e-38	2.06662	0.883	0.525	1.38035e-33	Ptn	7
9.0531e-38	1.96099	0.731	0.272	2.40351e-33	Tmem164	7
1.4346e-37	2.14207	0.441	0.11	3.80871e-33	Arhgef40	7
5.68274e-37	4.27703	0.724	0.423	1.50871e-32	Slc1a3	7
5.77988e-37	3.92383	0.538	0.197	1.5345e-32	Sfxn5	7
6.12578e-37	2.22942	0.434	0.11	1.62633e-32	Shc3	7
6.12838e-37	2.11096	0.69	0.285	1.62702e-32	Rgma	7
1.10694e-36	2.80135	0.352	0.079	2.93881e-32	Slc41a1	7
5.88557e-36	2.0628	0.524	0.161	1.56256e-31	Abat	7
3.44582e-35	1.88544	0.634	0.231	9.14831e-31	Magi3	7
3.87205e-35	2.0632	0.503	0.149	1.02799e-30	Tnfrsf19	7
1.7808e-34	3.0345	0.283	0.055	4.72785e-30	Gm9925	7
2.98697e-34	1.87262	0.524	0.159	7.93011e-30	A830082K12Rik	7
4.65791e-33	1.82681	0.876	0.547	1.23663e-28	Adk	7
5.458e-33	2.58973	0.434	0.123	1.44904e-28	Lix1	7
9.11922e-33	2.16787	0.517	0.168	2.42106e-28	Csgalnact1	7
2.79166e-32	2.89347	0.31	0.068	7.41158e-28	Smoc1	7
3.15181e-32	1.87831	0.724	0.33	8.36774e-28	St5	7
3.44789e-32	3.26038	0.29	0.06	9.15381e-28	Mt2	7
3.47926e-32	2.27079	0.352	0.083	9.2371e-28	Il15ra	7
9.48683e-32	2.55943	0.255	0.047	2.51866e-27	Ptk7	7
9.84144e-32	2.83444	0.372	0.098	2.6128e-27	Tagln3	7
3.27019e-31	2.0269	0.641	0.275	8.68202e-27	Pdlim5	7
6.19411e-31	1.36066	0.91	0.599	1.64447e-26	Pbx1	7
6.26067e-31	3.24147	0.345	0.085	1.66214e-26	4930594M22Rik	7
7.37787e-31	3.30137	0.524	0.212	1.95875e-26	Ptprz1	7
1.16024e-30	2.44218	0.469	0.15	3.08032e-26	Cnn3	7
2.00587e-30	2.44695	0.421	0.124	5.32538e-26	Shroom3	7
2.0803e-30	1.02234	0.752	0.28	5.52299e-26	Mertk	7
2.50462e-30	1.31305	0.503	0.151	6.64952e-26	Arhgef17	7
2.71591e-30	2.5361	0.545	0.21	7.21046e-26	Asrgl1	7
3.59025e-30	2.47306	0.497	0.178	9.53175e-26	Acsl6	7
6.45445e-30	2.33189	0.414	0.119	1.71359e-25	Shroom4	7
1.19486e-29	3.00032	0.552	0.234	3.17224e-25	Htra1	7
1.53979e-29	1.71473	0.966	0.846	4.088e-25	Mir99ahg	7
1.84206e-29	2.01953	0.455	0.14	4.89048e-25	L3mbtl3	7
2.07324e-29	1.04483	0.938	0.565	5.50425e-25	Maml2	7
2.17541e-29	1.68263	0.269	0.055	5.7755e-25	Nhs	7
2.30053e-29	2.62567	0.29	0.065	6.10766e-25	Mir124-2hg	7
2.36421e-29	2.75345	0.262	0.054	6.27674e-25	Cpt1a	7
6.28612e-29	2.34892	0.303	0.069	1.6689e-24	Dbp	7
1.02464e-28	2.24106	0.4	0.115	2.72031e-24	Eci2	7
1.24028e-28	2.36052	0.69	0.381	3.29282e-24	Glud1	7
1.38303e-28	2.72797	0.255	0.052	3.6718e-24	Maob	7
1.75917e-28	2.33155	0.593	0.251	4.67043e-24	Slc4a4	7
2.27997e-28	2.18466	0.434	0.134	6.05308e-24	Eda	7
4.52037e-28	2.43845	0.29	0.066	1.20011e-23	Dab2	7
5.8214e-28	2.07196	0.483	0.165	1.54552e-23	Ppargc1a	7
9.65553e-28	2.33728	0.724	0.466	2.56345e-23	Appl2	7
1.30409e-27	2.25733	0.821	0.551	3.46223e-23	Cst3	7
1.56517e-27	2.42103	0.255	0.053	4.15536e-23	Sema4a	7
2.26137e-27	1.88988	0.662	0.296	6.0037e-23	Sept11	7
4.41238e-27	2.3817	0.421	0.13	1.17144e-22	Ece1	7
4.66036e-27	2.12748	0.393	0.117	1.23728e-22	Tox	7
4.70301e-27	2.19907	0.338	0.087	1.2486e-22	Nr2f1	7
4.99388e-27	1.07463	0.89	0.482	1.32582e-22	Klf12	7
6.09101e-27	1.35867	0.779	0.38	1.6171e-22	Trak1	7
2.1376e-26	2.44531	0.372	0.108	5.67512e-22	Mrc2	7
2.52787e-26	3.13501	0.338	0.096	6.71124e-22	Utp14b	7
7.88816e-26	1.69343	0.455	0.151	2.09423e-21	Abtb2	7
8.44654e-26	2.65154	0.297	0.074	2.24247e-21	Hif3a	7
9.09809e-26	4.00128	0.497	0.228	2.41545e-21	Gm3764	7
1.37617e-25	3.53954	0.283	0.071	3.65361e-21	Morrbid	7
1.5483e-25	1.75638	0.393	0.116	4.11057e-21	Zfp36l1	7
1.65319e-25	2.61939	0.517	0.225	4.38906e-21	Ttyh1	7
1.66646e-25	1.27024	0.979	0.94	4.42429e-21	Nfia	7
6.902e-25	2.08859	0.51	0.197	1.83241e-20	Capn2	7
1.2076e-24	1.56693	0.91	0.7	3.20607e-20	Trps1	7
2.86917e-24	2.52829	0.545	0.25	7.61736e-20	Wdr17	7
3.02895e-24	2.06056	0.572	0.277	8.04155e-20	Pygb	7
3.60422e-24	2.05609	0.545	0.226	9.56883e-20	Usp53	7
4.38252e-24	2.24046	0.352	0.105	1.16351e-19	Tom1l1	7
4.56565e-24	1.31753	0.793	0.44	1.21213e-19	Zhx2	7
5.34099e-24	2.27674	0.414	0.14	1.41798e-19	Map3k20	7
6.12153e-24	2.10732	0.455	0.163	1.6252e-19	Slc20a1	7
6.61473e-24	1.86521	0.497	0.189	1.75614e-19	Ldhb	7
8.17146e-24	2.55182	0.407	0.138	2.16944e-19	Nim1k	7
1.13458e-23	1.14153	0.586	0.236	3.01219e-19	Glis3	7
1.24805e-23	1.81938	0.634	0.303	3.31344e-19	Notch2	7
1.26867e-23	5.47816	0.559	0.307	3.3682e-19	Slc1a2	7
2.63043e-23	3.29157	0.497	0.219	6.98353e-19	Luzp2	7
3.45279e-23	1.8155	0.372	0.113	9.1668e-19	Lrrk2	7
3.75559e-23	2.56762	0.29	0.078	9.97072e-19	Rimklb	7
5.57018e-23	2.74145	0.49	0.218	1.47883e-18	Arhgef4	7
7.0605e-23	2.37779	0.49	0.198	1.87449e-18	Pfkp	7
7.46739e-23	1.77258	0.366	0.11	1.98252e-18	Dzip1l	7
8.32808e-23	1.26515	0.876	0.517	2.21102e-18	Ptprm	7
9.7378e-23	1.17883	0.931	0.609	2.58529e-18	Stard13	7
1.08103e-22	1.08809	0.862	0.504	2.87003e-18	Ttc28	7
1.9584e-22	2.96949	0.593	0.345	5.19935e-18	Acsl3	7
2.12094e-22	1.88681	0.324	0.091	5.63088e-18	Plod2	7
2.92525e-22	1.79082	0.621	0.314	7.76626e-18	Pcdh7	7
3.31098e-22	1.14586	0.745	0.358	8.79033e-18	Lrp1	7
4.27627e-22	2.16305	0.572	0.271	1.13531e-17	Svil	7
5.22817e-22	1.79796	0.366	0.119	1.38803e-17	Kcnn3	7
6.45786e-22	1.16652	0.786	0.445	1.7145e-17	Fchsd2	7
6.99362e-22	2.42016	0.372	0.125	1.85674e-17	Kcnk2	7
7.10502e-22	1.93568	0.317	0.09	1.88631e-17	Gm45847	7
1.18963e-21	2.09298	0.324	0.095	3.15835e-17	Zfp36l2	7
1.31922e-21	3.1698	0.51	0.255	3.5024e-17	Paqr8	7
1.66374e-21	2.42443	0.31	0.091	4.41706e-17	Chst2	7
1.93832e-21	2.19373	0.345	0.111	5.14606e-17	Plxnb1	7
2.20424e-21	1.54194	0.593	0.279	5.85204e-17	Arhgap31	7
2.34131e-21	1.56238	0.552	0.236	6.21596e-17	Ptar1	7
2.39573e-21	1.97122	0.428	0.155	6.36043e-17	Hivep1	7
4.70094e-21	1.94222	0.476	0.191	1.24805e-16	Shroom2	7
4.71748e-21	2.66118	0.331	0.105	1.25244e-16	Lrp4	7
7.11087e-21	1.41671	0.731	0.423	1.88786e-16	Plcb4	7
8.65503e-21	1.98104	0.524	0.239	2.29782e-16	Atl2	7
1.51888e-20	2.09475	0.255	0.065	4.03247e-16	Cspg4	7
2.56429e-20	2.60782	0.579	0.316	6.80793e-16	Cpe	7
2.6475e-20	1.72166	0.455	0.174	7.02885e-16	Gm10125	7
5.92004e-20	1.77352	0.372	0.125	1.57171e-15	Aifm3	7
6.00251e-20	1.4798	0.614	0.303	1.59361e-15	Wwc2	7
6.01981e-20	2.12852	0.255	0.067	1.5982e-15	Ppil6	7
1.63529e-19	1.09326	0.917	0.821	4.34154e-15	Arhgef12	7
1.74487e-19	1.85607	0.648	0.372	4.63247e-15	Ugp2	7
2.5443e-19	1.94174	0.607	0.311	6.75487e-15	Lgr4	7
3.86484e-19	1.00045	0.8	0.43	1.02608e-14	Sorbs1	7
4.63987e-19	1.83257	0.503	0.228	1.23184e-14	Agl	7
5.54088e-19	2.30891	0.441	0.191	1.47105e-14	Acss1	7
6.59948e-19	1.8284	0.276	0.077	1.75209e-14	Decr1	7
9.93482e-19	1.07621	0.324	0.098	2.6376e-14	Ccdc88c	7
1.09918e-18	3.76306	0.283	0.086	2.91822e-14	Igfbp5	7
1.21717e-18	1.53122	0.607	0.304	3.23147e-14	Zcchc24	7
1.59603e-18	1.53388	0.669	0.376	4.23729e-14	Fhit	7
1.64321e-18	1.71237	0.434	0.173	4.36255e-14	Sparc	7
2.05733e-18	1.59193	0.448	0.179	5.462e-14	Lats2	7
4.00417e-18	1.48901	0.372	0.129	1.06307e-13	Eif2ak2	7
4.06321e-18	1.20045	0.628	0.303	1.07874e-13	Dennd2a	7
5.77647e-18	1.88726	0.366	0.135	1.5336e-13	Nphp3	7
6.72547e-18	2.06854	0.441	0.196	1.78555e-13	Limd1	7
6.75944e-18	1.60057	0.386	0.141	1.79456e-13	Marc2	7
7.50209e-18	1.90773	0.366	0.135	1.99173e-13	Mcur1	7
7.69766e-18	1.81792	0.717	0.488	2.04365e-13	Cep85l	7
8.10117e-18	1.20825	0.483	0.196	2.15078e-13	Frmd6	7
8.12667e-18	2.08547	0.269	0.078	2.15755e-13	Pir	7
8.65772e-18	1.69275	0.345	0.117	2.29854e-13	Acadl	7
9.36939e-18	1.47329	0.338	0.11	2.48748e-13	Lrp5	7
1.34005e-17	1.0836	0.848	0.588	3.5577e-13	Osbpl9	7
1.51673e-17	1.61575	0.607	0.333	4.02678e-13	Wasf3	7
4.4835e-17	1.35364	0.345	0.115	1.19033e-12	Axl	7
4.59098e-17	1.8638	0.476	0.217	1.21886e-12	Arrb1	7
6.39345e-17	1.55889	0.434	0.179	1.6974e-12	Zfp516	7
9.98087e-17	2.05905	0.29	0.094	2.64982e-12	Rida	7
1.12638e-16	1.42432	0.586	0.308	2.99043e-12	Mpp6	7
1.14541e-16	1.75996	0.448	0.191	3.04096e-12	Lima1	7
1.31271e-16	2.13897	0.372	0.146	3.48512e-12	Efemp1	7
1.51795e-16	1.15445	0.552	0.263	4.03002e-12	Prkd1	7
2.19138e-16	1.1241	0.669	0.394	5.8179e-12	Thrb	7
2.42469e-16	1.30612	0.6	0.32	6.43732e-12	Ivd	7
2.43801e-16	1.86525	0.352	0.13	6.47267e-12	Caskin1	7
2.96947e-16	1.44025	0.593	0.32	7.88366e-12	Aff1	7
3.24452e-16	2.08095	0.448	0.216	8.61387e-12	Slc27a1	7
4.26773e-16	1.00613	0.834	0.609	1.13304e-11	Nbeal1	7
4.42508e-16	1.02737	0.807	0.524	1.17481e-11	Ctdspl	7
4.96524e-16	1.85602	0.524	0.29	1.31822e-11	Mmd2	7
5.15012e-16	2.45046	0.407	0.181	1.36731e-11	Scg3	7
5.35153e-16	1.68986	0.421	0.182	1.42078e-11	Slc15a2	7
5.50715e-16	1.3413	0.414	0.166	1.46209e-11	Arhgef6	7
7.89385e-16	2.36625	0.31	0.112	2.09574e-11	Abhd3	7
7.99778e-16	1.66366	0.524	0.258	2.12333e-11	Itpkb	7
8.78758e-16	2.08121	0.345	0.132	2.33302e-11	Kifc3	7
9.66411e-16	1.63071	0.49	0.232	2.56573e-11	Gk	7
1.00286e-15	1.63676	0.372	0.145	2.6625e-11	Tiparp	7
1.53485e-15	1.34155	0.51	0.244	4.07487e-11	Sesn3	7
1.94196e-15	1.62795	0.669	0.4	5.15572e-11	Trpm3	7
1.94532e-15	1.39994	0.372	0.143	5.16463e-11	Rcsd1	7
3.78226e-15	1.07954	0.834	0.705	1.00415e-10	Add3	7
3.96499e-15	1.82159	0.262	0.084	1.05267e-10	Swap70	7
4.28706e-15	1.4582	0.49	0.233	1.13817e-10	Mpp7	7
4.42628e-15	1.17712	0.676	0.401	1.17513e-10	Nr1d2	7
5.65582e-15	1.99112	0.29	0.101	1.50156e-10	Bhlhe40	7
6.42777e-15	1.7284	0.759	0.645	1.70651e-10	Apoe	7
6.45539e-15	1.7466	0.407	0.178	1.71384e-10	Ttyh3	7
6.62441e-15	2.22637	0.607	0.404	1.75871e-10	Cald1	7
6.70911e-15	1.36326	0.51	0.249	1.7812e-10	Pced1b	7
7.07626e-15	1.05021	0.745	0.452	1.87868e-10	Klf9	7
7.37711e-15	1.79522	0.262	0.085	1.95855e-10	Plekha7	7
9.92687e-15	1.70911	0.607	0.387	2.63549e-10	Camk2g	7
1.58587e-14	2.17935	0.331	0.128	4.21032e-10	Gpld1	7
1.99912e-14	1.0666	0.759	0.503	5.30745e-10	Fermt2	7
2.12909e-14	1.39939	0.524	0.275	5.65252e-10	Snrk	7
2.64233e-14	1.43941	0.517	0.264	7.01512e-10	Klhl5	7
2.71771e-14	2.09752	0.262	0.088	7.21525e-10	Tbc1d10a	7
7.32964e-14	1.63815	0.669	0.471	1.94595e-09	Glul	7
7.75936e-14	1.70423	0.283	0.1	2.06003e-09	Ets1	7
8.49279e-14	1.35785	0.628	0.368	2.25475e-09	Rasa2	7
8.83365e-14	1.6596	0.434	0.207	2.34524e-09	Itga6	7
1.38183e-13	1.67336	0.386	0.168	3.66861e-09	Alms1	7
1.67413e-13	1.91924	0.497	0.292	4.44464e-09	Slc6a1	7
2.24427e-13	1.99514	0.269	0.094	5.9583e-09	Tnxb	7
2.73428e-13	1.32303	0.393	0.168	7.25924e-09	Kremen1	7
3.92313e-13	1.31017	0.49	0.257	1.04155e-08	Brinp3	7
4.00217e-13	1.99277	0.359	0.158	1.06253e-08	Gm20646	7
4.75505e-13	2.21438	0.428	0.223	1.26242e-08	Mt1	7
4.77691e-13	1.90409	0.559	0.348	1.26822e-08	Mid1	7
5.43776e-13	1.54263	0.372	0.161	1.44367e-08	0610043K17Rik	7
6.22004e-13	1.6199	0.262	0.091	1.65136e-08	Phf21b	7
7.5202e-13	1.33791	0.414	0.19	1.99654e-08	Arhgap10	7
9.41497e-13	1.75337	0.386	0.172	2.49958e-08	Grk5	7
1.24878e-12	1.66138	0.317	0.129	3.31539e-08	Fads1	7
1.25912e-12	1.19818	0.469	0.233	3.34284e-08	Gsap	7
1.34564e-12	1.65653	0.441	0.216	3.57255e-08	Wwc1	7
1.37964e-12	1.45976	0.662	0.481	3.66279e-08	Ahcyl1	7
1.82907e-12	1.71019	0.524	0.334	4.85601e-08	Fmn2	7
1.93464e-12	2.3023	0.407	0.204	5.13627e-08	Cables1	7
2.18053e-12	1.46945	0.338	0.139	5.78909e-08	Cemip2	7
2.31776e-12	1.69915	0.29	0.112	6.15343e-08	Cast	7
2.39086e-12	1.3591	0.407	0.188	6.3475e-08	Nacc2	7
2.6392e-12	1.90107	0.283	0.108	7.00681e-08	Ngef	7
3.25418e-12	1.75514	0.317	0.132	8.63953e-08	Emx2os	7
3.56646e-12	1.94625	0.31	0.128	9.46858e-08	Pou3f3	7
4.10567e-12	1.87965	0.345	0.153	1.09002e-07	Mfap3l	7
4.7288e-12	1.29958	0.421	0.201	1.25545e-07	Cd63	7
5.02435e-12	1.66295	0.366	0.168	1.33392e-07	Lgi4	7
5.87112e-12	1.30155	0.628	0.436	1.55872e-07	Zfhx4	7
6.73799e-12	1.67525	0.366	0.166	1.78887e-07	Gcnt2	7
7.09306e-12	1.24827	0.683	0.492	1.88314e-07	Daam2	7
7.47832e-12	1.43882	0.303	0.12	1.98542e-07	Per2	7
7.9904e-12	1.5059	0.303	0.121	2.12137e-07	Slc25a33	7
8.63868e-12	2.22809	0.255	0.096	2.29348e-07	Gm29514	7
8.65067e-12	1.20785	0.545	0.343	2.29667e-07	Ntrk2	7
9.65128e-12	1.31213	0.634	0.407	2.56232e-07	Alcam	7
1.0865e-11	1.08232	0.51	0.274	2.88454e-07	Cecr2	7
1.15055e-11	1.78318	0.317	0.139	3.05459e-07	Pantr2	7
1.21105e-11	1.10753	0.51	0.271	3.21521e-07	Tpcn1	7
1.24476e-11	1.19789	0.552	0.311	3.30471e-07	Laptm4a	7
1.36e-11	1.37783	0.428	0.207	3.61065e-07	Serpine2	7
1.407e-11	1.20271	0.455	0.23	3.73546e-07	Igsf8	7
1.42804e-11	1.74429	0.476	0.29	3.79129e-07	Mgll	7
1.49176e-11	1.25857	0.552	0.326	3.96048e-07	Tulp3	7
1.88382e-11	1.00405	0.697	0.498	5.00134e-07	Znrf3	7
1.96321e-11	1.78007	0.269	0.104	5.21212e-07	Tbc1d2b	7
2.01815e-11	1.14057	0.524	0.295	5.358e-07	Cc2d2a	7
2.5124e-11	1.15295	0.545	0.307	6.67017e-07	Stxbp4	7
2.78606e-11	1.41038	0.269	0.102	7.39671e-07	Spry2	7
2.79456e-11	1.56936	0.255	0.095	7.41927e-07	Shc1	7
2.98663e-11	1.59707	0.303	0.124	7.92919e-07	Grhl1	7
3.43074e-11	1.11845	0.614	0.38	9.10826e-07	Crlf3	7
3.79011e-11	1.23931	0.448	0.231	1.00624e-06	Afap1	7
4.2811e-11	1.22985	0.393	0.188	1.13659e-06	Gnb4	7
4.44767e-11	1.54124	0.49	0.277	1.18081e-06	Sned1	7
4.6913e-11	1.11336	0.4	0.185	1.24549e-06	Lonrf3	7
4.77481e-11	2.03595	0.517	0.314	1.26766e-06	Ptch1	7
5.49139e-11	1.10325	0.821	0.681	1.45791e-06	Myo6	7
5.79966e-11	1.62965	0.338	0.152	1.53975e-06	Pcdh10	7
6.04056e-11	1.68742	0.331	0.149	1.60371e-06	Gm49417	7
8.2553e-11	1.36311	0.421	0.216	2.1917e-06	Hdhd5	7
9.47593e-11	1.15844	0.945	0.935	2.51577e-06	Macf1	7
1.22447e-10	1.18583	0.386	0.179	3.25084e-06	Etv5	7
1.39626e-10	1.50417	0.31	0.13	3.70693e-06	Tgfb2	7
1.60962e-10	1.25727	0.6	0.406	4.27338e-06	Gabrb1	7
1.65555e-10	1.12502	0.338	0.146	4.39531e-06	Adcyap1r1	7
1.82646e-10	2.14885	0.6	0.481	4.84906e-06	Tspan7	7
2.0078e-10	1.17665	0.421	0.214	5.33052e-06	Cntfr	7
2.05779e-10	1.78218	0.724	0.677	5.46323e-06	Hdac8	7
2.22281e-10	1.51482	0.269	0.109	5.90133e-06	Parp3	7
3.26476e-10	1.4518	0.428	0.225	8.66762e-06	1110019D14Rik	7
3.45251e-10	1.30628	0.421	0.22	9.16607e-06	Soat1	7
4.3764e-10	1.44071	0.269	0.11	1.16189e-05	Cgrrf1	7
4.39082e-10	1.20051	0.559	0.342	1.16572e-05	Sat1	7
4.39657e-10	1.27043	0.331	0.151	1.16725e-05	Efna5	7
4.57346e-10	1.56323	0.331	0.152	1.21421e-05	Spata6	7
4.63982e-10	1.4062	0.29	0.122	1.23182e-05	Bdh1	7
5.24572e-10	2.05944	0.31	0.143	1.39269e-05	Gm37679	7
5.57272e-10	1.03185	0.538	0.308	1.4795e-05	Gm20732	7
6.27531e-10	1.21222	0.448	0.245	1.66603e-05	Gbe1	7
6.72776e-10	1.03908	0.607	0.423	1.78615e-05	Hdac4	7
7.20809e-10	1.55464	0.469	0.285	1.91368e-05	Gna13	7
7.56075e-10	1.44351	0.276	0.114	2.0073e-05	Fxyd1	7
7.63647e-10	1.55475	0.276	0.118	2.02741e-05	Intu	7
9.43385e-10	1.3545	0.331	0.15	2.50459e-05	Map3k14	7
1.14029e-09	1.13384	0.648	0.495	3.02735e-05	Abca1	7
1.1951e-09	1.3974	0.4	0.21	3.17288e-05	Mir9-3hg	7
1.56556e-09	2.57023	0.6	0.574	4.1564e-05	Npas3	7
1.88864e-09	1.65727	0.255	0.108	5.01415e-05	Adamts10	7
1.92028e-09	1.32605	0.352	0.172	5.09816e-05	Aldh6a1	7
2.02926e-09	1.07093	0.338	0.156	5.38749e-05	Mindy4	7
2.16216e-09	1.40031	0.269	0.113	5.74033e-05	Phyh	7
2.95499e-09	1.37056	0.607	0.421	7.84519e-05	Lamc1	7
3.70426e-09	1.19057	0.352	0.17	9.83444e-05	Eno1	7
4.61267e-09	1.68218	0.276	0.123	0.000122462	Tmtc4	7
5.46272e-09	2.16383	0.255	0.111	0.00014503	Sycp2	7
5.51263e-09	1.25371	0.545	0.39	0.000146355	Xylt1	7
7.47455e-09	1.56864	0.676	0.598	0.000198442	Ddhd1	7
8.26312e-09	1.18515	0.386	0.203	0.000219377	Aldh7a1	7
8.40345e-09	1.62648	0.434	0.261	0.000223103	Fam184a	7
9.97236e-09	1.23316	0.359	0.182	0.000264756	Akt2	7
1.01038e-08	1.07007	0.276	0.119	0.000268247	Tnfaip8	7
1.0114e-08	1.30729	0.283	0.127	0.000268517	Col4a1	7
1.07348e-08	1.24482	0.372	0.194	0.000284999	Ccdc62	7
1.07917e-08	1.23663	0.407	0.226	0.000286508	Dlg5	7
1.08495e-08	1.1761	0.49	0.291	0.000288042	Irak2	7
1.12964e-08	1.46899	0.331	0.162	0.000299907	Lypd6	7
1.48017e-08	1.32426	0.448	0.269	0.000392971	Agpat5	7
1.74999e-08	1.0961	0.269	0.116	0.000464604	Trim12a	7
2.00603e-08	1.41386	0.366	0.197	0.00053258	Pantr1	7
2.04488e-08	1.07061	0.331	0.159	0.000542895	Col27a1	7
2.4843e-08	1.12849	0.414	0.236	0.000659557	Snta1	7
2.65598e-08	1.8647	0.697	0.62	0.000705135	Nrxn1	7
2.78984e-08	1.2104	0.469	0.293	0.000740676	Atp7a	7
3.78183e-08	1.1842	0.276	0.126	0.00100404	Smarcd3	7
4.2964e-08	1.32245	0.372	0.202	0.00114065	Mt3	7
4.6565e-08	1.11231	0.276	0.124	0.00123625	Rab34	7
4.71025e-08	1.37301	0.276	0.128	0.00125052	Srebf1	7
5.49375e-08	1.15011	0.317	0.156	0.00145854	Anxa7	7
5.55017e-08	1.1547	0.255	0.111	0.00147351	Il15	7
5.57734e-08	1.21307	0.428	0.26	0.00148073	Abcd3	7
5.58676e-08	1.3565	0.338	0.177	0.00148323	Gm26618	7
6.60446e-08	1.07517	0.345	0.177	0.00175342	Mid2	7
7.61426e-08	1.19901	0.497	0.33	0.00202151	Afg1l	7
8.08961e-08	1.15432	0.317	0.157	0.00214771	Hip1r	7
8.4502e-08	1.04802	0.379	0.205	0.00224344	Parp4	7
1.7501e-07	1.21365	0.255	0.118	0.00464635	9330188P03Rik	7
1.80893e-07	1.43312	0.276	0.134	0.00480254	Gm14858	7
2.40222e-07	1.97338	0.31	0.165	0.00637764	Adamtsl3	7
2.49277e-07	1.08062	0.31	0.157	0.00661806	Gramd4	7
2.53421e-07	1.1449	0.303	0.152	0.00672808	Alg14	7
2.73115e-07	1.07954	0.386	0.215	0.00725092	Pcx	7
2.736e-07	1.28036	0.517	0.338	0.0072638	Rin2	7
4.18667e-07	1.39265	0.276	0.138	0.0111152	2310022B05Rik	7
4.69299e-07	1.13468	0.317	0.168	0.0124594	Stk38l	7
4.79935e-07	1.45168	0.338	0.195	0.0127418	Smox	7
5.16775e-07	1.32009	0.255	0.123	0.0137199	Adap2os	7
7.77183e-07	1.76275	0.614	0.573	0.0206334	Ctnnd2	7
8.49896e-07	1.66128	0.366	0.225	0.0225639	4930488L21Rik	7
9.49309e-07	1.16128	0.269	0.135	0.0252032	Asb8	7
1.12147e-06	1.3008	0.29	0.153	0.0297738	Filip1l	7
1.16268e-06	1.17951	0.49	0.33	0.0308679	Itgb8	7
1.22107e-06	1.13395	0.386	0.227	0.0324183	Sh3bgrl	7
1.4042e-06	1.07904	0.317	0.17	0.0372801	Zfp945	7
1.45875e-06	1.21651	0.324	0.175	0.0387284	Ggta1	7
1.49418e-06	1.54283	0.345	0.205	0.0396689	Adap2	7
1.61144e-06	1.23572	0.297	0.159	0.0427822	Grb10	7

## Sheet: Cluster 8
p_val	avg_log2FC	pct.1	pct.2	p_val_adj	gene	cluster
0	9.42002	1	0.041	0	Reln	8
0	9.59488	0.965	0.007	0	Trp73	8
0	6.21434	0.991	0.049	0	Cdh4	8
0	7.96773	0.965	0.023	0	Ndnf	8
0	6.29621	1	0.066	0	Dach1	8
0	8.26351	0.929	0.009	0	Eln	8
0	7.83439	0.929	0.011	0	Gm29683	8
0	4.77535	0.903	0.054	0	Cacna2d2	8
0	5.47943	0.867	0.021	0	B130024G19Rik	8
0	5.95796	0.85	0.03	0	Hs3st5	8
0	4.24527	0.796	0.043	0	Nxn	8
0	4.87239	0.752	0.026	0	Pou6f2	8
0	5.52458	0.699	0.022	0	Nr2f2	8
0	5.89331	0.619	0.017	0	Vmn2r1	8
0	7.84505	0.584	0.011	0	Pik3c2g	8
0	5.95544	0.584	0.016	0	Casz1	8
0	9.53313	0.558	0.001	0	Nhlh2	8
0	5.31588	0.549	0.012	0	Slc17a6	8
0	5.67084	0.54	0.012	0	Eya2	8
0	8.33008	0.513	0.003	0	Gm10475	8
0	8.04033	0.478	0.002	0	Lhx1	8
0	6.0827	0.46	0.01	0	E330013P04Rik	8
0	7.18848	0.442	0.003	0	Lhx1os	8
0	9.42318	0.425	0.001	0	Shisal2b	8
0	5.97617	0.425	0.006	0	Gm44812	8
0	10.3188	0.389	0	0	Kcnj5	8
0	8.87298	0.381	0.001	0	Mab21l3	8
0	8.13207	0.381	0.002	0	Gm31938	8
0	6.45115	0.336	0.005	0	P2rx5	8
0	5.67457	0.292	0.005	0	Gm35842	8
0	7.59287	0.283	0.002	0	Lhx5	8
0	8.00171	0.265	0.001	0	Gm27199	8
1.8947e-304	5.82941	0.292	0.006	5.03024e-300	Frem2	8
1.51531e-299	5.31116	0.46	0.016	4.023e-295	Angpt1	8
1.01981e-268	5.19324	0.354	0.01	2.70749e-264	Syndig1l	8
3.70939e-263	4.72649	0.947	0.083	9.84806e-259	Plekha7	8
2.73979e-242	5.45794	0.283	0.007	7.27387e-238	Gm30003	8
8.87887e-238	5.16656	0.487	0.022	2.35725e-233	Gm4681	8
3.85934e-230	5.76617	1	0.117	1.02462e-225	Utrn	8
8.39865e-226	3.62519	0.681	0.046	2.22976e-221	Col11a1	8
1.06082e-211	4.89136	0.451	0.021	2.81637e-207	Igsf9	8
1.25385e-188	3.70314	0.743	0.066	3.32885e-184	Kcnip1	8
2.68198e-178	5.68805	0.301	0.011	7.12039e-174	Dnah11	8
1.15113e-173	4.51688	0.434	0.024	3.05615e-169	Plxnd1	8
7.82212e-167	2.90494	0.991	0.134	2.07669e-162	Kcnc2	8
1.35428e-165	4.21874	0.885	0.113	3.59549e-161	Ebf3	8
3.26583e-157	4.24649	0.416	0.024	8.67044e-153	Bmper	8
1.47773e-155	4.55507	0.345	0.017	3.92323e-151	E130008D07Rik	8
2.05282e-152	3.30582	0.619	0.055	5.45004e-148	Eps8	8
5.95063e-151	4.39242	1	0.18	1.57983e-146	Thsd7b	8
7.68675e-148	4.48613	0.372	0.021	2.04076e-143	Emx2	8
7.66344e-137	3.83098	0.982	0.182	2.03457e-132	Tmem163	8
1.20991e-136	3.82139	0.947	0.164	3.21218e-132	Adcy8	8
1.02107e-135	3.75637	0.637	0.065	2.71083e-131	Cd274	8
7.99565e-128	4.58042	0.336	0.02	2.12277e-123	Ggt5	8
7.83039e-126	2.92666	0.655	0.072	2.07889e-121	Cit	8
3.42624e-122	4.72605	0.496	0.045	9.09631e-118	Kctd8	8
1.19984e-121	2.97574	0.832	0.124	3.18545e-117	Kcnk2	8
6.02901e-117	4.38427	0.319	0.019	1.60064e-112	Mroh5	8
4.53136e-116	4.76	0.319	0.019	1.20303e-111	2310014F06Rik	8
1.74208e-115	4.85574	0.283	0.015	4.62504e-111	Gm49027	8
4.55103e-111	3.59795	0.664	0.084	1.20825e-106	Eya1	8
1.54727e-109	3.64268	0.628	0.079	4.10785e-105	Twsg1	8
1.13244e-107	4.09116	0.336	0.023	3.00652e-103	Ass1	8
3.93438e-107	2.97594	0.496	0.047	1.04454e-102	Igsf21	8
5.97143e-105	1.76317	0.779	0.115	1.58535e-100	Ndst3	8
2.25471e-102	2.0785	0.991	0.216	5.98604e-98	Tenm4	8
7.68453e-101	3.42371	1	0.283	2.04017e-96	Kcnh7	8
5.75913e-99	2.96798	0.973	0.235	1.52899e-94	Epha3	8
1.45454e-97	2.63833	1	0.238	3.86165e-93	Car10	8
1.44452e-93	2.51275	1	0.246	3.83505e-89	Pdzd2	8
2.9301e-92	4.01279	0.301	0.021	7.77914e-88	Ankrd35	8
6.9143e-92	3.41259	0.531	0.064	1.83568e-87	Gm21798	8
1.12094e-90	2.22598	0.867	0.186	2.97598e-86	Mgat4c	8
1.47954e-90	2.90743	0.478	0.053	3.92804e-86	Fhod3	8
4.83736e-89	2.0627	0.982	0.268	1.28427e-84	Kcnq5	8
4.82315e-88	3.55946	0.823	0.179	1.2805e-83	Lrig3	8
9.37457e-87	3.58943	0.301	0.022	2.48885e-82	Rims3	8
8.44081e-86	1.71171	0.717	0.11	2.24095e-81	Dkk3	8
2.57232e-85	3.13679	0.327	0.027	6.82925e-81	Kcnmb2	8
3.80172e-84	2.82285	0.743	0.137	1.00932e-79	Elavl4	8
6.59103e-83	2.09551	0.965	0.233	1.74985e-78	D430041D05Rik	8
8.93631e-82	3.31461	0.451	0.052	2.3725e-77	Pard6g	8
1.65223e-80	3.17094	1	0.355	4.38651e-76	Robo2	8
2.97109e-80	4.22432	0.257	0.018	7.88794e-76	Id4	8
1.87956e-78	2.53046	0.885	0.21	4.99005e-74	Ramp1	8
2.22548e-78	3.4128	0.336	0.03	5.90842e-74	Wnt7b	8
1.33555e-77	3.06431	0.504	0.067	3.54574e-73	Adgra1	8
3.64876e-77	4.53747	0.265	0.02	9.68709e-73	Klhl1	8
7.84945e-77	2.43518	0.965	0.308	2.08395e-72	Rbms3	8
2.66739e-76	3.19417	0.504	0.068	7.08165e-72	Cxxc4	8
4.02301e-74	3.05277	0.938	0.323	1.06807e-69	Rbms1	8
2.43794e-73	2.3611	0.894	0.217	6.47248e-69	Pknox2	8
4.23255e-73	1.85863	0.982	0.277	1.1237e-68	Agbl4	8
1.35868e-71	3.1334	0.752	0.171	3.60717e-67	Slc22a15	8
1.88398e-71	2.75598	0.965	0.326	5.00177e-67	Pcbp3	8
1.55805e-70	2.59186	1	0.324	4.13645e-66	Kcnb2	8
2.97768e-70	3.54173	0.327	0.032	7.90545e-66	Msi1	8
8.39991e-69	2.66845	1	0.449	2.23009e-64	Fat3	8
1.00637e-67	3.42005	0.372	0.042	2.67181e-63	Glis1	8
1.68961e-67	2.8923	1	0.7	4.48574e-63	Msi2	8
5.60037e-67	2.39794	0.327	0.033	1.48684e-62	Zic1	8
7.03214e-67	3.74886	0.301	0.029	1.86696e-62	1500009L16Rik	8
2.12619e-66	2.97246	0.345	0.037	5.64483e-62	Cpne2	8
4.21842e-65	3.44173	0.319	0.032	1.11995e-60	Tbr1	8
2.72066e-64	2.33566	1	0.542	7.22307e-60	Cntnap2	8
8.18772e-63	2.98585	0.451	0.064	2.17376e-58	E130114P18Rik	8
1.04253e-62	1.55497	0.982	0.275	2.7678e-58	Bcl11a	8
2.094e-62	1.7046	0.965	0.296	5.55937e-58	Fam189a1	8
7.74157e-61	2.29068	0.929	0.307	2.05531e-56	Ralgps2	8
4.84998e-60	1.59096	1	0.342	1.28762e-55	Ntrk2	8
7.06952e-59	1.78722	0.805	0.209	1.87689e-54	Slc35f1	8
1.06663e-58	2.57516	0.345	0.042	2.83179e-54	Cntnap4	8
1.82751e-58	1.92744	0.991	0.348	4.85186e-54	Gpr158	8
3.21592e-58	1.91926	1	0.364	8.53794e-54	Clstn2	8
3.09174e-57	3.29706	0.283	0.029	8.20827e-53	Cxcl12	8
3.10151e-57	2.72512	0.566	0.108	8.23419e-53	Fam184b	8
3.22646e-57	2.63152	0.673	0.152	8.56592e-53	Epb41l4a	8
3.37769e-56	1.46224	0.991	0.304	8.96742e-52	Slc2a13	8
5.37519e-56	2.39615	0.973	0.5	1.42706e-51	Fndc3b	8
1.40896e-53	3.33875	0.292	0.033	3.74066e-49	Mroh7	8
9.78692e-52	2.07276	1	0.549	2.59833e-47	Dync1i1	8
2.10232e-51	1.42357	0.965	0.358	5.58146e-47	Nrg1	8
4.81195e-50	1.70822	0.938	0.315	1.27752e-45	Ablim1	8
3.19634e-49	3.02454	0.381	0.058	8.48597e-45	Fkbp9	8
1.68369e-48	1.5627	0.487	0.085	4.47003e-44	Tmem200a	8
5.38793e-48	2.05241	0.69	0.174	1.43044e-43	Gm10125	8
1.03984e-47	2.0596	0.823	0.259	2.76067e-43	Tnfrsf21	8
5.08955e-47	1.28652	0.611	0.136	1.35122e-42	Ccbe1	8
3.95553e-45	3.16802	0.274	0.034	1.05015e-40	Adgrg2	8
6.57415e-45	1.93074	0.372	0.058	1.74537e-40	Arhgef26	8
1.2342e-44	2.02252	0.743	0.212	3.27669e-40	5330417C22Rik	8
3.76087e-44	3.25757	0.478	0.102	9.98473e-40	Diablo	8
2.46125e-43	1.55691	0.46	0.089	6.53437e-39	Fstl5	8
5.8666e-43	1.80712	0.531	0.116	1.55752e-38	Stmn2	8
6.96027e-43	1.79869	0.496	0.099	1.84788e-38	Kit	8
1.33854e-42	1.56757	0.841	0.28	3.55369e-38	Cntn5	8
3.62414e-42	1.74891	1	0.667	9.62172e-38	Maml3	8
1.11616e-41	1.79176	0.841	0.308	2.96329e-37	Ripor2	8
2.83768e-41	1.92013	0.611	0.152	7.53376e-37	March4	8
4.73751e-41	1.6556	1	0.619	1.25776e-36	Nrxn1	8
1.93177e-40	1.74095	0.735	0.213	5.12865e-36	Spock2	8
9.59416e-40	1.31022	0.858	0.276	2.54715e-35	Gucy1a2	8
1.94632e-39	1.50154	0.938	0.39	5.16728e-35	Cep112	8
4.07228e-39	2.6643	0.398	0.076	1.08115e-34	Cd200	8
6.04203e-39	2.14184	0.717	0.247	1.6041e-34	Ptprf	8
1.03093e-38	2.35249	0.584	0.159	2.73702e-34	Gas6	8
2.86218e-38	1.86966	0.469	0.099	7.5988e-34	Fnbp1l	8
8.4681e-38	2.74549	0.265	0.037	2.24819e-33	Btbd11	8
3.8882e-37	1.88888	0.363	0.064	1.03228e-32	Frmpd3	8
6.02616e-37	2.95848	0.319	0.053	1.59988e-32	Slc1a4	8
6.69981e-37	2.48824	0.531	0.139	1.77873e-32	Pkib	8
1.32489e-36	1.10001	1	0.439	3.51745e-32	Plcb1	8
2.46008e-36	1.41344	0.991	0.558	6.53128e-32	Cacna2d1	8
6.2386e-36	2.01257	0.566	0.149	1.65629e-31	Tnfrsf19	8
2.9239e-35	1.73335	0.292	0.047	7.76265e-31	Tshz2	8
1.92098e-34	1.10475	0.788	0.248	5.10002e-30	Tead1	8
5.40827e-34	2.08038	0.513	0.132	1.43584e-29	Emx2os	8
1.6804e-33	1.06193	0.912	0.339	4.4613e-29	Syn2	8
2.45129e-33	1.52404	0.876	0.387	6.50792e-29	Lpp	8
4.18922e-33	2.17388	0.301	0.051	1.1122e-28	Cdh7	8
6.15073e-32	2.32958	0.425	0.099	1.63296e-27	Sh3bgrl2	8
3.34156e-31	1.41191	0.655	0.205	8.8715e-27	Spats2l	8
4.80721e-31	2.17744	0.602	0.196	1.27627e-26	Fat1	8
6.28842e-31	1.33584	1	0.77	1.66951e-26	Nav2	8
6.5504e-31	2.05217	0.451	0.109	1.73906e-26	Igsf3	8
1.67265e-29	1.66329	0.558	0.165	4.44071e-25	Sgsm1	8
4.6416e-29	1.43678	0.85	0.412	1.2323e-24	Clstn1	8
4.78965e-29	2.86881	0.265	0.046	1.2716e-24	Gucy1a1	8
5.58776e-29	1.01257	0.912	0.403	1.4835e-24	Ust	8
7.59074e-29	1.94201	0.531	0.155	2.01527e-24	Hivep1	8
1.50933e-28	1.77639	0.31	0.059	4.00713e-24	Kcnt1	8
4.06453e-28	1.0552	1	0.656	1.07909e-23	Nfib	8
9.41241e-28	1.58772	0.566	0.174	2.4989e-23	Ajap1	8
1.37709e-27	2.14791	0.425	0.108	3.65604e-23	Fam118a	8
3.10198e-27	1.35727	1	0.787	8.23545e-23	Lrrc4c	8
3.11046e-27	2.54401	0.354	0.082	8.25797e-23	Tram2	8
7.17361e-27	1.38566	0.743	0.281	1.90452e-22	Epb41	8
8.3196e-27	1.02058	0.726	0.248	2.20877e-22	Srrm3	8
1.31612e-26	1.3066	0.673	0.235	3.49417e-22	Mcf2l	8
5.19103e-26	1.03134	0.743	0.266	1.37817e-21	Arhgap44	8
9.22191e-26	1.22294	1	0.787	2.44832e-21	B3galt1	8
1.0954e-25	1.95946	0.274	0.052	2.90819e-21	Dpysl3	8
3.29188e-25	1.72954	0.513	0.161	8.73962e-21	Abat	8
4.26539e-25	2.5286	0.292	0.061	1.13242e-20	Gm11266	8
7.19162e-25	1.35787	0.584	0.197	1.9093e-20	March3	8
1.24868e-24	1.28606	0.894	0.479	3.31512e-20	Astn2	8
2.08496e-24	1.55267	0.708	0.296	5.53535e-20	Ntng2	8
4.04872e-24	2.56894	0.274	0.057	1.0749e-19	Efnb2	8
1.54792e-23	1.42054	0.841	0.421	4.10957e-19	Hdgfl3	8
2.28264e-23	1.77895	0.354	0.088	6.06019e-19	Rspo3	8
3.07692e-23	2.45526	0.469	0.159	8.16892e-19	Insyn2a	8
3.11985e-23	1.86682	0.717	0.366	8.2829e-19	Smad1	8
3.81269e-23	2.06818	0.336	0.082	1.01223e-18	Gap43	8
1.07118e-22	1.71941	0.345	0.084	2.84387e-18	Dpysl5	8
2.52408e-22	1.56905	0.416	0.116	6.70119e-18	Ece2	8
6.31617e-22	1.00174	0.947	0.571	1.67688e-17	Ssbp2	8
7.63436e-22	2.13062	0.522	0.194	2.02685e-17	A930007I19Rik	8
9.34199e-22	1.67822	0.628	0.257	2.48021e-17	Unc5b	8
1.93889e-21	1.25328	0.841	0.474	5.14755e-17	Mtss1	8
3.05291e-21	1.87123	0.354	0.094	8.10516e-17	Vegfa	8
5.93658e-21	1.02219	0.982	0.781	1.5761e-16	Ncoa1	8
1.40327e-20	1.57036	0.611	0.25	3.72555e-16	Gfra1	8
1.59066e-20	1.45813	0.77	0.434	4.22305e-16	Ric1	8
2.63893e-20	1.78618	0.283	0.066	7.0061e-16	Cspg4	8
3.37891e-20	1.68711	0.389	0.114	8.97068e-16	Sh3pxd2b	8
3.94559e-19	1.09217	0.894	0.537	1.04752e-14	Gria4	8
3.48714e-18	2.14557	0.31	0.085	9.25802e-14	Bcl7c	8
8.29078e-18	1.95968	0.283	0.073	2.20112e-13	Cacng5	8
3.53834e-17	1.41671	0.735	0.392	9.39394e-13	Rcan2	8
4.57499e-17	1.18481	0.823	0.532	1.21461e-12	Bbx	8
5.99659e-17	1.61935	0.31	0.087	1.59204e-12	Cdh6	8
1.11183e-16	2.19942	0.283	0.078	2.95181e-12	Gpc1	8
1.17849e-16	1.25835	0.628	0.272	3.12878e-12	Tmem164	8
1.2249e-16	1.07848	0.549	0.214	3.252e-12	Plekha6	8
2.17526e-16	1.32339	0.726	0.405	5.77511e-12	Mapk8	8
5.89193e-16	1.69155	0.478	0.197	1.56425e-11	Gca	8
6.14142e-16	2.71311	0.265	0.074	1.63049e-11	Rec114	8
9.6202e-16	1.14475	0.301	0.085	2.55407e-11	Myo16	8
1.74534e-15	1.45628	0.442	0.167	4.63371e-11	Pcp4	8
1.92587e-15	1.37627	0.575	0.266	5.113e-11	Bri3	8
6.06382e-15	1.36572	0.416	0.151	1.60988e-10	Flrt3	8
6.31023e-15	1.33211	0.566	0.253	1.6753e-10	Ttc39b	8
1.13664e-14	1.54206	0.425	0.162	3.01766e-10	Zmiz1os1	8
1.28263e-14	1.03526	0.345	0.11	3.40525e-10	Palmd	8
1.81613e-14	1.65755	0.363	0.126	4.82165e-10	Trp53inp1	8
1.91971e-14	1.86463	0.354	0.122	5.09663e-10	Tmem56	8
2.44734e-14	1.06852	0.584	0.266	6.49743e-10	Hmgcll1	8
4.66645e-14	1.43083	0.257	0.071	1.2389e-09	Myzap	8
8.21143e-14	1.53992	0.619	0.348	2.18005e-09	Mid1	8
2.23558e-13	1.53634	0.381	0.145	5.93525e-09	Tiparp	8
2.52846e-13	1.34355	0.442	0.177	6.7128e-09	Gm26618	8
4.16875e-13	1.26246	0.416	0.159	1.10676e-08	Mcc	8
6.18433e-13	1.15767	0.292	0.092	1.64188e-08	4930415C11Rik	8
6.74036e-13	1.43295	0.31	0.102	1.7895e-08	Nipal2	8
8.70865e-13	1.17265	0.619	0.317	2.31206e-08	Stmn1	8
1.0794e-12	1.63206	0.292	0.097	2.86571e-08	Cxadr	8
1.35872e-12	1.03393	0.664	0.382	3.60726e-08	Garnl3	8
1.41576e-12	1.61217	0.292	0.096	3.7587e-08	Mturn	8
2.32209e-12	1.7945	0.292	0.099	6.16493e-08	Tmem94	8
4.16794e-12	1.1384	0.504	0.226	1.10655e-07	Grk3	8
6.35708e-12	1.12223	0.434	0.181	1.68774e-07	Scg3	8
2.8588e-11	1.19341	0.416	0.173	7.58983e-07	Tacc2	8
4.05695e-11	1.19075	0.549	0.285	1.07708e-06	Rgma	8
4.73841e-11	1.31074	0.46	0.212	1.258e-06	2700054A10Rik	8
8.77045e-11	1.0681	0.708	0.464	2.32847e-06	Amy1	8
1.04874e-10	1.06475	0.389	0.158	2.7843e-06	Trpm2	8
1.21982e-10	1.15628	0.31	0.113	3.23851e-06	Lrrk2	8
1.3942e-10	1.56237	0.301	0.113	3.70146e-06	Psd2	8
1.59621e-10	1.68727	0.381	0.171	4.23778e-06	Fbxl7	8
1.94015e-10	1.06475	0.504	0.248	5.15092e-06	Ccdc148	8
1.95518e-10	1.22645	0.407	0.176	5.1908e-06	Macrod1	8
3.29083e-10	1.64645	0.327	0.133	8.73684e-06	Ap1s2	8
5.61623e-10	1.08553	0.469	0.224	1.49105e-05	Angptl2	8
1.32579e-09	1.20783	0.292	0.108	3.51983e-05	3010001F23Rik	8
1.54089e-09	1.02758	0.584	0.336	4.09092e-05	Lancl1	8
1.6114e-09	1.03881	0.531	0.287	4.2781e-05	Cep250	8
1.89733e-09	1.14248	0.416	0.197	5.03722e-05	Ift81	8
4.12202e-09	1.17791	0.46	0.242	0.000109436	Prim2	8
4.81805e-09	1.50375	0.274	0.105	0.000127914	Tom1l1	8
7.86014e-09	1.04625	0.496	0.264	0.000208679	Arhgef3	8
9.23939e-09	1.07932	0.31	0.127	0.000245297	Dok5	8
1.0311e-08	1.05578	0.504	0.269	0.000273746	Agpat5	8
1.03554e-08	1.40927	0.301	0.124	0.000274925	Tubb5	8
2.59255e-08	1.26662	0.487	0.275	0.000688296	Cpm	8
2.82238e-08	1.12595	0.363	0.168	0.000749315	Gaa	8
3.98795e-08	1.2545	0.274	0.111	0.00105876	Arhgef40	8
1.07347e-07	1.23387	0.425	0.226	0.00284997	Ccdc34	8
1.64022e-07	1.0858	0.469	0.273	0.00435461	Plcg1	8
2.45627e-07	1.11118	0.425	0.227	0.00652115	Rgmb	8
2.50371e-07	1.19368	0.434	0.232	0.00664711	Cdc14a	8
2.58414e-07	1.18197	0.257	0.106	0.00686064	Cfap69	8
2.80483e-07	1.26026	0.265	0.113	0.00744654	Ppp2r1b	8
3.34012e-07	1.15188	0.257	0.107	0.00886768	Gm38642	8
5.352e-07	1.15881	0.257	0.111	0.014209	Col23a1	8
6.48596e-07	1.79552	0.283	0.136	0.0172196	Pdzrn4	8
6.72209e-07	1.12634	0.336	0.165	0.0178465	Chchd7	8
7.89882e-07	1.55557	0.257	0.117	0.0209706	Zfp467	8
8.37661e-07	1.14661	0.292	0.134	0.0222391	Arvcf	8
9.31725e-07	1.02762	0.496	0.305	0.0247364	Hs3st1	8
1.60965e-06	1.08761	0.381	0.208	0.0427345	Rps21	8

## Sheet: Cluster 9
p_val	avg_log2FC	pct.1	pct.2	p_val_adj	gene	cluster
0	10.1038	0.95	0.005	0	Grap2	9
0	8.48895	0.95	0.024	0	Skap1	9
0	5.9777	0.96	0.04	0	H2-Q7	9
0	10.5129	0.911	0.005	0	Themis	9
0	8.77589	0.901	0.008	0	Itk	9
0	9.81737	0.871	0.005	0	Ms4a4b	9
0	10.8773	0.851	0.004	0	Gm2682	9
0	8.74396	0.842	0.007	0	Stat4	9
0	6.94609	0.861	0.026	0	Ptpn22	9
0	5.60476	0.842	0.02	0	Mndal	9
0	9.35883	0.822	0.005	0	Atp8b4	9
0	11.549	0.802	0.001	0	Gimap4	9
0	7.1298	0.812	0.017	0	Cd247	9
0	11.3858	0.772	0.001	0	Gimap8	9
0	6.01584	0.792	0.028	0	Ms4a6b	9
0	7.13252	0.772	0.015	0	Itga1	9
0	10.3499	0.752	0.001	0	Ikzf3	9
0	6.19746	0.752	0.013	0	Mctp2	9
0	5.27134	0.762	0.033	0	H2-Q6	9
0	4.89159	0.762	0.036	0	Btbd11	9
0	5.66469	0.723	0.016	0	Ifi203	9
0	8.77112	0.703	0.004	0	Runx3	9
0	8.39446	0.703	0.004	0	Gimap6	9
0	11.9817	0.683	0	0	Gimap3	9
0	7.23345	0.703	0.023	0	Cd226	9
0	7.58611	0.673	0.007	0	Lck	9
0	6.43266	0.653	0.019	0	Cxcr6	9
0	11.9961	0.624	0	0	Cd3e	9
0	5.63546	0.644	0.021	0	Sntb1	9
0	6.13263	0.614	0.007	0	Samd3	9
0	7.60482	0.604	0.006	0	Tespa1	9
0	6.88441	0.604	0.009	0	Itgal	9
0	5.03382	0.614	0.021	0	Ifi213	9
0	7.69837	0.594	0.01	0	BE692007	9
0	5.60983	0.584	0.02	0	Myo3b	9
0	6.77176	0.564	0.008	0	4930523C07Rik	9
0	6.74952	0.535	0.008	0	Ubash3a	9
0	11.5772	0.525	0	0	Cd3g	9
0	9.11967	0.525	0.001	0	Cd96	9
0	6.83113	0.525	0.009	0	Ahnak	9
0	11.5034	0.505	0	0	Cd2	9
0	9.46209	0.505	0.001	0	Ctsw	9
0	6.29044	0.505	0.014	0	Txk	9
0	7.90551	0.485	0.003	0	Abcb1a	9
0	7.45031	0.475	0.004	0	Tbc1d10c	9
0	6.87161	0.475	0.006	0	Adgre5	9
0	9.5207	0.465	0.001	0	Lax1	9
0	5.80234	0.475	0.013	0	Hsd11b1	9
0	12.0748	0.455	0	0	Apol7e	9
0	10.7971	0.455	0	0	Il2rb	9
0	8.64385	0.455	0.001	0	Cysltr2	9
0	8.27523	0.455	0.002	0	Gpr132	9
0	7.22114	0.455	0.005	0	Il18rap	9
0	10.7181	0.446	0.001	0	Il18r1	9
0	8.67913	0.446	0.002	0	Tbx21	9
0	10.9211	0.436	0	0	Trbc1	9
0	5.27048	0.446	0.013	0	Eya2	9
0	9.6952	0.426	0.001	0	Fasl	9
0	6.34158	0.426	0.007	0	Gimap1	9
0	7.61321	0.416	0.005	0	Il7r	9
0	8.27785	0.406	0.003	0	Lef1	9
0	7.31618	0.406	0.004	0	Itgb7	9
0	12.1348	0.396	0	0	Gimap7	9
0	7.6344	0.386	0.002	0	Slc28a2	9
0	8.86019	0.376	0.001	0	Gimap5	9
0	10.4867	0.376	0.001	0	Gm44174	9
0	10.1873	0.366	0	0	Trbc2	9
0	8.59918	0.366	0.002	0	Cdh1	9
0	7.50921	0.366	0.003	0	2010016I18Rik	9
0	10.9357	0.356	0	0	Nkg7	9
0	9.68735	0.356	0.001	0	Gpr174	9
0	7.68655	0.356	0.003	0	Cd28	9
0	7.37231	0.356	0.004	0	Icos	9
0	6.62831	0.356	0.005	0	Kcnn4	9
0	8.11244	0.337	0.002	0	Acap1	9
0	6.93766	0.337	0.004	0	Cish	9
0	7.19093	0.337	0.005	0	Fam169b	9
0	7.06482	0.337	0.005	0	Ccl5	9
0	10.5828	0.327	0	0	Cd3d	9
0	7.82582	0.327	0.002	0	Ifi208	9
0	7.75656	0.317	0.002	0	Cd6	9
0	7.37386	0.317	0.003	0	Ltb	9
0	9.58782	0.307	0.001	0	Klrk1	9
0	6.43401	0.297	0.005	0	Traf1	9
0	7.32746	0.287	0.002	0	Atp2a3	9
0	7.73362	0.287	0.002	0	5830428M24Rik	9
0	5.89519	0.287	0.005	0	Celsr1	9
0	7.37631	0.277	0.002	0	Gbp4	9
0	7.96252	0.277	0.002	0	Unc5cl	9
0	6.90488	0.277	0.003	0	Clec2i	9
0	10.6467	0.267	0	0	Cd8a	9
0	7.46302	0.267	0.002	0	Ptpn7	9
0	6.59118	0.267	0.004	0	Gm39323	9
0	10.5933	0.257	0	0	Gata3	9
0	10.0599	0.257	0	0	Klrd1	9
0	10.3378	0.257	0	0	Art2b	9
0	12.4947	0.257	0	0	Tcrg-C2	9
0	8.05104	0.257	0.001	0	Slfn1	9
1.87163e-304	5.48716	0.416	0.011	4.969e-300	Ifi206	9
5.17428e-280	5.79939	0.287	0.006	1.37372e-275	Cnn2	9
1.4829e-271	5.24303	0.386	0.011	3.93694e-267	Il2rg	9
3.80654e-269	5.84263	0.347	0.009	1.0106e-264	AW112010	9
4.07639e-251	6.10407	0.287	0.006	1.08224e-246	Fgl2	9
2.90038e-248	5.4359	0.416	0.014	7.70023e-244	Hs3st3b1	9
9.70109e-237	5.7908	0.257	0.005	2.57554e-232	Ifi214	9
7.81002e-234	5.2952	0.386	0.013	2.07348e-229	Gbp8	9
4.47405e-221	4.59409	0.644	0.038	1.18782e-216	Clec2d	9
2.85471e-209	6.83438	0.356	0.012	7.57897e-205	Clnk	9
3.59278e-208	5.30602	0.366	0.013	9.53848e-204	Slc12a7	9
9.8201e-199	5.47864	0.317	0.01	2.60714e-194	Abcg3	9
8.26992e-194	5.47844	0.386	0.015	2.19558e-189	Gm8369	9
2.56387e-191	4.91391	0.366	0.014	6.80683e-187	Il27ra	9
1.42904e-188	4.56407	0.436	0.02	3.79395e-184	Cytip	9
7.01391e-184	4.66851	0.941	0.108	1.86212e-179	Nedd9	9
2.6862e-180	4.88414	0.436	0.021	7.13158e-176	Pstpip1	9
8.45476e-176	4.65685	0.673	0.053	2.24465e-171	Stk17b	9
2.38986e-161	4.53742	0.505	0.032	6.34483e-157	Scml4	9
1.20044e-160	4.32378	0.436	0.023	3.18706e-156	Plcxd2	9
1.42304e-159	4.94781	0.307	0.012	3.77804e-155	Zap70	9
2.75245e-158	4.00485	0.921	0.118	7.30749e-154	Utrn	9
3.91793e-155	4.17599	0.851	0.099	1.04017e-150	Ets1	9
8.42113e-154	4.70594	0.396	0.02	2.23573e-149	Stap1	9
1.85712e-148	5.1971	0.356	0.017	4.93046e-144	Btla	9
1.80292e-146	4.34755	0.703	0.07	4.78656e-142	Rinl	9
2.4788e-140	4.16612	0.644	0.06	6.58096e-136	H2-Q4	9
1.8196e-139	4.39785	0.584	0.049	4.83086e-135	Shisa5	9
2.67174e-139	4.17644	0.545	0.042	7.09321e-135	Gm20559	9
1.66467e-138	4.16634	0.495	0.035	4.41952e-134	Tes	9
4.30724e-138	5.03868	0.297	0.013	1.14353e-133	Tnfsf10	9
8.98768e-136	4.71921	0.277	0.011	2.38614e-131	Cd5	9
2.37506e-135	4.22182	0.406	0.024	6.30554e-131	Srgn	9
4.8371e-134	3.74177	0.842	0.109	1.2842e-129	Sp100	9
8.48287e-131	3.99447	0.446	0.03	2.25212e-126	Slfn2	9
2.35543e-128	4.63969	0.366	0.021	6.25343e-124	Gm10874	9
2.5289e-124	4.87436	0.95	0.178	6.71398e-120	Bcl2	9
2.9679e-123	4.85736	0.267	0.012	7.87946e-119	2310001H17Rik	9
2.82543e-119	3.29064	0.891	0.132	7.50124e-115	Apobec3	9
3.79282e-118	4.75414	0.337	0.019	1.00696e-113	Iigp1	9
1.38674e-114	4.01817	0.475	0.039	3.68166e-110	Psd4	9
9.27239e-114	3.9646	0.931	0.178	2.46173e-109	Prkch	9
1.34685e-112	3.57867	0.911	0.166	3.57576e-108	Mir142hg	9
2.36935e-108	3.57049	0.574	0.058	6.29038e-104	Gprin3	9
5.06989e-107	3.45108	0.97	0.208	1.346e-102	H2-K1	9
4.80543e-105	2.59323	0.752	0.098	1.27579e-100	Ccdc88c	9
6.62497e-105	4.3888	0.287	0.016	1.75886e-100	Slc14a1	9
3.72972e-104	3.73024	0.525	0.051	9.90204e-100	Card11	9
1.50841e-103	3.72869	0.574	0.062	4.00469e-99	Samd9l	9
6.65345e-101	4.3906	0.337	0.022	1.76642e-96	Ifi209	9
1.43027e-99	4.12086	0.317	0.02	3.79724e-95	Gbp7	9
2.91319e-95	4.1619	0.416	0.036	7.73422e-91	Tmem154	9
3.22233e-93	3.50652	0.743	0.118	8.55496e-89	Coro2a	9
9.8211e-92	3.74858	0.416	0.036	2.6074e-87	Tap1	9
1.23762e-89	4.14407	0.297	0.019	3.28576e-85	Arhgap9	9
1.64575e-89	3.97909	0.307	0.021	4.3693e-85	Rgs1	9
2.61152e-88	4.27404	0.287	0.018	6.93332e-84	Crybg1	9
2.39235e-86	3.57542	0.723	0.119	6.35145e-82	Tnfaip8	9
2.93758e-85	3.00901	0.98	0.25	7.79899e-81	Ptprc	9
9.70367e-85	3.70666	0.436	0.043	2.57623e-80	Id2	9
1.72711e-84	3.52308	0.426	0.041	4.58529e-80	Ms4a6c	9
2.65996e-83	3.06885	0.713	0.113	7.06192e-79	Trim14	9
2.52385e-81	3.35182	0.782	0.145	6.70058e-77	Epsti1	9
2.49809e-78	3.17655	0.584	0.081	6.63217e-74	Traf3ip3	9
9.88645e-78	3.31288	0.505	0.061	2.62475e-73	Sp110	9
3.2162e-77	3.48073	1	0.398	8.53869e-73	Arhgap15	9
1.05819e-76	2.56685	1	0.285	2.80939e-72	Dock2	9
3.43204e-76	4.12153	0.267	0.018	9.11172e-72	Rac2	9
4.34847e-74	2.56453	0.921	0.205	1.15448e-69	Gm26740	9
2.03248e-73	3.32766	0.505	0.064	5.39603e-69	Akna	9
6.7596e-73	3.72814	0.327	0.028	1.79461e-68	Tmem71	9
1.65649e-71	2.94382	0.822	0.192	4.39782e-67	Zc3hav1	9
6.71438e-71	3.10454	0.495	0.063	1.7826e-66	Antxr2	9
2.45714e-69	3.42403	0.495	0.066	6.52346e-65	Nlrc3	9
5.22927e-69	3.00485	0.792	0.181	1.38832e-64	Pik3cd	9
5.68716e-69	3.44195	0.347	0.033	1.50988e-64	Sash3	9
1.00196e-66	3.25582	0.554	0.084	2.6601e-62	Cracr2a	9
7.97947e-65	2.38557	0.931	0.237	2.11847e-60	AU020206	9
2.51647e-64	2.90943	0.594	0.101	6.68099e-60	Mdfic	9
1.44177e-63	2.91861	0.475	0.064	3.82774e-59	Itgb2	9
3.01329e-63	2.61282	0.881	0.242	7.99998e-59	H2-D1	9
8.3421e-62	3.44902	0.792	0.217	2.21474e-57	Gramd3	9
1.6021e-60	2.62332	0.762	0.172	4.25342e-56	Lcp2	9
9.9619e-60	3.00025	0.733	0.174	2.64479e-55	Nlrc5	9
3.9022e-59	4.0364	0.337	0.037	1.036e-54	Il12rb2	9
5.45522e-59	3.43514	0.604	0.117	1.44831e-54	Tox	9
6.01522e-59	3.22099	0.653	0.135	1.59698e-54	Ifngr1	9
6.33152e-59	2.5387	0.703	0.145	1.68096e-54	Adcy7	9
1.48256e-58	2.97506	0.505	0.078	3.93604e-54	Arhgap18	9
1.6301e-58	1.94849	0.911	0.22	4.32775e-54	Arhgap45	9
1.7268e-58	2.96796	0.495	0.074	4.58449e-54	Mapkapk3	9
4.54456e-58	2.08296	0.941	0.242	1.20654e-53	Ikzf1	9
6.64225e-58	3.40913	0.376	0.045	1.76345e-53	Def6	9
9.07515e-58	1.82312	0.96	0.245	2.40936e-53	Fli1	9
9.78724e-55	2.8105	0.663	0.149	2.59842e-50	Airn	9
9.36012e-54	3.21175	0.426	0.061	2.48502e-49	Atp10a	9
1.70138e-53	3.20239	0.356	0.043	4.517e-49	Psmb9	9
3.14286e-53	2.68242	0.792	0.217	8.34398e-49	St8sia4	9
4.22395e-53	3.50158	0.277	0.027	1.12142e-48	Slc1a5	9
4.70436e-53	2.67084	0.99	0.485	1.24896e-48	Inpp4b	9
1.89617e-51	2.69887	0.733	0.191	5.03414e-47	Fam107b	9
3.84066e-51	2.0683	1	0.87	1.01966e-46	Mbnl1	9
8.33239e-51	2.55989	0.881	0.326	2.21217e-46	Prkcq	9
3.63541e-50	3.16536	0.446	0.071	9.65166e-46	Sh2d3c	9
6.33479e-50	2.85844	0.554	0.106	1.68182e-45	Fam129a	9
1.28847e-49	3.44531	0.347	0.044	3.42075e-45	Gm4070	9
2.24415e-49	3.18491	0.297	0.033	5.95799e-45	Gvin1	9
4.3633e-49	2.42884	0.743	0.188	1.15841e-44	Ly6e	9
6.22419e-49	2.70573	0.812	0.261	1.65246e-44	Adam19	9
9.33143e-49	3.43091	0.287	0.031	2.4774e-44	Fxyd5	9
1.86332e-48	2.17973	1	0.558	4.94693e-44	Ankrd44	9
7.98799e-48	3.92496	0.594	0.148	2.12073e-43	Itga4	9
1.44008e-47	2.48471	0.574	0.115	3.82327e-43	Trim12a	9
3.02282e-47	2.34547	0.614	0.13	8.02527e-43	Arhgap30	9
6.2164e-46	3.14396	0.307	0.037	1.65039e-41	Cd101	9
1.598e-45	1.40128	0.941	0.252	4.24253e-41	Dock8	9
1.81304e-45	2.93706	0.416	0.066	4.81344e-41	Tap2	9
2.23926e-45	2.60025	0.545	0.112	5.94501e-41	Cast	9
6.7826e-45	2.13898	0.614	0.133	1.80071e-40	Rhoh	9
1.09059e-44	1.60044	0.891	0.254	2.89542e-40	Fyb	9
2.2344e-44	2.39645	0.941	0.473	5.93212e-40	Pde7a	9
5.35995e-43	2.58994	0.614	0.144	1.42301e-38	Nfatc1	9
6.01569e-43	2.45282	0.475	0.088	1.5971e-38	Rasal3	9
6.8314e-43	2.13476	0.525	0.103	1.81367e-38	Sept6	9
9.13561e-43	2.28841	0.752	0.231	2.42541e-38	B2m	9
9.24573e-43	3.487	0.257	0.029	2.45465e-38	Glipr1	9
1.02993e-42	3.44642	0.297	0.038	2.73436e-38	Lsp1	9
1.48406e-42	2.30808	0.911	0.405	3.94004e-38	Ccnd3	9
2.53194e-42	1.88529	0.96	0.409	6.72205e-38	Pitpnc1	9
3.72928e-42	3.00654	0.426	0.076	9.90086e-38	Prkd2	9
6.25955e-42	2.18701	0.733	0.207	1.66185e-37	Ipcef1	9
9.97843e-42	3.21475	0.287	0.036	2.64917e-37	Flt3l	9
1.29011e-41	3.38243	0.347	0.052	3.4251e-37	Cd52	9
2.31383e-40	2.50451	0.455	0.085	6.14299e-36	Dennd1c	9
2.34884e-40	2.45979	0.554	0.124	6.23593e-36	Lpxn	9
2.66918e-40	1.98457	0.782	0.253	7.08641e-36	Ttc39b	9
3.22858e-40	1.9719	0.624	0.15	8.57157e-36	Ccnd2	9
3.30448e-40	1.61339	0.921	0.326	8.77305e-36	Itpr2	9
1.57682e-39	1.98563	0.802	0.257	4.1863e-35	Itpkb	9
3.48167e-39	2.46114	0.485	0.099	9.24348e-35	Sla	9
1.72076e-38	1.89556	0.941	0.476	4.56844e-34	Jak1	9
2.13908e-38	2.99775	0.347	0.055	5.67903e-34	Cd200r1	9
1.32162e-37	3.10083	0.317	0.047	3.50877e-33	Dtx3l	9
1.46997e-37	2.64237	0.436	0.084	3.90264e-33	Ctse	9
1.83256e-37	2.75903	0.426	0.082	4.86526e-33	Arhgdib	9
1.93807e-37	2.03246	0.634	0.163	5.14539e-33	Trim30a	9
2.76168e-37	2.38798	0.535	0.121	7.33198e-33	Baz1a	9
4.3451e-37	2.63217	0.396	0.071	1.15358e-32	Ddx58	9
1.16978e-36	2.81446	0.436	0.088	3.10566e-32	Slfn8	9
1.21715e-36	2.26199	0.465	0.094	3.23142e-32	9930111J21Rik2	9
2.39304e-36	2.49438	0.485	0.105	6.35329e-32	Parp14	9
2.11028e-35	1.74457	0.941	0.434	5.60258e-31	Akap13	9
2.56726e-35	2.23179	0.525	0.124	6.81583e-31	Pik3r5	9
5.46077e-35	1.98682	0.733	0.233	1.44978e-30	Lcp1	9
9.45454e-35	2.75668	0.406	0.08	2.51009e-30	Nt5e	9
1.54484e-33	3.55954	0.267	0.039	4.1014e-29	Tspan32	9
6.29278e-33	1.70866	0.772	0.263	1.67067e-28	Arhgef3	9
6.82824e-33	2.74022	0.327	0.055	1.81283e-28	Tmsb10	9
7.4268e-33	2.93484	0.327	0.056	1.97174e-28	Trim12c	9
4.54657e-32	2.06445	0.594	0.164	1.20707e-27	Elf4	9
4.8482e-32	2.56689	0.416	0.088	1.28715e-27	Sept9	9
1.48785e-31	2.69468	0.317	0.054	3.9501e-27	Rnf125	9
2.15944e-31	2.07551	0.663	0.216	5.73309e-27	Stk10	9
5.74166e-31	1.74329	0.713	0.235	1.52435e-26	Osbpl3	9
7.05225e-31	1.97661	0.871	0.418	1.8723e-26	Ppp3cc	9
1.77678e-30	1.67238	0.584	0.158	4.71717e-26	Selplg	9
1.92656e-30	2.61269	0.376	0.077	5.11483e-26	Tmco4	9
3.91673e-30	2.08064	0.554	0.15	1.03985e-25	Laptm5	9
4.93356e-30	3.87748	0.267	0.043	1.30981e-25	Smyd1	9
7.4317e-30	1.83223	0.634	0.19	1.97304e-25	Arhgap10	9
1.01439e-29	2.12097	0.505	0.128	2.69311e-25	Casp8	9
4.14701e-29	2.52488	0.574	0.173	1.10099e-24	Samhd1	9
5.31815e-29	1.3302	0.861	0.356	1.41192e-24	Arhgap26	9
6.27398e-29	1.12984	0.802	0.266	1.66568e-24	Bcl11b	9
2.53069e-28	2.58819	0.396	0.09	6.71872e-24	Cd53	9
6.6072e-28	2.27034	0.406	0.092	1.75415e-23	Tapbp	9
9.86164e-28	1.78735	0.554	0.157	2.61817e-23	Gm12216	9
1.15711e-27	2.60823	0.297	0.053	3.07201e-23	Irgm2	9
1.32601e-27	2.0932	0.465	0.117	3.52041e-23	Ddx60	9
2.89906e-27	3.43485	0.515	0.17	7.69671e-23	Satb1	9
3.26386e-27	2.58047	0.416	0.1	8.66521e-23	Cd44	9
6.4817e-27	1.58213	0.287	0.05	1.72083e-22	Pde11a	9
6.88844e-27	2.47941	0.376	0.084	1.82881e-22	Arhgap4	9
9.51155e-27	2.50628	0.673	0.254	2.52522e-22	Stat1	9
1.28752e-26	2.16439	0.356	0.075	3.41825e-22	Neurl3	9
1.51304e-26	2.09406	0.505	0.143	4.01697e-22	Rcsd1	9
1.80127e-26	2.90034	0.267	0.046	4.78219e-22	Cd27	9
5.10195e-26	2.46192	0.356	0.078	1.35452e-21	Txnip	9
7.13086e-26	1.99815	0.465	0.124	1.89317e-21	Cd48	9
2.60261e-25	2.33626	0.416	0.106	6.90968e-21	B4galnt1	9
3.88559e-25	1.43481	0.772	0.324	1.03158e-20	Rbms1	9
4.31652e-25	2.6236	0.327	0.07	1.14599e-20	Armc7	9
1.06307e-24	2.33916	0.317	0.065	2.82235e-20	A430093F15Rik	9
2.36028e-24	1.29344	0.901	0.556	6.2663e-20	Fyn	9
4.31155e-24	1.09775	0.752	0.293	1.14467e-19	Tbc1d1	9
4.49995e-24	2.05408	0.465	0.131	1.19469e-19	Smc4	9
9.38e-24	1.72496	0.723	0.299	2.4903e-19	Malt1	9
1.70319e-23	2.90552	0.257	0.048	4.52181e-19	Rexo5	9
2.50384e-23	1.32508	0.782	0.321	6.64744e-19	Dock11	9
2.52551e-23	2.04538	0.584	0.205	6.70497e-19	Parp4	9
2.79753e-23	2.31505	0.277	0.053	7.42718e-19	Sema4a	9
3.5241e-23	2.14927	0.554	0.192	9.35613e-19	Rnf213	9
5.17838e-23	1.52252	0.574	0.188	1.37481e-18	Thy1	9
7.20428e-23	2.15467	0.406	0.108	1.91267e-18	Gm26510	9
7.39688e-23	2.3945	0.376	0.095	1.9638e-18	Zfp36l2	9
8.59581e-23	1.53055	0.861	0.417	2.2821e-18	Pde3b	9
1.37544e-22	1.49232	0.584	0.193	3.65167e-18	Zfp831	9
1.38073e-22	2.08305	0.337	0.076	3.6657e-18	Ccr5	9
2.06271e-22	2.23178	0.683	0.316	5.47628e-18	Itgb1	9
3.09187e-22	1.46102	0.832	0.431	8.20862e-18	Myh9	9
4.23604e-22	1.59131	0.772	0.384	1.12463e-17	Stk4	9
1.23292e-21	2.29841	0.297	0.064	3.27327e-17	Cdc42ep3	9
1.53123e-21	2.47032	0.307	0.068	4.06527e-17	Birc3	9
1.91463e-21	1.25066	0.634	0.269	5.08314e-17	Kcnq5	9
2.17502e-21	2.19245	0.366	0.093	5.77445e-17	Il21r	9
2.2576e-21	1.79878	0.376	0.095	5.99369e-17	Cyba	9
2.9879e-21	1.05765	0.931	0.592	7.93258e-17	Cblb	9
6.92094e-21	2.08516	0.356	0.091	1.83744e-16	Gm44148	9
7.44196e-21	1.45236	0.713	0.299	1.97577e-16	Diaph1	9
9.04252e-21	1.67314	0.644	0.271	2.4007e-16	Svil	9
1.04008e-20	1.77551	0.495	0.158	2.76131e-16	Cd37	9
1.98909e-20	2.08436	0.406	0.116	5.28084e-16	Dgka	9
2.60674e-20	2.39173	0.287	0.064	6.92064e-16	Raet1e	9
2.95056e-20	1.94201	0.426	0.126	7.83343e-16	Trp53inp1	9
4.18666e-20	1.67048	0.505	0.163	1.11152e-15	Nfatc2	9
4.93132e-20	2.30256	0.327	0.08	1.30921e-15	Trim56	9
5.02784e-20	1.47431	0.693	0.281	1.33484e-15	Epb41	9
5.56463e-20	2.31871	0.505	0.184	1.47735e-15	Chsy1	9
7.27201e-20	2.03109	0.307	0.072	1.93064e-15	Gpr68	9
8.27751e-20	2.55578	0.307	0.072	2.1976e-15	Sp140	9
1.28259e-19	1.14441	0.604	0.209	3.40514e-15	Arhgap25	9
1.45385e-19	1.58845	0.584	0.223	3.85982e-15	Pcgf5	9
2.10493e-19	1.03051	0.505	0.163	5.58838e-15	Camk4	9
3.46488e-19	1.28262	0.416	0.119	9.19891e-15	Ar	9
3.77806e-19	2.17749	0.317	0.079	1.00304e-14	Ptpn13	9
8.05651e-19	1.98376	0.436	0.138	2.13892e-14	Btg1	9
9.26819e-19	1.13152	0.842	0.47	2.46061e-14	Tle4	9
2.03575e-18	2.0414	0.366	0.104	5.40472e-14	Erap1	9
3.38074e-18	1.39569	0.683	0.301	8.97553e-14	Ccm2	9
5.3712e-18	1.6989	0.574	0.245	1.426e-13	Rgs3	9
6.8365e-18	1.20371	0.455	0.14	1.81502e-13	Bin2	9
7.50069e-18	1.64252	0.485	0.166	1.99136e-13	Arhgef6	9
1.66123e-17	1.89975	0.337	0.092	4.41039e-13	Gm12185	9
2.16984e-17	1.33991	0.614	0.239	5.7607e-13	St3gal6	9
5.47757e-17	1.17087	0.96	0.75	1.45424e-12	Smyd3	9
7.0634e-17	1.48565	0.455	0.149	1.87526e-12	Vav1	9
1.6518e-16	1.15658	0.624	0.249	4.38536e-12	Pced1b	9
1.742e-16	1.2887	0.644	0.28	4.62485e-12	Tmem131l	9
1.79829e-16	1.24306	0.475	0.164	4.77427e-12	Slc20a1	9
1.84142e-16	1.4221	0.446	0.146	4.88877e-12	Fermt3	9
2.21771e-16	1.30892	0.545	0.209	5.88779e-12	Gab3	9
2.50605e-16	1.49124	0.545	0.218	6.6533e-12	Msn	9
2.84661e-16	1.36379	0.733	0.401	7.55747e-12	Arhgef1	9
5.66128e-16	2.2866	0.317	0.092	1.50301e-11	Ptger4	9
5.9324e-16	1.25526	0.644	0.284	1.57499e-11	B4galt1	9
6.85024e-16	2.15932	0.287	0.075	1.81867e-11	Zfp984	9
1.22126e-15	1.24996	0.287	0.075	3.24232e-11	Atp2b4	9
3.18516e-15	2.02437	0.495	0.201	8.45627e-11	Cdk6	9
3.40154e-15	2.65738	0.257	0.067	9.03074e-11	A330040F15Rik	9
6.9642e-15	2.05532	0.297	0.083	1.84893e-10	Il15ra	9
7.12721e-15	1.86035	0.277	0.074	1.8922e-10	Susd3	9
1.5999e-14	1.30976	0.723	0.411	4.24758e-10	Rab8b	9
2.05399e-14	1.52112	0.455	0.169	5.45314e-10	Hpcal1	9
3.37284e-14	1.65013	0.327	0.099	8.95456e-10	Idnk	9
3.74585e-14	1.39286	0.436	0.153	9.94484e-10	Klhl6	9
7.24253e-14	2.12972	0.257	0.07	1.92282e-09	Tpm4	9
8.67607e-14	1.68074	0.455	0.182	2.30341e-09	Rps16	9
8.90016e-14	1.60792	0.376	0.128	2.3629e-09	4930444A19Rik	9
1.71137e-13	1.27469	0.762	0.443	4.54352e-09	Elf1	9
2.16227e-13	1.38851	0.327	0.1	5.74061e-09	Gm2245	9
2.66692e-13	1.89713	0.317	0.101	7.08042e-09	Fam117a	9
2.7049e-13	1.45031	0.475	0.197	7.18124e-09	Nup210	9
6.99265e-13	1.03889	0.802	0.458	1.85648e-08	Rps6ka3	9
7.28995e-13	1.74295	0.327	0.107	1.93541e-08	Pbxip1	9
8.2414e-13	1.92211	0.465	0.204	2.18801e-08	Herc6	9
8.4409e-13	1.99107	0.287	0.088	2.24098e-08	Emb	9
1.05585e-12	1.07671	0.752	0.442	2.80317e-08	Nfatc3	9
1.16386e-12	1.21467	0.515	0.215	3.08993e-08	Map3k1	9
1.52142e-12	1.34413	0.663	0.376	4.03922e-08	Hipk1	9
1.7534e-12	1.70921	0.267	0.078	4.6551e-08	Stk26	9
1.82304e-12	1.16485	0.673	0.374	4.83998e-08	Pdcd4	9
1.91162e-12	1.75724	0.347	0.123	5.07515e-08	Rin3	9
2.20247e-12	1.57985	0.327	0.108	5.84734e-08	Adamts10	9
5.4505e-12	1.57677	0.376	0.142	1.44705e-07	Gmip	9
5.87658e-12	1.34948	0.574	0.303	1.56017e-07	Arhgef18	9
7.45713e-12	1.52532	0.337	0.116	1.97979e-07	Sipa1	9
9.77083e-12	1.74893	0.327	0.115	2.59406e-07	Il10rb	9
1.36561e-11	1.85376	0.327	0.117	3.62555e-07	Parp9	9
1.40529e-11	1.51776	0.455	0.205	3.73092e-07	Zdhhc18	9
1.42955e-11	1.76127	0.317	0.11	3.7953e-07	Khnyn	9
1.6856e-11	1.23266	0.347	0.121	4.47509e-07	Insyn2b	9
2.11557e-11	1.51378	0.297	0.096	5.61663e-07	Clic1	9
2.22909e-11	1.87119	0.356	0.138	5.91801e-07	Pml	9
2.28731e-11	1.71298	0.327	0.117	6.07257e-07	Trim30d	9
3.01169e-11	1.36045	0.505	0.245	7.99573e-07	Sesn3	9
4.65737e-11	1.63356	0.297	0.1	1.23649e-06	Lpar6	9
8.49991e-11	1.05653	0.663	0.361	2.25664e-06	Lrrc8c	9
9.92799e-11	1.1521	0.564	0.283	2.63578e-06	Gatad2a	9
1.02335e-10	1.14207	0.683	0.417	2.71689e-06	Prex1	9
1.06719e-10	1.51044	0.307	0.107	2.83329e-06	Leprotl1	9
1.07852e-10	1.1406	0.267	0.085	2.86336e-06	Plekha7	9
1.24145e-10	1.40374	0.564	0.309	3.29593e-06	Ccdc82	9
2.47862e-10	1.00267	0.455	0.19	6.58048e-06	Lrrk1	9
3.22945e-10	1.1727	0.376	0.152	8.57388e-06	Abtb2	9
5.11985e-10	1.88996	0.257	0.086	1.35927e-05	Mppe1	9
6.1946e-10	1.96193	0.297	0.113	1.6446e-05	Tmem273	9
1.18632e-09	1.52038	0.307	0.114	3.14956e-05	Csk	9
1.28421e-09	1.43696	0.406	0.183	3.40944e-05	Nod1	9
1.30878e-09	1.23109	0.356	0.138	3.47468e-05	Pik3cg	9
1.4916e-09	1.0857	0.772	0.542	3.96004e-05	Hip1	9
1.52376e-09	1.28325	0.317	0.12	4.04543e-05	Oprm1	9
1.60553e-09	1.09957	0.594	0.309	4.26253e-05	Ripor2	9
1.67498e-09	1.01552	0.535	0.27	4.44691e-05	Slc38a1	9
1.6895e-09	1.63133	0.287	0.105	4.48546e-05	Coro1a	9
2.13711e-09	1.28262	0.535	0.283	5.67381e-05	Stat5b	9
2.27119e-09	1.33163	0.475	0.228	6.02978e-05	Cd82	9
2.29312e-09	1.33814	0.426	0.196	6.08802e-05	Cdyl2	9
2.40315e-09	1.38046	0.307	0.116	6.38011e-05	AI504432	9
2.64967e-09	1.46325	0.485	0.248	7.03461e-05	Rpl37a	9
2.90657e-09	1.10329	0.545	0.301	7.71665e-05	Dnajc3	9
2.93817e-09	1.58756	0.347	0.145	7.80055e-05	Sun2	9
3.18815e-09	1.46743	0.446	0.218	8.46422e-05	Ugcg	9
3.28077e-09	1.19522	0.545	0.285	8.71011e-05	Rpsa	9
3.95672e-09	1.1872	0.634	0.385	0.000105047	Suco	9
4.23941e-09	1.52461	0.574	0.325	0.000112552	Rcbtb2	9
1.12254e-08	1.19742	0.416	0.195	0.000298023	Rps19	9
1.58329e-08	1.42511	0.376	0.174	0.000420347	Crot	9
1.63301e-08	1.64236	0.257	0.095	0.000433547	Arl4c	9
2.20596e-08	1.52021	0.376	0.179	0.00058566	Parp11	9
2.36067e-08	1.44762	0.347	0.152	0.000626733	Spata6	9
2.75997e-08	1.72322	0.396	0.202	0.000732744	Galnt10	9
2.77109e-08	1.21574	0.386	0.174	0.000735697	Rab27a	9
4.72185e-08	1.57568	0.287	0.117	0.0012536	Bcl2l11	9
5.05781e-08	1.17257	0.446	0.227	0.0013428	Elk4	9
5.14725e-08	1.15904	0.584	0.377	0.00136654	Cntrl	9
5.32486e-08	1.54731	0.257	0.097	0.0014137	Rpl39	9
5.65159e-08	1.01701	0.297	0.117	0.00150044	Cmtm7	9
5.82423e-08	1.5229	0.267	0.105	0.00154627	Tbc1d2b	9
7.66446e-08	1.37939	0.297	0.123	0.00203484	Lasp1	9
1.93607e-07	1.22002	0.406	0.196	0.00514006	Limd1	9
2.21602e-07	1.39485	0.347	0.163	0.00588332	C1galt1	9
2.44858e-07	1.19005	0.436	0.235	0.00650074	Rpl18a	9
5.53273e-07	1.19937	0.416	0.223	0.0146889	Rps23	9
7.16794e-07	1.27146	0.317	0.144	0.0190302	Cdkn1b	9
7.79951e-07	1.24463	0.366	0.184	0.0207069	Tnip1	9
1.00981e-06	1.3524	0.366	0.188	0.0268095	Rpl18	9
1.02549e-06	1.09965	0.416	0.216	0.0272258	Rpap2	9
1.10774e-06	1.41979	0.317	0.15	0.0294094	Nmnat3	9
1.10992e-06	1.22444	0.426	0.24	0.0294672	Rps10	9
1.18612e-06	1.18167	0.406	0.221	0.0314903	Rps15a	9
1.76527e-06	1.26513	0.317	0.151	0.046866	Dse	9
